# Supplementary material for: Molecular identification of Bambusa changningensis is the natural bamboo hybrid of B. rigida × Dendrocalamus farinosus
Source: Front Plant Sci. 2023 Sep 1;14:1231940. doi: 10.3389/fpls.2023.1231940 (PMC10505617; doi:10.3389/fpls.2023.1231940)
Supplement: Supplementary file 3 [file DataSheet_2.xls]

## Sheet: SSR information
Table S2. Details of the SSR locus identified in B. changningsis
#Gene_ID	SSR_nr	SSR_type	SSR	Size	SSR_Start	SSR_End
c113850.graph_c0	1	p3	(GCC)5	15	244	258
c113864.graph_c0	1	p1	(A)10	10	723	732
c114666.graph_c0	1	c	(TCA)5ccatggcacgatttcagaatccaagctgcaaatgtttttttttctgaaagg(A)11	77	498	574
c114822.graph_c0	1	p2	(CA)6	12	1062	1073
c115304.graph_c0	1	p3	(GGA)5	15	1939	1953
c115320.graph_c0	1	p1	(C)10	10	661	670
c115481.graph_c0	1	p1	(T)13	13	11	23
c116128.graph_c1	1	p3	(AGC)5	15	9	23
c116236.graph_c0	1	p1	(A)15	15	2017	2031
c117092.graph_c0	1	p1	(T)11	11	935	945
c117468.graph_c0	1	c	(T)11ctaacaacaataagccaaatataa(T)10	45	132	176
c117776.graph_c0	1	p1	(G)10	10	631	640
c117776.graph_c0	2	p1	(T)10	10	996	1005
c117797.graph_c0	1	p2	(AT)6	12	1235	1246
c118168.graph_c0	1	p2	(TA)6	12	2496	2507
c118827.graph_c0	1	p1	(T)10	10	19	28
c119852.graph_c0	1	p1	(T)10	10	1064	1073
c121259.graph_c0	1	p1	(A)10	10	115	124
c121602.graph_c0	1	p1	(G)10	10	841	850
c122192.graph_c0	1	p1	(A)14	14	575	588
c123393.graph_c0	1	p3	(TAA)6	18	1354	1371
c123394.graph_c0	1	p1	(A)10	10	452	461
c123423.graph_c0	1	p1	(G)11	11	603	613
c123445.graph_c0	1	p1	(T)10	10	1854	1863
c124920.graph_c0	1	p2	(TG)11	22	1348	1369
c125065.graph_c0	1	p1	(T)11	11	1	11
c125065.graph_c0	2	c	(TTA)5ta(AT)10	37	970	1006
c125565.graph_c0	1	p1	(T)13	13	700	712
c127211.graph_c0	1	p2	(GA)9	18	1322	1339
c127698.graph_c0	1	p1	(A)10	10	623	632
c128118.graph_c0	1	p2	(CA)6	12	1816	1827
c128177.graph_c0	1	p1	(T)10	10	512	521
c128177.graph_c0	2	p1	(T)10	10	1145	1154
c128354.graph_c0	1	p1	(T)11	11	1065	1075
c128844.graph_c0	1	p1	(A)10	10	567	576
c128847.graph_c0	1	p1	(G)12	12	1465	1476
c130150.graph_c0	1	p1	(A)10	10	158	167
c132820.graph_c0	1	p3	(GGA)5	15	86	100
c132853.graph_c0	1	p3	(CGC)5	15	1370	1384
c133607.graph_c0	1	p1	(T)13	13	1	13
c134111.graph_c0	1	p1	(T)10	10	1162	1171
c134132.graph_c0	1	p1	(A)10	10	276	285
c134141.graph_c0	1	p1	(A)11	11	1541	1551
c135734.graph_c0	1	p3	(GGA)5	15	126	140
c136790.graph_c0	1	p2	(AC)6	12	944	955
c136867.graph_c0	1	p1	(T)10	10	761	770
c138560.graph_c1	1	p3	(CCT)5	15	146	160
c139299.graph_c0	1	p3	(ATT)5	15	1010	1024
c141481.graph_c0	1	p3	(TTA)7	21	946	966
c143870.graph_c0	1	p1	(A)10	10	69	78
c143990.graph_c0	1	p2	(TC)7	14	703	716
c145126.graph_c0	1	p3	(CAG)5	15	446	460
c146256.graph_c0	1	p3	(CTT)6	18	536	553
c146787.graph_c0	1	p1	(A)11	11	126	136
c146787.graph_c0	2	p1	(T)10	10	894	903
c147120.graph_c0	1	p1	(G)11	11	2163	2173
c147410.graph_c0	1	p1	(T)10	10	815	824
c147508.graph_c0	1	p1	(T)13	13	1043	1055
c147534.graph_c0	1	p1	(T)10	10	1023	1032
c147628.graph_c0	1	p1	(T)10	10	1724	1733
c147676.graph_c0	1	p2	(CT)9	18	3154	3171
c147784.graph_c0	1	p1	(T)11	11	1	11
c148125.graph_c1	1	p1	(G)10	10	666	675
c148391.graph_c0	1	p1	(T)10	10	867	876
c148391.graph_c0	2	c	(A)13ctaagaatcaaactttccccccttccccccaaaa(T)12	59	999	1057
c148853.graph_c0	1	p1	(T)12	12	1058	1069
c149394.graph_c0	1	p2	(TC)9	18	1	18
c150677.graph_c0	1	p3	(TCG)5	15	976	990
c151009.graph_c1	1	p2	(CA)6	12	328	339
c152100.graph_c0	1	p3	(TGT)5	15	998	1012
c152193.graph_c0	1	p1	(T)11	11	37	47
c152193.graph_c0	2	p1	(T)11	11	1235	1245
c152893.graph_c0	1	p1	(A)11	11	896	906
c152989.graph_c0	1	p1	(T)15	15	15	29
c153107.graph_c0	1	p1	(T)10	10	1263	1272
c153107.graph_c0	2	p1	(A)10	10	1583	1592
c153415.graph_c1	1	p2	(GA)6	12	615	626
c153510.graph_c0	1	p2	(AG)7	14	262	275
c153510.graph_c0	2	c	(T)13acactccacacatttaag(CAA)5	46	1270	1315
c153831.graph_c0	1	p2	(CG)6	12	170	181
c154562.graph_c0	1	p2	(CT)9	18	92	109
c154610.graph_c0	1	p3	(TGC)6	18	1	18
c154610.graph_c1	1	p3	(TGC)6	18	984	1001
c154681.graph_c0	1	p3	(GAA)6	18	1189	1206
c154757.graph_c0	1	p2	(GA)9	18	1	18
c154973.graph_c0	1	p1	(A)17	17	1051	1067
c155442.graph_c0	1	p1	(T)10	10	1491	1500
c155950.graph_c0	1	p1	(G)10	10	972	981
c156741.graph_c0	1	p2	(GA)6	12	945	956
c156767.graph_c0	1	p2	(GA)6	12	617	628
c156994.graph_c0	1	p1	(A)11	11	722	732
c158524.graph_c0	1	p1	(G)10	10	444	453
c158686.graph_c0	1	p1	(A)14	14	910	923
c158734.graph_c0	1	p1	(C)10	10	147	156
c160456.graph_c0	1	p1	(T)10	10	1558	1567
c160746.graph_c1	1	p1	(A)10	10	1385	1394
c160768.graph_c0	1	p1	(A)10	10	37	46
c160910.graph_c0	1	p3	(CTT)5	15	26	40
c161245.graph_c0	1	p3	(CGG)5	15	170	184
c162123.graph_c0	1	p2	(AC)11	22	1245	1266
c162683.graph_c1	1	p3	(GTT)6	18	1236	1253
c162830.graph_c0	1	p1	(A)10	10	488	497
c162857.graph_c0	1	p3	(CTG)5	15	24	38
c162881.graph_c1	1	p1	(A)10	10	260	269
c163076.graph_c0	1	p1	(T)12	12	489	500
c163255.graph_c0	1	p3	(ATC)5	15	246	260
c163627.graph_c0	1	p1	(A)11	11	1450	1460
c163715.graph_c0	1	p1	(T)11	11	287	297
c163793.graph_c0	1	p2	(AC)6	12	145	156
c164051.graph_c1	1	p4	(AGAA)5	20	1191	1210
c164262.graph_c0	1	p1	(A)10	10	221	230
c164344.graph_c2	1	p3	(AAG)5	15	743	757
c164410.graph_c0	1	p2	(GA)6	12	652	663
c164609.graph_c0	1	p2	(GT)6	12	2144	2155
c165060.graph_c0	1	p1	(G)10	10	180	189
c165223.graph_c1	1	p1	(A)10	10	699	708
c165501.graph_c0	1	p1	(T)10	10	704	713
c165562.graph_c0	1	p1	(T)11	11	1055	1065
c165722.graph_c0	1	p4	(ATAG)5	20	1	20
c165722.graph_c0	2	p1	(A)16	16	1310	1325
c165899.graph_c0	1	p1	(A)10	10	27	36
c165918.graph_c0	1	p2	(CT)6	12	107	118
c165918.graph_c0	2	p3	(CAA)5	15	554	568
c165973.graph_c0	1	p1	(A)21	21	1321	1341
c166135.graph_c1	1	p3	(GGT)6	18	3	20
c166624.graph_c0	1	p1	(G)10	10	1	10
c166962.graph_c0	1	p1	(A)10	10	133	142
c166962.graph_c0	2	p1	(T)10	10	1090	1099
c167178.graph_c0	1	p1	(T)23	23	1	23
c167202.graph_c0	1	p1	(A)10	10	933	942
c167272.graph_c0	1	p3	(CAG)6	18	317	334
c167432.graph_c0	1	p1	(T)10	10	151	160
c167689.graph_c0	1	p3	(CAC)5	15	112	126
c167693.graph_c0	1	p2	(CT)6	12	486	497
c167693.graph_c0	2	p2	(CT)7	14	676	689
c167745.graph_c0	1	p3	(CTT)5	15	173	187
c167854.graph_c0	1	p2	(GA)7	14	152	165
c167989.graph_c0	1	p2	(AC)9	18	397	414
c168154.graph_c0	1	p1	(A)10	10	1369	1378
c168185.graph_c1	1	p3	(TGA)6	18	1064	1081
c168479.graph_c0	1	p1	(T)11	11	242	252
c168479.graph_c0	2	p1	(A)11	11	424	434
c168479.graph_c0	3	p1	(A)11	11	699	709
c168630.graph_c0	1	p3	(TGA)6	18	1466	1483
c168815.graph_c0	1	p1	(A)10	10	455	464
c168985.graph_c0	1	p1	(A)10	10	876	885
c169214.graph_c0	1	p1	(A)10	10	94	103
c169358.graph_c0	1	p2	(CT)9	18	6	23
c169461.graph_c0	1	p1	(A)11	11	872	882
c169993.graph_c0	1	p1	(T)12	12	481	492
c170100.graph_c0	1	p3	(CTC)5	15	205	219
c170616.graph_c0	1	p1	(A)10	10	443	452
c170720.graph_c0	1	p3	(GCA)5	15	729	743
c170866.graph_c2	1	p2	(GT)8	16	653	668
c171252.graph_c0	1	p3	(CGA)5	15	445	459
c171252.graph_c0	2	p1	(A)10	10	799	808
c171466.graph_c0	1	p1	(T)11	11	820	830
c171850.graph_c0	1	p2	(CA)7	14	151	164
c171869.graph_c0	1	p3	(TGC)5	15	693	707
c172014.graph_c0	1	p1	(T)10	10	877	886
c172134.graph_c0	1	p4	(TATT)5	20	1159	1178
c172215.graph_c0	1	p3	(ACG)6	18	932	949
c172283.graph_c0	1	p1	(A)12	12	85	96
c172354.graph_c0	1	p1	(A)12	12	1003	1014
c172370.graph_c0	1	p1	(A)11	11	58	68
c172396.graph_c0	1	p1	(A)13	13	1990	2002
c172422.graph_c0	1	p2	(GA)8	16	1	16
c172770.graph_c0	1	p1	(A)20	20	1333	1352
c172771.graph_c0	1	p3	(GCG)5	15	674	688
c173304.graph_c0	1	p1	(A)11	11	551	561
c173318.graph_c0	1	p1	(C)10	10	288	297
c173446.graph_c0	1	p3	(TAT)6	18	65	82
c173453.graph_c0	1	p3	(AGC)6	18	216	233
c173570.graph_c0	1	p1	(A)10	10	190	199
c173570.graph_c0	2	p3	(GCG)5	15	847	861
c173599.graph_c0	1	p1	(T)12	12	140	151
c173632.graph_c0	1	p3	(CCA)5	15	289	303
c173664.graph_c0	1	p3	(TAG)6	18	819	836
c173835.graph_c0	1	p1	(T)10	10	179	188
c173915.graph_c1	1	p1	(C)10	10	719	728
c174386.graph_c0	1	p1	(A)10	10	1043	1052
c174615.graph_c0	1	p2	(CA)6	12	2222	2233
c175102.graph_c0	1	p1	(A)11	11	77	87
c175222.graph_c0	1	p1	(T)12	12	270	281
c175389.graph_c0	1	p1	(T)10	10	1243	1252
c175396.graph_c0	1	p1	(T)11	11	1198	1208
c175905.graph_c1	1	p1	(T)10	10	160	169
c175912.graph_c0	1	p1	(G)13	13	11	23
c175979.graph_c1	1	p3	(GCT)5	15	59	73
c176055.graph_c0	1	p1	(T)12	12	25	36
c176055.graph_c0	2	p1	(T)10	10	270	279
c176103.graph_c0	1	p1	(A)10	10	66	75
c176191.graph_c0	1	p3	(AGA)5	15	1441	1455
c176214.graph_c0	1	p1	(A)10	10	1402	1411
c176219.graph_c0	1	p1	(T)10	10	1306	1315
c176320.graph_c0	1	p2	(AT)8	16	4473	4488
c176371.graph_c0	1	p1	(T)10	10	305	314
c176390.graph_c0	1	p1	(A)11	11	143	153
c176395.graph_c0	1	p3	(GAG)5	15	1080	1094
c176402.graph_c0	1	p1	(T)10	10	329	338
c176583.graph_c0	1	p3	(CGC)5	15	776	790
c176583.graph_c0	2	p3	(GCG)5	15	1021	1035
c176681.graph_c0	1	p2	(CT)6	12	30	41
c176692.graph_c0	1	p1	(A)11	11	1536	1546
c17671.graph_c0	1	p1	(A)12	12	1047	1058
c176846.graph_c1	1	p1	(A)10	10	450	459
c176865.graph_c0	1	p3	(GAA)5	15	553	567
c176904.graph_c0	1	p2	(GA)6	12	1193	1204
c176908.graph_c0	1	p3	(TAT)6	18	2571	2588
c176940.graph_c0	1	p1	(A)11	11	1543	1553
c177036.graph_c0	1	p2	(GA)6	12	1	12
c177094.graph_c0	1	p1	(A)10	10	27	36
c177317.graph_c0	1	p3	(TTG)5	15	266	280
c177556.graph_c0	1	p1	(G)10	10	305	314
c177766.graph_c0	1	p1	(A)10	10	48	57
c177929.graph_c0	1	p1	(T)10	10	905	914
c177929.graph_c0	2	p1	(A)12	12	1031	1042
c178020.graph_c0	1	p1	(G)16	16	1250	1265
c178022.graph_c0	1	p1	(C)10	10	457	466
c178031.graph_c0	1	p2	(TA)9	18	106	123
c178031.graph_c0	2	c	(T)10g(A)10	21	1105	1125
c178164.graph_c0	1	p3	(CAG)5	15	6	20
c178614.graph_c1	1	p2	(GA)9	18	1986	2003
c178638.graph_c2	1	p1	(C)10	10	997	1006
c178849.graph_c0	1	p3	(TGG)7	21	1625	1645
c178864.graph_c0	1	p1	(A)10	10	348	357
c178935.graph_c0	1	p1	(A)12	12	345	356
c179022.graph_c0	1	p2	(GT)11	22	1	22
c179022.graph_c1	1	p2	(AT)9	18	2087	2104
c179170.graph_c0	1	p4	(TCCA)5	20	664	683
c179205.graph_c0	1	p1	(A)14	14	252	265
c179205.graph_c0	2	p1	(T)10	10	561	570
c179235.graph_c0	1	p1	(G)13	13	855	867
c179259.graph_c0	1	p3	(ACG)6	18	248	265
c179327.graph_c0	1	p1	(A)11	11	385	395
c179339.graph_c0	1	p1	(T)11	11	161	171
c179339.graph_c0	2	p4	(ATTT)5	20	1907	1926
c179352.graph_c0	1	p3	(GCA)5	15	916	930
c179357.graph_c0	1	p1	(T)11	11	119	129
c179402.graph_c0	1	p1	(T)10	10	996	1005
c179409.graph_c0	1	p2	(TA)6	12	1192	1203
c179431.graph_c0	1	p1	(T)11	11	70	80
c179491.graph_c0	1	p3	(GCC)5	15	151	165
c179588.graph_c0	1	p1	(A)10	10	1871	1880
c179692.graph_c0	1	p1	(T)10	10	1038	1047
c179702.graph_c0	1	p1	(T)12	12	1086	1097
c179769.graph_c0	1	p1	(T)10	10	669	678
c179809.graph_c0	1	p1	(G)10	10	1222	1231
c179839.graph_c0	1	p2	(CT)8	16	171	186
c179953.graph_c0	1	p3	(CCA)6	18	947	964
c180008.graph_c0	1	p3	(AGA)5	15	1514	1528
c180173.graph_c0	1	p1	(T)10	10	179	188
c180190.graph_c0	1	p1	(T)10	10	814	823
c180299.graph_c0	1	p1	(C)13	13	896	908
c180431.graph_c0	1	p1	(T)17	17	153	169
c180431.graph_c0	2	p1	(T)10	10	783	792
c180433.graph_c0	1	p6	(CCAGTG)5	30	278	307
c180446.graph_c0	1	p1	(A)14	14	1326	1339
c180629.graph_c0	1	p1	(T)12	12	667	678
c180694.graph_c0	1	p1	(A)10	10	56	65
c180737.graph_c0	1	p2	(TC)6	12	1	12
c180737.graph_c0	2	p1	(A)11	11	1071	1081
c180739.graph_c0	1	p1	(A)10	10	62	71
c180741.graph_c0	1	p1	(A)11	11	9	19
c180742.graph_c0	1	p1	(A)10	10	1381	1390
c180786.graph_c0	1	p3	(TGC)5	15	2608	2622
c180792.graph_c0	1	p1	(T)12	12	256	267
c180793.graph_c0	1	p2	(GA)9	18	1	18
c180797.graph_c0	1	p2	(GT)7	14	1776	1789
c180859.graph_c1	1	p3	(AGC)6	18	1	18
c180878.graph_c0	1	p1	(C)10	10	219	228
c180922.graph_c2	1	p2	(AG)9	18	1131	1148
c180927.graph_c0	1	p2	(GT)7	14	1212	1225
c180946.graph_c1	1	p2	(GA)8	16	287	302
c180958.graph_c0	1	p3	(ATG)5	15	2178	2192
c180981.graph_c0	1	p3	(GCC)5	15	259	273
c180982.graph_c0	1	c	(CT)7acattttttttgaagc(GA)11	52	1675	1726
c181019.graph_c0	1	p1	(A)10	10	165	174
c181064.graph_c0	1	p1	(A)11	11	23	33
c181112.graph_c0	1	p1	(T)10	10	1	10
c181137.graph_c0	1	p2	(GC)6	12	33	44
c181169.graph_c0	1	p1	(A)11	11	555	565
c181242.graph_c0	1	p3	(TCC)6	18	1	18
c181247.graph_c0	1	p3	(CGC)5	15	253	267
c181350.graph_c0	1	p1	(G)13	13	136	148
c181355.graph_c0	1	p3	(GCA)5	15	8	22
c181377.graph_c0	1	p3	(GGT)5	15	469	483
c181483.graph_c0	1	p1	(A)10	10	881	890
c181543.graph_c0	1	p2	(GA)6	12	189	200
c181604.graph_c0	1	p2	(CT)9	18	3030	3047
c181665.graph_c0	1	p1	(A)13	13	43	55
c181677.graph_c0	1	p1	(T)10	10	119	128
c181711.graph_c0	1	p1	(G)10	10	132	141
c181755.graph_c0	1	p2	(AG)8	16	8	23
c181792.graph_c0	1	p3	(GCT)5	15	376	390
c181804.graph_c0	1	p3	(CGA)6	18	225	242
c181804.graph_c0	2	p2	(TA)6	12	1211	1222
c181818.graph_c0	1	p2	(TC)6	12	290	301
c181845.graph_c0	1	p2	(TC)6	12	1	12
c181881.graph_c0	1	p2	(CT)6	12	1169	1180
c181894.graph_c0	1	p1	(A)10	10	141	150
c181898.graph_c0	1	p1	(A)10	10	485	494
c181981.graph_c0	1	p3	(AGG)5	15	671	685
c182020.graph_c1	1	p3	(CGC)5	15	9	23
c182113.graph_c0	1	p1	(A)10	10	977	986
c182156.graph_c0	1	p3	(TCC)5	15	648	662
c182210.graph_c0	1	p2	(CT)8	16	154	169
c182318.graph_c1	1	p3	(GAC)6	18	504	521
c182328.graph_c0	1	p3	(GAG)6	18	902	919
c182349.graph_c0	1	p3	(GTT)5	15	1486	1500
c182353.graph_c0	1	p1	(T)10	10	920	929
c182360.graph_c0	1	p2	(TC)7	14	74	87
c182375.graph_c0	1	p2	(CG)7	14	84	97
c182455.graph_c0	1	p2	(TC)8	16	997	1012
c182474.graph_c0	1	p1	(G)10	10	136	145
c182503.graph_c1	1	p1	(T)13	13	122	134
c182503.graph_c1	2	p2	(TG)6	12	696	707
c182513.graph_c0	1	c	(CT)8ccctgtgtgc(GT)6	38	132	169
c182513.graph_c0	2	p2	(AG)7	14	1386	1399
c182514.graph_c0	1	p1	(A)10	10	666	675
c182520.graph_c2	1	p1	(T)12	12	1547	1558
c182538.graph_c1	1	p1	(T)10	10	13	22
c182582.graph_c0	1	p2	(TC)7	14	83	96
c182583.graph_c0	1	p1	(A)13	13	21	33
c182585.graph_c0	1	p1	(A)12	12	958	969
c182645.graph_c0	1	p1	(T)11	11	1053	1063
c182681.graph_c0	1	p2	(TA)6	12	1046	1057
c182686.graph_c0	1	p2	(AG)10	20	986	1005
c182778.graph_c0	1	p3	(CGC)5	15	87	101
c182812.graph_c0	1	p2	(TC)9	18	627	644
c182836.graph_c0	1	c	(T)10ctcctctttc(T)10	30	1158	1187
c182849.graph_c0	1	p3	(ATT)5	15	1024	1038
c182961.graph_c0	1	p1	(G)10	10	154	163
c182977.graph_c0	1	p3	(GCA)5	15	434	448
c183017.graph_c0	1	p3	(AAG)5	15	56	70
c183026.graph_c1	1	p3	(GAT)6	18	202	219
c183075.graph_c0	1	p2	(AC)6	12	105	116
c183108.graph_c0	1	c	(T)10ccgctgtccctctgctctgttctgt(TC)10	55	1174	1228
c183173.graph_c0	1	p2	(AT)8	16	142	157
c183185.graph_c0	1	p1	(A)10	10	12	21
c183211.graph_c0	1	p1	(A)10	10	56	65
c183229.graph_c0	1	p1	(A)18	18	1686	1703
c183245.graph_c0	1	p3	(CAC)5	15	1061	1075
c183258.graph_c0	1	p1	(G)13	13	1410	1422
c183260.graph_c1	1	p1	(A)10	10	324	333
c183300.graph_c0	1	p3	(CCT)5	15	996	1010
c183304.graph_c0	1	p3	(GCC)5	15	394	408
c183347.graph_c0	1	p2	(GA)6	12	1	12
c183374.graph_c0	1	p1	(A)10	10	983	992
c183399.graph_c0	1	p2	(CT)10	20	2	21
c183422.graph_c0	1	p3	(GCT)5	15	603	617
c183439.graph_c2	1	p2	(TC)9	18	470	487
c183439.graph_c2	2	p1	(T)12	12	627	638
c183457.graph_c0	1	p2	(AG)9	18	1329	1346
c183526.graph_c0	1	p2	(AG)7	14	102	115
c183546.graph_c0	1	p2	(GT)9	18	547	564
c183571.graph_c0	1	p3	(GCG)5	15	1	15
c183590.graph_c0	1	p3	(TTG)5	15	1967	1981
c183596.graph_c0	1	p1	(A)13	13	61	73
c183597.graph_c0	1	p1	(T)11	11	58	68
c183599.graph_c1	1	p2	(GA)10	20	1	20
c183619.graph_c0	1	p3	(CTC)5	15	386	400
c183657.graph_c0	1	p1	(T)21	21	1	21
c183676.graph_c0	1	p3	(CGG)5	15	947	961
c183690.graph_c0	1	p3	(TAG)5	15	87	101
c183789.graph_c0	1	p3	(CCG)5	15	51	65
c183789.graph_c0	2	c	(T)12ctgctctgcctttgaattaaatacaaggcagtcctcatgcccagtttc(A)14	74	1600	1673
c183812.graph_c0	1	p6	(ATGTTC)5	30	718	747
c183814.graph_c0	1	p3	(TCC)5	15	1	15
c183869.graph_c0	1	p2	(GA)9	18	1162	1179
c183878.graph_c0	1	c	(TC)6(A)12	24	67	90
c183935.graph_c0	1	p2	(AG)6	12	929	940
c183935.graph_c0	2	p2	(AG)9	18	1251	1268
c183945.graph_c0	1	p3	(CCA)5	15	166	180
c183957.graph_c0	1	p1	(T)13	13	249	261
c183957.graph_c0	2	p1	(A)10	10	1094	1103
c183971.graph_c0	1	p3	(CGC)5	15	1066	1080
c184012.graph_c0	1	p1	(A)10	10	1097	1106
c184022.graph_c0	1	p1	(A)20	20	4024	4043
c184041.graph_c0	1	p3	(CGC)5	15	191	205
c184041.graph_c0	2	p3	(CAG)5	15	1041	1055
c184049.graph_c1	1	p1	(T)14	14	466	479
c184049.graph_c1	2	p1	(T)23	23	1361	1383
c184055.graph_c0	1	p3	(GCC)6	18	767	784
c184055.graph_c0	2	p3	(AGA)5	15	1120	1134
c184191.graph_c0	1	p3	(TAA)5	15	189	203
c184204.graph_c0	1	p3	(CGC)6	18	1	18
c184205.graph_c0	1	p1	(T)15	15	99	113
c184228.graph_c0	1	p1	(T)10	10	982	991
c184288.graph_c0	1	p3	(CCG)5	15	1	15
c184289.graph_c0	1	p3	(CCT)6	18	43	60
c184327.graph_c0	1	p1	(A)10	10	1368	1377
c184328.graph_c0	1	p1	(A)10	10	1041	1050
c184384.graph_c0	1	p1	(T)10	10	287	296
c184387.graph_c0	1	p2	(AG)7	14	2722	2735
c184404.graph_c0	1	p2	(AG)10	20	1	20
c184434.graph_c0	1	p2	(TC)6	12	1660	1671
c184465.graph_c1	1	p2	(AG)11	22	1335	1356
c184470.graph_c0	1	p4	(CATG)5	20	160	179
c184474.graph_c0	1	p1	(A)17	17	699	715
c184486.graph_c0	1	p2	(CT)7	14	1	14
c184497.graph_c0	1	p2	(AG)10	20	1530	1549
c184507.graph_c0	1	p1	(A)10	10	25	34
c184587.graph_c0	1	p3	(TAT)6	18	1623	1640
c184589.graph_c0	1	p4	(GGAA)5	20	1659	1678
c184590.graph_c0	1	p1	(A)12	12	263	274
c184594.graph_c1	1	p1	(T)10	10	1632	1641
c184599.graph_c0	1	p1	(A)10	10	49	58
c184599.graph_c0	2	p3	(CAT)5	15	961	975
c184668.graph_c0	1	p2	(CT)7	14	1420	1433
c184683.graph_c0	1	p3	(GCC)5	15	215	229
c184686.graph_c0	1	p2	(GA)11	22	1	22
c184686.graph_c0	2	p1	(A)11	11	1004	1014
c184711.graph_c0	1	p1	(A)12	12	1020	1031
c184715.graph_c0	1	p3	(AGG)5	15	824	838
c184717.graph_c0	1	p3	(GTG)5	15	7	21
c184727.graph_c0	1	p1	(A)10	10	105	114
c184784.graph_c0	1	p3	(GAC)5	15	238	252
c184824.graph_c0	1	p3	(AGG)5	15	216	230
c184850.graph_c0	1	p3	(CGG)6	18	137	154
c184853.graph_c0	1	p1	(T)10	10	957	966
c184861.graph_c0	1	p3	(GCC)5	15	1562	1576
c184901.graph_c0	1	p3	(AAG)5	15	573	587
c184923.graph_c0	1	p2	(AG)7	14	1313	1326
c184966.graph_c0	1	p4	(GTTG)5	20	1478	1497
c185011.graph_c0	1	p3	(GCG)5	15	1790	1804
c185012.graph_c0	1	c	(GCC)5gctctta(TCC)5	37	23	59
c185018.graph_c0	1	p1	(T)10	10	110	119
c185018.graph_c0	2	p1	(A)10	10	344	353
c185021.graph_c1	1	p2	(TC)6	12	1302	1313
c185033.graph_c0	1	p2	(CT)7	14	1383	1396
c185048.graph_c0	1	p1	(T)11	11	1110	1120
c185081.graph_c0	1	p4	(TCGC)5	20	1063	1082
c185103.graph_c1	1	p2	(AT)6	12	217	228
c185112.graph_c0	1	p2	(GA)7	14	1271	1284
c185154.graph_c0	1	p3	(AAG)5	15	23	37
c185157.graph_c0	1	p2	(GA)9	18	1	18
c185178.graph_c0	1	p1	(A)11	11	67	77
c185206.graph_c0	1	p1	(A)13	13	13	25
c185206.graph_c1	1	p3	(CGC)5	15	1096	1110
c185216.graph_c0	1	p1	(A)10	10	1051	1060
c185220.graph_c0	1	p3	(AGG)6	18	189	206
c185226.graph_c0	1	p3	(GGC)5	15	302	316
c185226.graph_c0	2	p2	(GC)7	14	1228	1241
c185252.graph_c0	1	p3	(AGC)5	15	586	600
c185264.graph_c0	1	p3	(GGA)5	15	1531	1545
c185267.graph_c0	1	p3	(CCG)5	15	38	52
c185278.graph_c0	1	p1	(T)16	16	231	246
c185292.graph_c1	1	p1	(T)10	10	903	912
c185306.graph_c0	1	p3	(GAA)5	15	668	682
c185323.graph_c0	1	p2	(CA)6	12	240	251
c185328.graph_c0	1	p3	(ATT)6	18	470	487
c185338.graph_c0	1	p1	(A)13	13	1021	1033
c185340.graph_c0	1	p1	(T)10	10	171	180
c185345.graph_c0	1	p1	(T)10	10	737	746
c185345.graph_c0	2	p1	(A)10	10	1301	1310
c185386.graph_c0	1	p1	(T)12	12	10	21
c185411.graph_c0	1	p3	(CCT)5	15	113	127
c185411.graph_c0	2	p4	(CGTA)5	20	975	994
c185435.graph_c2	1	p2	(AC)9	18	1587	1604
c185462.graph_c0	1	p1	(T)13	13	1297	1309
c185464.graph_c1	1	p1	(T)14	14	490	503
c185468.graph_c0	1	p2	(CA)8	16	7	22
c185468.graph_c0	2	p1	(A)10	10	956	965
c185471.graph_c0	1	p3	(GAG)5	15	36	50
c185487.graph_c0	1	p1	(T)10	10	1072	1081
c185491.graph_c0	1	p3	(TCC)5	15	654	668
c185511.graph_c0	1	p1	(A)10	10	430	439
c185520.graph_c0	1	p1	(A)10	10	872	881
c185526.graph_c0	1	p1	(T)14	14	1003	1016
c185564.graph_c0	1	p1	(A)12	12	1026	1037
c185579.graph_c0	1	p3	(GAA)7	21	1	21
c185591.graph_c1	1	p3	(CTG)5	15	377	391
c185601.graph_c0	1	p3	(GCG)5	15	844	858
c185610.graph_c0	1	p3	(AGA)7	21	84	104
c185645.graph_c1	1	p1	(T)10	10	981	990
c185678.graph_c2	1	p1	(T)11	11	935	945
c185681.graph_c0	1	p2	(CT)8	16	985	1000
c185686.graph_c3	1	p3	(GCG)5	15	1366	1380
c185710.graph_c0	1	p1	(T)13	13	77	89
c185716.graph_c0	1	p1	(A)10	10	770	779
c185739.graph_c0	1	p2	(CT)7	14	1711	1724
c185750.graph_c0	1	p1	(T)12	12	385	396
c185778.graph_c0	1	p1	(A)10	10	925	934
c185807.graph_c1	1	p3	(GCC)6	18	860	877
c185813.graph_c1	1	c	(TA)6aaaaaaaccagctaaatcacgtataaaaaaaacacaag(A)11	61	1	61
c185826.graph_c0	1	p3	(CGT)5	15	150	164
c185836.graph_c0	1	p1	(A)11	11	1301	1311
c185838.graph_c1	1	p3	(CCA)5	15	18	32
c185845.graph_c0	1	p1	(T)10	10	1	10
c185859.graph_c0	1	p1	(T)10	10	1330	1339
c185871.graph_c0	1	p3	(CGC)6	18	992	1009
c185875.graph_c0	1	p1	(G)13	13	502	514
c185879.graph_c0	1	p1	(T)11	11	1868	1878
c185891.graph_c0	1	p1	(A)11	11	1177	1187
c185907.graph_c0	1	p3	(TCG)5	15	537	551
c185912.graph_c0	1	p1	(T)10	10	1699	1708
c185917.graph_c0	1	c	(T)10acatgcaacacttctctcgaaatgatgaattgttcgcttgtatc(A)20	74	1348	1421
c185926.graph_c0	1	p1	(T)10	10	236	245
c185959.graph_c0	1	p3	(TGC)5	15	460	474
c185984.graph_c0	1	p1	(T)11	11	47	57
c186009.graph_c0	1	p1	(T)10	10	12	21
c186010.graph_c0	1	p3	(GCC)6	18	135	152
c186050.graph_c0	1	p1	(A)11	11	131	141
c186050.graph_c0	2	p3	(CAG)5	15	488	502
c186050.graph_c0	3	p3	(CGT)5	15	625	639
c186053.graph_c0	1	p3	(CTC)5	15	57	71
c186053.graph_c0	2	p1	(T)10	10	1022	1031
c186067.graph_c0	1	p2	(AG)9	18	1117	1134
c186083.graph_c0	1	p1	(C)10	10	293	302
c186084.graph_c0	1	c	(GCT)5gtgctgtgcatgcccaacctttaccacttggtggtggtagta(GTG)6	75	804	878
c186087.graph_c0	1	p1	(A)11	11	1	11
c186092.graph_c0	1	p3	(GTG)5	15	1423	1437
c186093.graph_c0	1	p1	(A)10	10	593	602
c186109.graph_c0	1	p1	(A)11	11	1578	1588
c186118.graph_c1	1	p1	(C)11	11	2025	2035
c186123.graph_c0	1	p3	(CCG)6	18	1354	1371
c186139.graph_c0	1	p1	(T)10	10	1090	1099
c186143.graph_c0	1	p6	(CCCTGC)5	30	383	412
c186143.graph_c0	2	p2	(AC)7	14	1394	1407
c186146.graph_c0	1	p3	(GGC)6	18	358	375
c186147.graph_c0	1	p3	(GAT)5	15	245	259
c186153.graph_c1	1	p3	(CGG)5	15	1718	1732
c186162.graph_c0	1	c	(TC)8tacacaaaaatatagcaggagaggaacactg(TC)9	65	1	65
c186192.graph_c0	1	p1	(A)15	15	569	583
c186199.graph_c1	1	p3	(GCC)5	15	1153	1167
c186223.graph_c0	1	p1	(A)10	10	315	324
c186247.graph_c0	1	p1	(A)10	10	635	644
c186261.graph_c0	1	p1	(T)11	11	1423	1433
c186262.graph_c0	1	p3	(AGA)6	18	1	18
c186265.graph_c1	1	p3	(CCA)5	15	968	982
c186265.graph_c1	2	p1	(C)13	13	1104	1116
c186266.graph_c1	1	p1	(A)11	11	1019	1029
c186290.graph_c0	1	p1	(A)11	11	375	385
c186295.graph_c0	1	p1	(T)12	12	80	91
c186301.graph_c0	1	p2	(TC)11	22	2203	2224
c186302.graph_c0	1	p5	(GCGGC)5	25	1147	1171
c186303.graph_c0	1	p2	(GA)9	18	1251	1268
c186306.graph_c0	1	p1	(A)13	13	83	95
c186324.graph_c0	1	p2	(CG)6	12	1027	1038
c186347.graph_c0	1	p3	(AGA)7	21	1653	1673
c186361.graph_c0	1	p1	(T)10	10	766	775
c186390.graph_c0	1	p1	(T)12	12	130	141
c186411.graph_c2	1	p2	(CT)8	16	150	165
c186414.graph_c0	1	c	(CAA)5cgctgcgaataacacggcgaacgccaacaacaacaataacaacaacaatgctgc(CAA)5	84	572	655
c186438.graph_c0	1	p1	(C)10	10	795	804
c186441.graph_c0	1	p3	(CAC)6	18	333	350
c186456.graph_c0	1	p2	(CG)7	14	1146	1159
c186457.graph_c0	1	p2	(GA)10	20	1128	1147
c186506.graph_c3	1	p1	(T)10	10	990	999
c186513.graph_c0	1	p2	(AT)8	16	1270	1285
c186518.graph_c0	1	p1	(C)11	11	1612	1622
c186524.graph_c0	1	p1	(A)10	10	218	227
c186524.graph_c0	2	p3	(GAG)6	18	1125	1142
c186534.graph_c0	1	p1	(A)10	10	35	44
c186549.graph_c0	1	p4	(GATG)5	20	1839	1858
c186552.graph_c0	1	p1	(T)11	11	1256	1266
c186558.graph_c0	1	p3	(TTC)5	15	544	558
c186570.graph_c0	1	p1	(A)10	10	85	94
c186580.graph_c0	1	p1	(A)10	10	1019	1028
c186608.graph_c0	1	p2	(GA)8	16	8	23
c186629.graph_c1	1	p3	(CTG)5	15	1272	1286
c186648.graph_c0	1	p1	(T)10	10	853	862
c186651.graph_c1	1	p3	(TAT)6	18	1097	1114
c186663.graph_c0	1	p2	(GA)10	20	1249	1268
c186676.graph_c0	1	p2	(AG)6	12	2	13
c186676.graph_c0	2	p3	(GAG)5	15	1106	1120
c186691.graph_c0	1	p1	(A)16	16	1657	1672
c186709.graph_c0	1	p2	(TA)7	14	1478	1491
c186716.graph_c0	1	p1	(T)12	12	2	13
c186718.graph_c1	1	p1	(T)11	11	1738	1748
c186725.graph_c0	1	p1	(T)10	10	1772	1781
c186734.graph_c0	1	p1	(T)11	11	255	265
c186734.graph_c0	2	p3	(GGC)6	18	766	783
c186734.graph_c0	3	p4	(ATGC)5	20	1104	1123
c186741.graph_c0	1	p2	(GT)6	12	1695	1706
c186742.graph_c0	1	p1	(A)10	10	878	887
c186765.graph_c0	1	p3	(GGC)6	18	1	18
c186767.graph_c0	1	p3	(CGT)5	15	1356	1370
c186787.graph_c0	1	p3	(CTC)5	15	431	445
c186787.graph_c0	2	p3	(GCG)5	15	659	673
c186790.graph_c0	1	p2	(GA)11	22	1	22
c186793.graph_c0	1	p1	(A)10	10	481	490
c186793.graph_c0	2	p1	(C)14	14	835	848
c186806.graph_c0	1	p1	(G)14	14	478	491
c186807.graph_c0	1	p2	(AC)8	16	142	157
c186807.graph_c0	2	p2	(CT)10	20	1071	1090
c186812.graph_c0	1	p3	(TAC)5	15	147	161
c186815.graph_c0	1	p3	(TTA)5	15	1936	1950
c186844.graph_c0	1	p1	(C)12	12	1	12
c186852.graph_c0	1	p2	(CT)6	12	25	36
c186857.graph_c1	1	p3	(CGC)5	15	896	910
c186878.graph_c1	1	p1	(T)10	10	444	453
c186892.graph_c0	1	p1	(T)10	10	625	634
c186904.graph_c0	1	p2	(CT)8	16	5	20
c186931.graph_c0	1	p2	(AG)10	20	1	20
c186947.graph_c1	1	p1	(A)11	11	78	88
c186947.graph_c1	2	p1	(A)11	11	211	221
c186947.graph_c1	3	p1	(A)14	14	337	350
c186947.graph_c1	4	p3	(CGG)5	15	2152	2166
c186948.graph_c0	1	p2	(TC)6	12	268	279
c186948.graph_c0	2	p1	(A)10	10	536	545
c186981.graph_c0	1	p1	(A)22	22	1007	1028
c186984.graph_c1	1	p2	(CG)6	12	542	553
c186987.graph_c0	1	p1	(T)10	10	1172	1181
c186998.graph_c0	1	p1	(A)10	10	1030	1039
c186999.graph_c0	1	p3	(GTG)5	15	791	805
c187003.graph_c0	1	p3	(GAG)6	18	1178	1195
c187019.graph_c0	1	p3	(CTG)5	15	822	836
c187034.graph_c0	1	p1	(A)13	13	726	738
c187037.graph_c0	1	c	(G)13cgcagtttaacccaaaa(T)13	43	1830	1872
c187041.graph_c0	1	p3	(GGC)5	15	772	786
c187072.graph_c0	1	p2	(AG)8	16	2013	2028
c187073.graph_c0	1	p1	(T)13	13	899	911
c187080.graph_c0	1	c	(GAT)7gcagctgaaggggaagaccttgacaaacgttttggtgagaaagta(GAT)6	84	850	933
c187097.graph_c2	1	p2	(CT)6	12	363	374
c187135.graph_c0	1	p3	(CAG)6	18	1	18
c187145.graph_c0	1	p3	(CCG)5	15	101	115
c187149.graph_c0	1	p1	(A)10	10	81	90
c187155.graph_c0	1	p4	(ATGG)5	20	4	23
c187177.graph_c0	1	p2	(TC)8	16	271	286
c187185.graph_c0	1	p3	(GGA)5	15	1323	1337
c187191.graph_c0	1	p1	(T)10	10	1015	1024
c187196.graph_c0	1	p3	(CAG)6	18	3	20
c187196.graph_c0	2	p3	(ACC)5	15	997	1011
c187209.graph_c0	1	p3	(CTC)5	15	1161	1175
c187209.graph_c0	2	p3	(AGC)6	18	1345	1362
c187225.graph_c2	1	p1	(T)10	10	553	562
c187235.graph_c0	1	p3	(TCT)5	15	587	601
c187246.graph_c0	1	p1	(A)10	10	170	179
c187257.graph_c0	1	p1	(T)10	10	993	1002
c187278.graph_c0	1	p3	(GGC)7	21	1	21
c187290.graph_c0	1	p2	(CT)8	16	1670	1685
c187297.graph_c0	1	p1	(T)11	11	857	867
c187308.graph_c0	1	p2	(GC)7	14	1069	1082
c187312.graph_c0	1	p1	(A)10	10	71	80
c187314.graph_c0	1	p1	(A)11	11	169	179
c187314.graph_c0	2	p2	(GA)9	18	3216	3233
c187321.graph_c0	1	p2	(AT)10	20	1083	1102
c187334.graph_c0	1	p3	(GAC)5	15	1477	1491
c187337.graph_c0	1	p1	(T)10	10	1055	1064
c187347.graph_c0	1	p3	(CGC)5	15	1632	1646
c187349.graph_c0	1	p3	(AGG)5	15	227	241
c187359.graph_c4	1	p2	(TC)6	12	1773	1784
c187364.graph_c0	1	p1	(A)10	10	497	506
c187364.graph_c0	2	p2	(AC)7	14	1154	1167
c187367.graph_c0	1	p2	(GA)7	14	134	147
c187377.graph_c1	1	p3	(GTG)6	18	1022	1039
c187388.graph_c0	1	p3	(CTC)5	15	519	533
c187394.graph_c0	1	p1	(A)14	14	1285	1298
c187407.graph_c0	1	p3	(GAG)6	18	1	18
c187407.graph_c0	2	p1	(T)14	14	505	518
c187407.graph_c0	3	p1	(G)13	13	914	926
c187422.graph_c0	1	p3	(AGG)5	15	256	270
c187435.graph_c0	1	p3	(GCG)5	15	1016	1030
c187445.graph_c0	1	p1	(T)13	13	431	443
c187453.graph_c0	1	p3	(TGC)6	18	1381	1398
c187453.graph_c0	2	p2	(TA)6	12	1987	1998
c187458.graph_c0	1	p1	(A)14	14	885	898
c187488.graph_c0	1	p1	(G)11	11	183	193
c187499.graph_c0	1	p1	(A)11	11	1161	1171
c187509.graph_c0	1	p3	(CCG)5	15	23	37
c187513.graph_c3	1	p3	(GAG)5	15	498	512
c187513.graph_c3	2	p3	(GGC)5	15	695	709
c187528.graph_c0	1	p3	(ATC)5	15	95	109
c187528.graph_c0	2	p1	(A)10	10	697	706
c187543.graph_c0	1	p1	(A)10	10	1132	1141
c187545.graph_c4	1	p1	(A)10	10	13	22
c187547.graph_c1	1	p3	(CCT)5	15	128	142
c187549.graph_c0	1	p1	(A)10	10	594	603
c187553.graph_c0	1	c	(T)11cactctatttggagatttctcatgacgatggatgctgaccttaaagggcaaactagaaag(A)11	82	820	901
c187558.graph_c0	1	p1	(A)10	10	991	1000
c187565.graph_c1	1	p3	(GGC)6	18	1152	1169
c187568.graph_c0	1	c	(GTC)6ttcctcatctgctct(TC)7	47	304	350
c187598.graph_c0	1	c	(TG)6tt(G)15	29	58	86
c187604.graph_c0	1	p3	(TCC)5	15	189	203
c187605.graph_c1	1	p3	(GCA)5	15	74	88
c187618.graph_c0	1	p3	(GCG)5	15	861	875
c187641.graph_c1	1	p1	(G)20	20	1	20
c187641.graph_c1	2	p1	(T)10	10	1098	1107
c187644.graph_c0	1	p1	(A)11	11	236	246
c187651.graph_c0	1	p3	(GCC)5	15	937	951
c187651.graph_c0	2	p1	(T)10	10	1120	1129
c187654.graph_c1	1	p3	(GCG)5	15	1350	1364
c187701.graph_c0	1	p3	(GAA)7	21	1	21
c187701.graph_c0	2	p1	(A)10	10	866	875
c187706.graph_c0	1	p3	(GCC)5	15	1363	1377
c187712.graph_c0	1	p2	(GC)9	18	543	560
c187716.graph_c1	1	p1	(T)11	11	1182	1192
c187719.graph_c0	1	p1	(A)10	10	214	223
c187732.graph_c0	1	p1	(A)10	10	83	92
c187739.graph_c0	1	p3	(GCG)6	18	1082	1099
c187762.graph_c0	1	p2	(CT)8	16	47	62
c187767.graph_c0	1	p1	(A)10	10	1008	1017
c187790.graph_c1	1	p1	(A)10	10	1847	1856
c187791.graph_c1	1	p2	(AC)6	12	84	95
c187791.graph_c1	2	p2	(GA)7	14	542	555
c187801.graph_c0	1	p3	(CTC)5	15	209	223
c187812.graph_c0	1	p1	(A)10	10	18	27
c187824.graph_c0	1	p3	(GGT)5	15	1087	1101
c187834.graph_c0	1	p3	(CCG)6	18	1536	1553
c187839.graph_c0	1	p3	(GCG)7	21	1218	1238
c187846.graph_c0	1	p1	(A)10	10	396	405
c187851.graph_c0	1	p3	(GCT)5	15	1458	1472
c187864.graph_c0	1	p1	(G)21	21	1	21
c187869.graph_c0	1	p3	(CGC)5	15	711	725
c187882.graph_c0	1	p3	(CGC)5	15	1353	1367
c187889.graph_c0	1	p3	(CCG)5	15	148	162
c187889.graph_c0	2	p3	(GCG)5	15	534	548
c187892.graph_c0	1	p2	(TC)7	14	954	967
c187898.graph_c0	1	p3	(TCC)6	18	612	629
c187898.graph_c0	2	p3	(GCA)5	15	878	892
c187898.graph_c1	1	p3	(GCA)7	21	3	23
c187898.graph_c1	2	p2	(AT)7	14	1144	1157
c187900.graph_c0	1	p4	(GCAG)6	24	1025	1048
c187901.graph_c0	1	p3	(GTC)5	15	1156	1170
c187907.graph_c1	1	p2	(AG)9	18	2263	2280
c187908.graph_c0	1	p3	(CGG)5	15	1201	1215
c187910.graph_c3	1	p1	(G)16	16	1	16
c187910.graph_c5	1	p2	(GA)7	14	1619	1632
c187938.graph_c0	1	p2	(AC)6	12	80	91
c187944.graph_c0	1	p3	(GTG)6	18	1492	1509
c187964.graph_c0	1	p3	(TGG)6	18	579	596
c187975.graph_c0	1	p3	(GGC)5	15	1909	1923
c187982.graph_c0	1	p3	(CGG)5	15	393	407
c187988.graph_c0	1	p3	(GCG)5	15	322	336
c188005.graph_c0	1	p3	(TCC)5	15	683	697
c188011.graph_c0	1	p1	(A)10	10	1107	1116
c188019.graph_c0	1	p3	(CGC)5	15	44	58
c188056.graph_c1	1	p1	(A)13	13	1566	1578
c188062.graph_c0	1	p4	(GCAG)5	20	1426	1445
c188071.graph_c0	1	p1	(A)10	10	56	65
c188071.graph_c0	2	p3	(CTT)5	15	358	372
c188080.graph_c0	1	p1	(T)13	13	2	14
c188080.graph_c0	2	p1	(T)10	10	274	283
c188107.graph_c0	1	p3	(CGG)6	18	1411	1428
c188115.graph_c0	1	p1	(T)11	11	398	408
c188116.graph_c0	1	p2	(TC)8	16	866	881
c188118.graph_c0	1	p3	(AAG)5	15	222	236
c188118.graph_c0	2	p3	(GGC)5	15	522	536
c188124.graph_c0	1	p3	(CGC)5	15	2183	2197
c188127.graph_c0	1	p3	(CTG)5	15	459	473
c188135.graph_c0	1	p4	(AATC)5	20	1	20
c188135.graph_c0	2	p1	(A)14	14	674	687
c188138.graph_c0	1	p1	(A)10	10	1380	1389
c188181.graph_c0	1	p2	(AG)12	24	1	24
c188197.graph_c0	1	p1	(A)10	10	42	51
c188210.graph_c0	1	p1	(T)10	10	1919	1928
c188219.graph_c1	1	p3	(GCC)5	15	1046	1060
c188237.graph_c0	1	p3	(GGA)5	15	1154	1168
c188238.graph_c0	1	p3	(GCC)6	18	1	18
c188238.graph_c0	2	p3	(GAA)5	15	902	916
c188251.graph_c0	1	p1	(G)15	15	295	309
c188251.graph_c0	2	p2	(GA)9	18	537	554
c188260.graph_c0	1	p2	(TC)6	12	333	344
c188269.graph_c1	1	p3	(GCG)6	18	295	312
c188275.graph_c1	1	p2	(TG)7	14	989	1002
c188291.graph_c1	1	p1	(A)21	21	3380	3400
c188295.graph_c4	1	p2	(TC)6	12	144	155
c188295.graph_c4	2	p1	(A)16	16	1930	1945
c188297.graph_c0	1	p3	(CTG)5	15	116	130
c188313.graph_c0	1	p1	(A)11	11	1641	1651
c188317.graph_c2	1	p1	(T)10	10	677	686
c188327.graph_c0	1	p3	(TCT)5	15	464	478
c188327.graph_c0	2	c	(T)13gcatcatttcgataaggaaaccttttacccttagtaaaaaaaacaggggagactttcatgaacacacac(A)10	92	747	838
c188328.graph_c0	1	p3	(GCC)5	15	484	498
c188330.graph_c0	1	p1	(G)11	11	1548	1558
c188344.graph_c0	1	p2	(TC)6	12	311	322
c188354.graph_c0	1	p1	(T)12	12	1951	1962
c188360.graph_c0	1	p3	(AGA)7	21	1	21
c188360.graph_c0	2	p3	(CAG)5	15	156	170
c188377.graph_c0	1	p1	(A)11	11	622	632
c188380.graph_c0	1	p1	(T)10	10	138	147
c188394.graph_c0	1	p3	(GCA)5	15	152	166
c188400.graph_c0	1	p3	(CCG)5	15	1171	1185
c188405.graph_c1	1	c	(A)10cattgaacttttttaaatttaaatttataattgtataatgcatttcctacgttggtttaagc(T)11	83	573	655
c188422.graph_c2	1	p3	(CAG)7	21	3	23
c188424.graph_c0	1	p1	(A)11	11	73	83
c188431.graph_c0	1	p1	(T)10	10	153	162
c188444.graph_c0	1	p1	(A)11	11	134	144
c188451.graph_c0	1	p1	(T)13	13	142	154
c188454.graph_c0	1	p1	(A)10	10	1139	1148
c188454.graph_c0	2	p2	(GC)6	12	1699	1710
c188455.graph_c0	1	p2	(GC)6	12	214	225
c188461.graph_c0	1	p1	(T)10	10	630	639
c188464.graph_c0	1	p3	(GCC)5	15	261	275
c188465.graph_c1	1	p1	(A)12	12	234	245
c188466.graph_c0	1	p1	(A)13	13	1218	1230
c188478.graph_c0	1	p3	(GCG)5	15	82	96
c188482.graph_c0	1	p2	(TC)6	12	163	174
c188483.graph_c0	1	p2	(TC)6	12	164	175
c188490.graph_c0	1	p4	(CCAT)6	24	103	126
c188490.graph_c0	2	p3	(GCA)5	15	1736	1750
c188490.graph_c0	3	c	(C)14tcctccatcggttaacaagtcagtttggtc(CA)6cttgcacttgcagagcaacacacacccctacgcgtcgccgaacgctagctgctcgtatatactagcagcagcatg(CAT)7	152	1892	2043
c188498.graph_c0	1	p3	(GGA)5	15	518	532
c188508.graph_c0	1	c	(A)10cgaa(T)13acgag(T)12gttg(A)12ttaacttaattgccgtttataaataattaaattatttcacttaccttaatatcttctacttaccttttaaaataaaactcgtattt(A)11	157	16	172
c188523.graph_c0	1	p3	(TAT)6	18	4286	4303
c188537.graph_c0	1	p3	(CGC)5	15	114	128
c188538.graph_c0	1	p2	(GA)9	18	1281	1298
c188548.graph_c0	1	p2	(TG)6	12	955	966
c188555.graph_c0	1	p2	(GA)6	12	1212	1223
c188612.graph_c1	1	p1	(T)13	13	111	123
c188631.graph_c0	1	p2	(AG)11	22	1	22
c188631.graph_c0	2	p2	(GA)6	12	186	197
c188633.graph_c0	1	p3	(TAA)5	15	1332	1346
c188637.graph_c0	1	p2	(AT)10	20	976	995
c188638.graph_c0	1	p1	(T)11	11	1053	1063
c188648.graph_c0	1	p2	(CT)6	12	2780	2791
c188651.graph_c0	1	p2	(GA)9	18	1	18
c188662.graph_c0	1	p3	(TGC)5	15	516	530
c188682.graph_c0	1	c	(GTT)5gctgagggggtggtgtggtccactgatgctgagag(TGC)5	65	680	744
c188693.graph_c0	1	p1	(A)11	11	1153	1163
c188708.graph_c0	1	p3	(CGC)5	15	928	942
c188713.graph_c0	1	p1	(A)10	10	619	628
c188731.graph_c0	1	p3	(CCT)5	15	257	271
c188734.graph_c0	1	p2	(TC)6	12	303	314
c188736.graph_c0	1	p3	(GGC)5	15	10	24
c188747.graph_c0	1	p1	(T)10	10	1083	1092
c188755.graph_c0	1	p2	(CT)9	18	1	18
c188756.graph_c0	1	p3	(AGG)5	15	35	49
c188791.graph_c0	1	p2	(GA)8	16	1	16
c188795.graph_c0	1	p3	(CGC)5	15	834	848
c188796.graph_c0	1	p3	(GAG)7	21	819	839
c188815.graph_c1	1	p3	(GGC)5	15	1279	1293
c188819.graph_c0	1	p1	(T)10	10	1625	1634
c188841.graph_c0	1	p4	(GCAG)5	20	86	105
c188846.graph_c0	1	p3	(GCC)5	15	658	672
c188848.graph_c0	1	p1	(A)10	10	607	616
c188852.graph_c0	1	p3	(GAA)7	21	1	21
c188860.graph_c0	1	p3	(CAA)5	15	440	454
c188869.graph_c0	1	c	(CTG)5cgcacagaagatgtgt(AG)9	49	1496	1544
c188869.graph_c0	2	p2	(AG)8	16	1799	1814
c188871.graph_c1	1	p2	(CT)7	14	1331	1344
c188904.graph_c0	1	p1	(A)10	10	190	199
c188905.graph_c0	1	p3	(GGC)7	21	1422	1442
c188906.graph_c0	1	p1	(T)10	10	153	162
c188925.graph_c0	1	p2	(TC)9	18	1	18
c188930.graph_c0	1	p1	(A)13	13	1417	1429
c188935.graph_c0	1	p3	(GCC)5	15	164	178
c188950.graph_c0	1	p3	(GGC)5	15	714	728
c188950.graph_c0	2	p2	(GT)8	16	1240	1255
c188950.graph_c0	3	p1	(T)13	13	1562	1574
c188953.graph_c0	1	p1	(A)10	10	57	66
c188955.graph_c0	1	p3	(GAA)7	21	1	21
c188961.graph_c1	1	p2	(CA)6	12	109	120
c188964.graph_c0	1	p3	(TGC)5	15	511	525
c188980.graph_c4	1	p1	(T)10	10	152	161
c188994.graph_c1	1	p3	(GAG)5	15	1264	1278
c188997.graph_c1	1	p3	(GTC)6	18	2188	2205
c189000.graph_c0	1	p1	(A)10	10	611	620
c189009.graph_c0	1	p1	(A)10	10	226	235
c189023.graph_c2	1	p2	(GC)6	12	1373	1384
c189024.graph_c0	1	p1	(T)12	12	1044	1055
c189027.graph_c1	1	p1	(T)10	10	1502	1511
c189035.graph_c0	1	p3	(GCG)5	15	1	15
c189037.graph_c0	1	c	(TC)8ggatccatgtgcttctccgttctagacaagggttccaacgcagattagagtgagatcatatactgcagcctggaagcgcgcctct(CTTC)6	125	1706	1830
c189042.graph_c0	1	p1	(A)12	12	252	263
c189042.graph_c0	2	p1	(A)10	10	1313	1322
c189050.graph_c0	1	p1	(T)10	10	206	215
c189065.graph_c0	1	p3	(CAT)5	15	680	694
c189067.graph_c0	1	p3	(AGG)7	21	1334	1354
c189074.graph_c0	1	c	(A)13ctatgaacaattatgtaaccagtaaaagcagatcagaacaaacaaatatgtctatgctaattcacatatatccttttgaattg(A)11	107	1960	2066
c189083.graph_c2	1	p1	(G)11	11	1	11
c189085.graph_c0	1	p3	(GGC)6	18	2038	2055
c189095.graph_c0	1	p3	(GCG)5	15	1020	1034
c189119.graph_c0	1	p3	(TTG)5	15	995	1009
c189128.graph_c1	1	p1	(A)10	10	1409	1418
c189132.graph_c1	1	p1	(A)11	11	1423	1433
c189134.graph_c0	1	p1	(T)11	11	1601	1611
c189144.graph_c0	1	p1	(T)11	11	126	136
c189160.graph_c0	1	p3	(CGC)5	15	69	83
c189168.graph_c0	1	p3	(GGC)6	18	117	134
c189170.graph_c0	1	p3	(CAC)6	18	411	428
c189170.graph_c0	2	p1	(A)10	10	1294	1303
c189173.graph_c1	1	p1	(A)10	10	283	292
c189173.graph_c1	2	p1	(T)11	11	433	443
c189176.graph_c2	1	p3	(GAA)6	18	766	783
c189178.graph_c0	1	p3	(CGC)6	18	548	565
c189181.graph_c1	1	p1	(A)10	10	896	905
c189184.graph_c0	1	p2	(GT)6	12	1282	1293
c189185.graph_c0	1	p1	(T)10	10	973	982
c189198.graph_c0	1	p3	(GCG)5	15	121	135
c189199.graph_c0	1	p1	(A)10	10	1224	1233
c189202.graph_c0	1	p3	(GCG)5	15	677	691
c189223.graph_c0	1	p2	(CA)6	12	77	88
c189225.graph_c0	1	p1	(T)16	16	1	16
c189232.graph_c0	1	p3	(ACT)6	18	1884	1901
c189233.graph_c0	1	p2	(TA)8	16	5	20
c189234.graph_c0	1	p1	(A)14	14	290	303
c189234.graph_c0	2	p3	(TAT)6	18	1393	1410
c189239.graph_c0	1	p3	(AGG)8	24	1	24
c189263.graph_c0	1	p3	(CTC)6	18	135	152
c189286.graph_c0	1	p2	(GT)7	14	991	1004
c189307.graph_c0	1	p3	(TGG)7	21	1680	1700
c189332.graph_c0	1	p2	(GT)6	12	529	540
c189334.graph_c2	1	p1	(G)11	11	132	142
c189343.graph_c0	1	p2	(GA)6	12	1529	1540
c189354.graph_c0	1	p2	(CT)6	12	114	125
c189361.graph_c1	1	p3	(GCA)5	15	23	37
c189372.graph_c1	1	c	(CTG)6ctcgagaaagcaacgcgaaacaaagaaagc(AG)9	66	1327	1392
c189387.graph_c0	1	p2	(AG)10	20	1	20
c189391.graph_c0	1	p3	(CTC)6	18	1017	1034
c189398.graph_c0	1	p1	(T)10	10	228	237
c189401.graph_c1	1	p3	(TCG)5	15	166	180
c189408.graph_c0	1	p1	(A)10	10	125	134
c189416.graph_c0	1	p3	(GAG)5	15	1210	1224
c189418.graph_c0	1	p1	(A)10	10	1397	1406
c189435.graph_c0	1	p1	(A)13	13	868	880
c189449.graph_c0	1	p1	(A)10	10	1266	1275
c189450.graph_c1	1	p1	(A)11	11	132	142
c189451.graph_c1	1	p1	(A)10	10	1625	1634
c189477.graph_c0	1	p3	(GCG)5	15	36	50
c189477.graph_c0	2	p3	(ATG)5	15	1317	1331
c189489.graph_c0	1	p1	(A)10	10	1120	1129
c189504.graph_c0	1	p2	(CT)8	16	1617	1632
c189508.graph_c0	1	p1	(T)11	11	9	19
c189514.graph_c0	1	p1	(G)10	10	820	829
c189526.graph_c1	1	p1	(T)23	23	1	23
c189540.graph_c0	1	p1	(A)11	11	9	19
c189540.graph_c0	2	p1	(A)10	10	1051	1060
c189571.graph_c0	1	c	(TA)6cacatttttctctatcatggagaacggagttgttga(T)12	60	956	1015
c189581.graph_c0	1	p2	(TC)8	16	1	16
c189582.graph_c0	1	p2	(TC)11	22	1	22
c189582.graph_c1	1	p1	(T)10	10	767	776
c189591.graph_c0	1	p2	(CA)6	12	112	123
c189597.graph_c1	1	p2	(CA)9	18	543	560
c189607.graph_c0	1	p3	(CGG)6	18	474	491
c189615.graph_c0	1	p2	(GA)6	12	1303	1314
c189617.graph_c0	1	p1	(T)10	10	855	864
c189619.graph_c0	1	p1	(A)10	10	1363	1372
c189620.graph_c0	1	p1	(A)10	10	10	19
c189638.graph_c0	1	p3	(GCC)5	15	952	966
c189643.graph_c0	1	p3	(GAG)5	15	1446	1460
c189644.graph_c0	1	p3	(GGA)7	21	1895	1915
c189652.graph_c0	1	p2	(GC)7	14	730	743
c189653.graph_c0	1	p3	(GCC)5	15	1742	1756
c189667.graph_c1	1	p3	(GGA)7	21	1672	1692
c189669.graph_c0	1	p1	(G)10	10	1512	1521
c189674.graph_c0	1	p2	(TG)8	16	209	224
c189674.graph_c0	2	p4	(CAAA)6	24	939	962
c189674.graph_c0	3	p4	(TCGA)5	20	1290	1309
c189684.graph_c0	1	p3	(CGC)5	15	319	333
c189690.graph_c1	1	p1	(A)10	10	1958	1967
c189693.graph_c0	1	p1	(A)10	10	658	667
c189702.graph_c0	1	p3	(CCG)6	18	1	18
c189706.graph_c1	1	p3	(GGC)5	15	58	72
c189713.graph_c0	1	p3	(CAG)6	18	243	260
c189718.graph_c0	1	p1	(T)15	15	5	19
c189728.graph_c1	1	p6	(AGTAGC)5	30	816	845
c189732.graph_c0	1	p3	(CCG)5	15	799	813
c189732.graph_c0	2	p2	(GC)7	14	936	949
c189736.graph_c0	1	p2	(CT)7	14	1	14
c189736.graph_c0	2	p2	(CT)6	12	949	960
c189737.graph_c1	1	c	(CTT)8g(GCT)7	46	870	915
c189738.graph_c0	1	p1	(T)10	10	692	701
c189739.graph_c0	1	p3	(CGC)5	15	441	455
c189739.graph_c0	2	p3	(AGG)5	15	614	628
c189739.graph_c2	1	p3	(GCG)6	18	608	625
c189745.graph_c0	1	p3	(CTC)6	18	7	24
c189759.graph_c0	1	p3	(GCC)5	15	99	113
c189783.graph_c0	1	p1	(G)16	16	42	57
c189786.graph_c0	1	p2	(GA)6	12	894	905
c189787.graph_c0	1	p1	(A)10	10	232	241
c189787.graph_c0	2	p1	(A)10	10	1299	1308
c189788.graph_c0	1	p3	(CCG)5	15	7	21
c189788.graph_c0	2	c	(A)11ggcttgcatcgttgatgcttctgttgttg(A)10	50	308	357
c189799.graph_c0	1	p2	(AC)6	12	56	67
c189804.graph_c0	1	p1	(A)10	10	17	26
c189806.graph_c0	1	p2	(GA)6	12	1879	1890
c189812.graph_c0	1	p3	(GAG)5	15	1	15
c189814.graph_c2	1	p3	(GCG)5	15	102	116
c189822.graph_c0	1	p1	(A)14	14	1765	1778
c189841.graph_c0	1	p1	(A)10	10	330	339
c189850.graph_c3	1	p3	(CTC)5	15	71	85
c189852.graph_c0	1	p3	(GCA)5	15	316	330
c189855.graph_c0	1	p2	(CG)6	12	1171	1182
c189855.graph_c0	2	p1	(T)10	10	1468	1477
c189856.graph_c0	1	p3	(GCA)5	15	180	194
c189863.graph_c0	1	p3	(GCG)6	18	1	18
c189869.graph_c0	1	p3	(AGA)6	18	1692	1709
c189880.graph_c1	1	p1	(T)10	10	281	290
c189884.graph_c0	1	p1	(T)10	10	559	568
c189890.graph_c0	1	p1	(T)10	10	1030	1039
c189900.graph_c1	1	p1	(T)10	10	346	355
c189922.graph_c0	1	p3	(CGA)5	15	249	263
c189927.graph_c0	1	p3	(CCG)5	15	154	168
c189932.graph_c0	1	p3	(CGG)5	15	379	393
c189932.graph_c1	1	p3	(GAG)5	15	188	202
c189936.graph_c1	1	p3	(TCC)6	18	288	305
c189936.graph_c1	2	p1	(A)14	14	1534	1547
c189938.graph_c0	1	p3	(GCA)6	18	725	742
c189939.graph_c1	1	p1	(A)10	10	8	17
c189949.graph_c0	1	p2	(TC)6	12	558	569
c189953.graph_c0	1	p3	(AGT)5	15	169	183
c189957.graph_c1	1	p1	(A)10	10	159	168
c189959.graph_c0	1	p1	(T)11	11	183	193
c189960.graph_c0	1	p3	(GGT)6	18	1268	1285
c189966.graph_c0	1	p1	(T)10	10	1216	1225
c189967.graph_c0	1	p2	(TC)10	20	2	21
c189970.graph_c0	1	p1	(A)10	10	36	45
c189971.graph_c0	1	p1	(T)11	11	185	195
c189983.graph_c1	1	p1	(A)14	14	1976	1989
c189985.graph_c2	1	p1	(A)10	10	918	927
c190004.graph_c0	1	p2	(AG)7	14	1556	1569
c190006.graph_c0	1	p1	(T)10	10	384	393
c190009.graph_c2	1	p3	(GGC)5	15	98	112
c190009.graph_c2	2	p3	(GCG)6	18	597	614
c190009.graph_c2	3	p2	(TA)9	18	1203	1220
c190014.graph_c0	1	p2	(TG)6	12	1893	1904
c190018.graph_c0	1	p2	(TC)6	12	1789	1800
c190023.graph_c0	1	p3	(CCT)5	15	434	448
c190029.graph_c0	1	p2	(GT)9	18	174	191
c190030.graph_c0	1	p1	(T)11	11	1020	1030
c190030.graph_c1	1	c	(GC)6cacacacgagaggcaa(CG)6	40	59	98
c190032.graph_c0	1	p4	(AAAG)5	20	1590	1609
c190032.graph_c2	1	p3	(AAG)5	15	320	334
c190034.graph_c0	1	p1	(T)10	10	1637	1646
c190050.graph_c1	1	p1	(T)10	10	2241	2250
c190062.graph_c0	1	p1	(A)12	12	587	598
c190065.graph_c0	1	p3	(GAG)6	18	629	646
c190073.graph_c0	1	p2	(AG)9	18	1094	1111
c190077.graph_c1	1	p2	(AG)6	12	1964	1975
c190080.graph_c0	1	c	(CCG)5cccgtcgcggcggcggcgcagcgctgcacggcgatggtgcgcttccgcggggccgggtgtaccctcatggcacgagggcgcggcttgtgcggctgcgtc(AGG)5	129	706	834
c190090.graph_c0	1	p3	(CGC)6	18	34	51
c190091.graph_c0	1	p1	(A)10	10	57	66
c190091.graph_c0	2	p1	(A)10	10	1570	1579
c190100.graph_c0	1	p2	(CT)10	20	1	20
c190106.graph_c0	1	c	(GT)8attcacacacatatg(TA)6	43	452	494
c190108.graph_c0	1	p3	(GAG)7	21	1	21
c190129.graph_c0	1	p3	(AGA)6	18	1045	1062
c190136.graph_c0	1	p3	(TAT)7	21	168	188
c190136.graph_c0	2	p3	(GAC)5	15	1112	1126
c190140.graph_c0	1	p1	(C)13	13	1742	1754
c190141.graph_c0	1	p2	(GT)7	14	337	350
c190141.graph_c0	2	p1	(A)10	10	684	693
c190142.graph_c1	1	p1	(A)12	12	87	98
c190142.graph_c1	2	p3	(AGG)5	15	2527	2541
c190143.graph_c0	1	p1	(T)22	22	1	22
c190149.graph_c1	1	p1	(T)11	11	10	20
c190153.graph_c0	1	p3	(CGT)5	15	5	19
c190153.graph_c0	2	p1	(T)10	10	1116	1125
c190153.graph_c0	3	p1	(T)10	10	1248	1257
c190154.graph_c2	1	p3	(CCG)6	18	677	694
c190155.graph_c1	1	p3	(GAG)6	18	2319	2336
c190158.graph_c0	1	p3	(CCA)6	18	632	649
c190166.graph_c0	1	p1	(A)11	11	1085	1095
c190167.graph_c1	1	p3	(GAG)6	18	1285	1302
c190181.graph_c1	1	p1	(A)10	10	515	524
c190191.graph_c1	1	p1	(A)12	12	2193	2204
c190213.graph_c0	1	p1	(T)12	12	312	323
c190215.graph_c0	1	p3	(TTC)5	15	997	1011
c190217.graph_c1	1	p1	(T)11	11	366	376
c190222.graph_c1	1	p1	(C)11	11	382	392
c190223.graph_c0	1	p1	(A)12	12	5	16
c190223.graph_c0	2	p1	(T)13	13	263	275
c190223.graph_c0	3	p2	(TC)6	12	1056	1067
c190250.graph_c0	1	p3	(CGG)5	15	328	342
c190251.graph_c0	1	p3	(TTC)5	15	1	15
c190258.graph_c1	1	p1	(A)11	11	42	52
c190258.graph_c1	2	p3	(TGC)6	18	1649	1666
c190268.graph_c0	1	p3	(GCA)8	24	936	959
c190288.graph_c0	1	p2	(GA)9	18	89	106
c190292.graph_c0	1	p1	(T)10	10	1267	1276
c190297.graph_c0	1	p2	(AT)8	16	2566	2581
c190306.graph_c0	1	p3	(CCG)5	15	1	15
c190306.graph_c0	2	p3	(GAG)5	15	348	362
c190316.graph_c0	1	p3	(GCC)5	15	873	887
c190322.graph_c1	1	p1	(T)10	10	819	828
c190332.graph_c0	1	p3	(CTT)5	15	1	15
c190338.graph_c2	1	p2	(GA)10	20	1	20
c190338.graph_c2	2	p1	(C)12	12	845	856
c190347.graph_c1	1	p1	(A)10	10	109	118
c190354.graph_c0	1	p2	(GC)7	14	442	455
c190354.graph_c0	2	p2	(AG)10	20	671	690
c190362.graph_c0	1	c	(AG)7atgggaataattggagaagagagcagcaagtagctgaatatctctctcatagaaggccaacatgtgagaaactgagaa(TC)9	110	1395	1504
c190370.graph_c0	1	p1	(A)10	10	940	949
c190373.graph_c0	1	p3	(CGG)5	15	2207	2221
c190393.graph_c0	1	p3	(GCC)5	15	139	153
c190393.graph_c0	2	p3	(CTC)6	18	306	323
c190395.graph_c0	1	p1	(A)14	14	14	27
c190395.graph_c0	2	p3	(CGG)5	15	1514	1528
c190398.graph_c0	1	p1	(A)10	10	828	837
c190398.graph_c0	2	p1	(C)12	12	1470	1481
c190406.graph_c0	1	p1	(A)10	10	349	358
c190407.graph_c0	1	p1	(A)10	10	889	898
c190411.graph_c1	1	p2	(TC)9	18	1801	1818
c190411.graph_c1	2	p1	(A)11	11	2108	2118
c190426.graph_c1	1	p1	(T)10	10	1488	1497
c190433.graph_c0	1	p3	(CCA)5	15	4108	4122
c190435.graph_c0	1	p3	(CGG)5	15	686	700
c190441.graph_c1	1	p1	(A)10	10	5	14
c190447.graph_c1	1	p2	(AG)6	12	1922	1933
c190454.graph_c4	1	p2	(AC)6	12	1774	1785
c190455.graph_c0	1	p3	(GAG)5	15	299	313
c190455.graph_c2	1	p1	(T)10	10	1202	1211
c190456.graph_c0	1	p1	(A)15	15	592	606
c190462.graph_c0	1	p3	(GGC)5	15	1	15
c190478.graph_c0	1	c	(TC)9cggaacagatagcatcagaatctgcagtgggca(T)11	62	1	62
c190483.graph_c0	1	p3	(TCC)5	15	270	284
c190493.graph_c2	1	p4	(AGCT)5	20	1053	1072
c190496.graph_c0	1	p2	(GT)6	12	2049	2060
c190500.graph_c0	1	p2	(TC)11	22	1251	1272
c190504.graph_c0	1	p1	(T)10	10	2388	2397
c190505.graph_c0	1	p1	(T)10	10	1201	1210
c190506.graph_c0	1	p1	(A)11	11	2305	2315
c190520.graph_c0	1	p1	(A)10	10	284	293
c190533.graph_c0	1	p1	(A)11	11	150	160
c190535.graph_c0	1	p6	(AGAGAA)5	30	447	476
c190536.graph_c0	1	p2	(CT)10	20	1	20
c190546.graph_c0	1	p1	(T)13	13	21	33
c190553.graph_c0	1	p2	(AG)7	14	985	998
c190560.graph_c0	1	p3	(ACC)5	15	1176	1190
c190565.graph_c0	1	p3	(TCT)6	18	207	224
c190566.graph_c0	1	p1	(A)10	10	1560	1569
c190571.graph_c0	1	p3	(CCG)5	15	1396	1410
c190575.graph_c0	1	p1	(T)10	10	1424	1433
c190576.graph_c1	1	p3	(TGC)5	15	2028	2042
c190579.graph_c1	1	p1	(T)12	12	1399	1410
c190582.graph_c0	1	p1	(A)20	20	2208	2227
c190588.graph_c1	1	p1	(T)11	11	256	266
c190599.graph_c0	1	p2	(CT)7	14	918	931
c190599.graph_c0	2	p1	(A)15	15	3154	3168
c190599.graph_c0	3	p1	(G)10	10	3426	3435
c190601.graph_c1	1	p1	(A)10	10	1436	1445
c190605.graph_c0	1	p2	(GC)6	12	1914	1925
c190605.graph_c0	2	p3	(TGG)5	15	2262	2276
c190606.graph_c1	1	p1	(A)12	12	10	21
c190609.graph_c0	1	p1	(A)14	14	57	70
c190615.graph_c0	1	c	(GCC)5cgagga(AGG)5	36	1229	1264
c190622.graph_c0	1	p3	(ATA)5	15	164	178
c190632.graph_c0	1	p3	(GGC)5	15	1711	1725
c190636.graph_c0	1	p3	(GGA)5	15	1651	1665
c190638.graph_c0	1	p1	(A)13	13	302	314
c190642.graph_c1	1	p4	(TGTA)5	20	1	20
c190650.graph_c0	1	p1	(T)10	10	594	603
c190650.graph_c0	2	p2	(CT)6	12	1524	1535
c190662.graph_c0	1	p1	(A)10	10	34	43
c190663.graph_c1	1	p1	(A)10	10	48	57
c190666.graph_c0	1	p1	(A)12	12	9	20
c190666.graph_c0	2	p3	(GCG)5	15	180	194
c190669.graph_c0	1	p3	(CGG)5	15	896	910
c190670.graph_c0	1	p3	(GGT)7	21	1	21
c190678.graph_c0	1	p2	(CT)6	12	859	870
c190682.graph_c0	1	p1	(A)11	11	52	62
c190687.graph_c1	1	p1	(T)11	11	360	370
c190692.graph_c0	1	p1	(T)10	10	2539	2548
c190709.graph_c0	1	p2	(AG)10	20	1173	1192
c190712.graph_c1	1	p3	(TCC)6	18	436	453
c190723.graph_c0	1	p1	(A)10	10	1011	1020
c190735.graph_c0	1	p3	(GGA)6	18	1804	1821
c190736.graph_c0	1	p1	(A)10	10	1942	1951
c190747.graph_c0	1	p1	(G)10	10	1855	1864
c190748.graph_c2	1	c	(CG)6ctcaaacgatcgcggcacgcgcgccaggatacgtttgtttgctagttttttttcctccgcgcgcacggcggatcaaggagacaggcagt(CG)6	113	968	1080
c190755.graph_c0	1	p1	(T)10	10	1829	1838
c190763.graph_c0	1	p1	(A)12	12	9	20
c190767.graph_c0	1	p1	(A)11	11	1211	1221
c190774.graph_c1	1	p3	(CTT)6	18	1270	1287
c190775.graph_c1	1	p2	(AT)6	12	1358	1369
c190777.graph_c0	1	p2	(GA)6	12	2025	2036
c190780.graph_c1	1	p3	(GCC)6	18	2365	2382
c190789.graph_c2	1	p3	(TTG)5	15	400	414
c190789.graph_c2	2	p1	(T)10	10	1135	1144
c190790.graph_c1	1	p2	(GA)6	12	1556	1567
c190793.graph_c0	1	p1	(T)10	10	800	809
c190803.graph_c3	1	p1	(T)10	10	214	223
c190813.graph_c0	1	c	(GA)9gcttgggagaagcggcggccccggcggcgggtggcgatggatgggaggaggaggaagtgggtggcgtg(GGC)5	101	175	275
c190814.graph_c1	1	p1	(C)14	14	2300	2313
c190829.graph_c0	1	p1	(T)22	22	1	22
c190835.graph_c0	1	p2	(TG)6	12	56	67
c190837.graph_c0	1	p2	(GC)6	12	1032	1043
c190841.graph_c1	1	p2	(TG)6	12	214	225
c190842.graph_c1	1	p3	(TTG)5	15	1233	1247
c190849.graph_c0	1	p3	(GCT)5	15	1099	1113
c190853.graph_c0	1	p1	(T)10	10	1326	1335
c190855.graph_c0	1	p2	(CT)10	20	433	452
c190857.graph_c0	1	p3	(CGC)5	15	1176	1190
c190858.graph_c0	1	p1	(A)11	11	1360	1370
c190873.graph_c0	1	c	(TGC)5tcttattgctgctggtggcggtggaggaagaagagcaggaggagctgct(GCG)5	79	1044	1122
c190875.graph_c0	1	p3	(CGC)5	15	11	25
c190876.graph_c0	1	p3	(AAG)5	15	389	403
c190880.graph_c0	1	p1	(A)10	10	21	30
c190881.graph_c0	1	p1	(A)15	15	2331	2345
c190883.graph_c0	1	p1	(C)12	12	2307	2318
c190888.graph_c0	1	p3	(GAG)5	15	1697	1711
c190889.graph_c0	1	p3	(CGG)5	15	476	490
c190892.graph_c0	1	p3	(TCC)5	15	757	771
c190895.graph_c0	1	p1	(T)10	10	1291	1300
c190910.graph_c2	1	p1	(G)10	10	1	10
c190913.graph_c0	1	p3	(GAG)5	15	730	744
c190915.graph_c0	1	p3	(CCT)5	15	2	16
c190916.graph_c0	1	p3	(CAG)6	18	329	346
c190924.graph_c0	1	p3	(GCG)6	18	880	897
c190927.graph_c2	1	p2	(GA)9	18	1919	1936
c190934.graph_c0	1	p3	(GGT)5	15	1082	1096
c190944.graph_c0	1	p1	(T)10	10	1123	1132
c190946.graph_c0	1	p3	(ACC)8	24	51	74
c190948.graph_c0	1	p3	(CTG)6	18	632	649
c190949.graph_c0	1	p2	(CT)6	12	1208	1219
c190952.graph_c0	1	p3	(CTC)5	15	1397	1411
c190968.graph_c0	1	p1	(A)11	11	43	53
c190989.graph_c0	1	p3	(AGC)5	15	198	212
c190992.graph_c0	1	p3	(GCG)5	15	274	288
c190993.graph_c0	1	p1	(A)10	10	1009	1018
c191002.graph_c1	1	p3	(GAG)7	21	1163	1183
c191004.graph_c0	1	p3	(CCG)5	15	63	77
c191025.graph_c0	1	p1	(A)10	10	137	146
c191033.graph_c0	1	p3	(TCA)6	18	755	772
c191034.graph_c2	1	p1	(T)11	11	1883	1893
c191039.graph_c0	1	c	(GT)11ggga(GT)8	42	1	42
c191039.graph_c0	2	p1	(A)10	10	1078	1087
c191039.graph_c0	3	p2	(CA)9	18	2867	2884
c191039.graph_c0	4	p1	(T)10	10	3960	3969
c191044.graph_c0	1	p3	(GGC)5	15	2887	2901
c191047.graph_c0	1	p1	(T)12	12	96	107
c191067.graph_c0	1	p3	(GTG)5	15	2636	2650
c191075.graph_c1	1	p3	(GCA)5	15	1102	1116
c191095.graph_c0	1	p1	(G)12	12	1446	1457
c191111.graph_c0	1	p2	(CA)8	16	555	570
c191122.graph_c1	1	p3	(GCT)6	18	1065	1082
c191123.graph_c1	1	p1	(A)10	10	154	163
c191125.graph_c2	1	p3	(TCG)5	15	587	601
c191133.graph_c0	1	p1	(A)11	11	302	312
c191134.graph_c0	1	p4	(ATGG)5	20	1065	1084
c191136.graph_c0	1	p2	(TC)6	12	1489	1500
c191138.graph_c0	1	p1	(T)15	15	193	207
c191141.graph_c0	1	p3	(GGC)5	15	228	242
c191142.graph_c0	1	p1	(T)10	10	758	767
c191145.graph_c0	1	c	(CT)6ccctgtctcctccactacgcttcccagaccaataaggagagagattaatggagcctctctctg(CT)11	97	2326	2422
c191148.graph_c0	1	p2	(GC)7	14	2219	2232
c191151.graph_c0	1	p2	(GA)6	12	1524	1535
c191154.graph_c0	1	p1	(A)17	17	57	73
c191159.graph_c0	1	p2	(GA)8	16	103	118
c191160.graph_c0	1	p3	(CGT)5	15	220	234
c191171.graph_c2	1	c	(GA)7ggatgaggaagagtaga(AG)9	49	1474	1522
c191181.graph_c0	1	p3	(GTG)5	15	1532	1546
c191190.graph_c0	1	p2	(TG)7	14	924	937
c191190.graph_c0	2	p2	(GA)6	12	2708	2719
c191198.graph_c3	1	p3	(GAG)5	15	603	617
c191199.graph_c0	1	p3	(CCG)5	15	661	675
c191200.graph_c0	1	p1	(A)10	10	1722	1731
c191205.graph_c0	1	c	(AG)9g(GA)7	33	1	33
c191214.graph_c1	1	p2	(CT)8	16	2033	2048
c191219.graph_c0	1	p2	(CG)6	12	358	369
c191229.graph_c0	1	p3	(GGA)6	18	1241	1258
c191242.graph_c0	1	p3	(GCG)5	15	564	578
c191242.graph_c0	2	p3	(CTG)5	15	1085	1099
c191242.graph_c0	3	p3	(GGT)5	15	1400	1414
c191243.graph_c0	1	p1	(T)10	10	1362	1371
c191252.graph_c0	1	p3	(CCA)6	18	362	379
c191262.graph_c0	1	p1	(C)13	13	832	844
c191267.graph_c0	1	p1	(T)10	10	116	125
c191268.graph_c0	1	p1	(C)10	10	1133	1142
c191268.graph_c0	2	p3	(CGG)5	15	1540	1554
c191273.graph_c0	1	p1	(A)10	10	275	284
c191277.graph_c1	1	p1	(T)10	10	657	666
c191281.graph_c5	1	p2	(GA)8	16	57	72
c191281.graph_c5	2	p2	(TC)6	12	182	193
c191281.graph_c5	3	p1	(T)11	11	1346	1356
c191296.graph_c0	1	p3	(CTG)6	18	329	346
c191298.graph_c0	1	p1	(A)11	11	1444	1454
c191299.graph_c0	1	p3	(GGA)6	18	1338	1355
c191309.graph_c0	1	p3	(CAA)6	18	234	251
c191312.graph_c0	1	p3	(CAG)6	18	1778	1795
c191314.graph_c0	1	p1	(T)10	10	923	932
c191320.graph_c1	1	p1	(A)13	13	431	443
c191326.graph_c0	1	p3	(CAG)5	15	40	54
c191346.graph_c0	1	p3	(CGG)5	15	157	171
c191355.graph_c0	1	p2	(CT)10	20	4	23
c191356.graph_c0	1	p3	(GCT)5	15	427	441
c191358.graph_c0	1	p1	(T)10	10	1287	1296
c191359.graph_c0	1	p1	(T)10	10	1167	1176
c191367.graph_c0	1	p3	(TGC)5	15	1776	1790
c191371.graph_c1	1	p2	(TA)6	12	22	33
c191374.graph_c0	1	p3	(CGC)5	15	1050	1064
c191390.graph_c0	1	p1	(G)11	11	563	573
c191413.graph_c1	1	p1	(T)11	11	1807	1817
c191428.graph_c2	1	p3	(CGC)6	18	1069	1086
c191441.graph_c0	1	p3	(GCG)6	18	535	552
c191443.graph_c0	1	p2	(TC)6	12	1067	1078
c191450.graph_c0	1	p3	(GCA)5	15	312	326
c191465.graph_c3	1	p1	(T)13	13	1590	1602
c191466.graph_c1	1	c	(GA)8tttggagccgggggtcgtgacggggagaggagaacggaacggcgagagctctgctctgctcagcggtgccagtg(GT)8	106	967	1072
c191468.graph_c0	1	p2	(GA)6	12	1286	1297
c191473.graph_c0	1	p1	(A)22	22	1953	1974
c191476.graph_c0	1	p1	(T)10	10	510	519
c191476.graph_c0	2	p3	(CAG)6	18	762	779
c191477.graph_c0	1	p2	(AG)7	14	975	988
c191481.graph_c0	1	p1	(A)11	11	17	27
c191484.graph_c0	1	c	(AG)9attaatggagagtggtcgcggttcgccatgggcaaggctagcgccgccgcc(GCT)5	84	1	84
c191491.graph_c0	1	p1	(A)11	11	2385	2395
c191497.graph_c0	1	p3	(GGC)5	15	886	900
c191502.graph_c0	1	p1	(T)10	10	510	519
c191506.graph_c3	1	p3	(GAG)6	18	1580	1597
c191510.graph_c1	1	p3	(CCA)5	15	1153	1167
c191511.graph_c0	1	p2	(TA)6	12	741	752
c191516.graph_c0	1	p2	(AG)10	20	1	20
c191517.graph_c1	1	p3	(CCT)5	15	596	610
c191517.graph_c1	2	p1	(A)10	10	1722	1731
c191517.graph_c1	3	p3	(GCT)6	18	2035	2052
c191517.graph_c1	4	p3	(CTG)5	15	2586	2600
c191521.graph_c0	1	p1	(T)10	10	3186	3195
c191523.graph_c0	1	p3	(CGC)5	15	149	163
c191523.graph_c0	2	p3	(TGA)5	15	1035	1049
c191524.graph_c2	1	p1	(A)11	11	1156	1166
c191532.graph_c0	1	p1	(A)10	10	636	645
c191535.graph_c0	1	p1	(T)10	10	357	366
c191545.graph_c0	1	p1	(A)12	12	1407	1418
c191557.graph_c0	1	p2	(TG)6	12	1216	1227
c191558.graph_c0	1	p3	(CTG)5	15	201	215
c191571.graph_c0	1	p1	(T)10	10	90	99
c191572.graph_c0	1	p3	(AGC)6	18	1011	1028
c191582.graph_c1	1	p1	(C)12	12	1148	1159
c191583.graph_c0	1	p3	(AGG)5	15	107	121
c191598.graph_c1	1	p3	(CGT)5	15	11	25
c191600.graph_c1	1	c	(AC)7aacccaacacatacctattgttatctattgttccagaaagcaaccgtctgagatgg(T)10	80	638	717
c191600.graph_c1	2	p1	(A)10	10	1056	1065
c191611.graph_c0	1	p2	(AG)7	14	11	24
c191611.graph_c0	2	p3	(ATA)5	15	1021	1035
c191612.graph_c0	1	p3	(GCG)5	15	957	971
c191616.graph_c0	1	p1	(A)13	13	1420	1432
c191622.graph_c0	1	p3	(GGC)5	15	177	191
c191627.graph_c1	1	p3	(TCC)6	18	1	18
c191628.graph_c0	1	p3	(CGC)5	15	1574	1588
c191630.graph_c1	1	p1	(A)10	10	76	85
c191630.graph_c1	2	p1	(G)10	10	1127	1136
c191630.graph_c1	3	p1	(T)13	13	2256	2268
c191639.graph_c0	1	p2	(GA)7	14	104	117
c191642.graph_c1	1	p2	(AG)6	12	67	78
c191657.graph_c0	1	p3	(CTT)5	15	479	493
c191660.graph_c0	1	p2	(GA)6	12	1400	1411
c191662.graph_c0	1	c	(GA)11gtagaagtgaactgaagtcgccggcgccgccgcg(GCA)5	71	1	71
c191662.graph_c0	2	p1	(A)10	10	1070	1079
c191667.graph_c0	1	p3	(CTC)5	15	477	491
c191668.graph_c0	1	p2	(TG)9	18	1490	1507
c191669.graph_c0	1	p3	(CCG)5	15	430	444
c191676.graph_c2	1	p1	(A)11	11	5	15
c191681.graph_c0	1	p3	(AGC)6	18	1790	1807
c191684.graph_c0	1	p2	(AC)7	14	358	371
c191684.graph_c0	2	p1	(T)10	10	1263	1272
c191689.graph_c0	1	p1	(T)10	10	1531	1540
c191696.graph_c0	1	p2	(GT)8	16	134	149
c191697.graph_c1	1	p2	(CA)6	12	2422	2433
c191697.graph_c1	2	p2	(TG)6	12	2814	2825
c191698.graph_c0	1	p1	(T)10	10	496	505
c191701.graph_c0	1	p3	(GAG)6	18	1	18
c191707.graph_c1	1	p3	(GCC)5	15	1279	1293
c191711.graph_c1	1	p2	(CT)9	18	1397	1414
c191713.graph_c0	1	p4	(CAGT)5	20	866	885
c191715.graph_c0	1	p3	(GCT)7	21	1220	1240
c191725.graph_c1	1	p1	(A)11	11	1247	1257
c191730.graph_c0	1	p1	(T)11	11	1181	1191
c191736.graph_c1	1	p1	(T)10	10	1597	1606
c191743.graph_c2	1	p3	(GGC)5	15	1449	1463
c191754.graph_c0	1	p2	(GC)6	12	390	401
c191755.graph_c0	1	p1	(A)11	11	242	252
c191755.graph_c0	2	p2	(GA)6	12	1447	1458
c191770.graph_c0	1	p3	(GCC)5	15	363	377
c191771.graph_c0	1	p3	(GCC)5	15	227	241
c191772.graph_c0	1	p1	(T)10	10	69	78
c191772.graph_c0	2	p3	(GAG)5	15	2204	2218
c191776.graph_c0	1	p3	(AGA)7	21	1701	1721
c191777.graph_c0	1	p3	(CCG)6	18	1347	1364
c191779.graph_c1	1	p1	(A)10	10	48	57
c191779.graph_c1	2	p3	(GGC)5	15	1185	1199
c191783.graph_c0	1	c	(A)10tcaaagccacctctagacggcttcagc(T)10	47	1100	1146
c191785.graph_c1	1	p1	(T)10	10	336	345
c191786.graph_c0	1	p3	(CCG)5	15	111	125
c191787.graph_c0	1	p2	(TA)6	12	90	101
c191794.graph_c0	1	p1	(A)10	10	88	97
c191804.graph_c0	1	p1	(A)10	10	13	22
c191807.graph_c2	1	p1	(C)10	10	1437	1446
c191821.graph_c0	1	c	(GA)8ggagggggtggtagatgagtgagtagcggctgctgcgaaagc(GGA)5	73	1	73
c191834.graph_c0	1	p3	(GGC)5	15	210	224
c191841.graph_c0	1	p1	(T)10	10	149	158
c191842.graph_c0	1	p3	(GGC)5	15	220	234
c191847.graph_c0	1	p1	(T)10	10	1182	1191
c191847.graph_c0	2	p1	(T)11	11	1333	1343
c191848.graph_c0	1	p1	(T)10	10	164	173
c191852.graph_c0	1	p1	(A)10	10	1618	1627
c191856.graph_c0	1	p2	(GA)10	20	3	22
c191858.graph_c0	1	p2	(CA)7	14	352	365
c191874.graph_c0	1	p1	(T)12	12	224	235
c191878.graph_c0	1	p3	(AGC)5	15	108	122
c191880.graph_c1	1	p2	(TC)6	12	35	46
c191885.graph_c0	1	p5	(CCTGC)5	25	958	982
c191885.graph_c0	2	p3	(TCT)5	15	1373	1387
c191888.graph_c1	1	p2	(GA)8	16	2179	2194
c191894.graph_c2	1	p3	(AAC)6	18	305	322
c191898.graph_c1	1	p1	(T)11	11	881	891
c191903.graph_c0	1	p1	(A)10	10	1355	1364
c191904.graph_c0	1	p1	(T)13	13	170	182
c191908.graph_c0	1	p3	(CCA)6	18	868	885
c191910.graph_c0	1	p1	(A)11	11	285	295
c191911.graph_c1	1	p1	(T)22	22	1	22
c191911.graph_c1	2	p3	(GCG)6	18	1033	1050
c191915.graph_c0	1	p1	(A)10	10	1464	1473
c191915.graph_c0	2	p2	(CT)9	18	1838	1855
c191916.graph_c0	1	p1	(G)18	18	1	18
c191919.graph_c0	1	p2	(TG)7	14	2110	2123
c191925.graph_c0	1	p3	(GCA)5	15	56	70
c191928.graph_c0	1	c*	(AAG)7(AG)7*	33	1	33
c191928.graph_c0	2	p3	(TGC)5	15	1028	1042
c191932.graph_c0	1	p1	(A)10	10	1082	1091
c191934.graph_c0	1	p1	(A)10	10	2618	2627
c191941.graph_c0	1	c	(TCG)6tca(TCG)5	36	728	763
c191946.graph_c0	1	p3	(CGC)5	15	63	77
c191951.graph_c1	1	p1	(A)13	13	1413	1425
c191956.graph_c0	1	p5	(TGAAT)5	25	1820	1844
c191958.graph_c0	1	p3	(GCG)5	15	236	250
c191965.graph_c0	1	p2	(TC)9	18	1314	1331
c191969.graph_c0	1	p1	(T)10	10	1	10
c191973.graph_c0	1	p2	(TG)9	18	3000	3017
c191975.graph_c0	1	p2	(TG)7	14	2212	2225
c191979.graph_c3	1	p3	(CCG)5	15	210	224
c191981.graph_c0	1	p1	(G)10	10	102	111
c191988.graph_c0	1	p3	(GCT)7	21	1659	1679
c191995.graph_c0	1	p3	(CCG)5	15	1245	1259
c192010.graph_c0	1	p2	(AG)8	16	927	942
c192016.graph_c0	1	p1	(T)10	10	1290	1299
c192019.graph_c1	1	p1	(A)10	10	166	175
c192019.graph_c1	2	p1	(A)10	10	402	411
c192020.graph_c1	1	p2	(AG)9	18	1	18
c192035.graph_c0	1	p1	(A)10	10	232	241
c192037.graph_c2	1	c	(CGAT)5ctccgttaatgcaatctgtacg(TA)8tgatgatccgcgatcaaattgacattaactagcgt(GC)6	105	138	242
c192037.graph_c2	2	p3	(AGC)5	15	1265	1279
c192043.graph_c0	1	p1	(T)10	10	502	511
c192044.graph_c1	1	p2	(CT)6	12	11	22
c192045.graph_c0	1	p2	(CA)6	12	19	30
c192052.graph_c1	1	p1	(A)13	13	20	32
c192062.graph_c0	1	p1	(T)12	12	109	120
c192062.graph_c0	2	c	(T)11atatggtataaatggtataaataaaccataagaatcccttttgcttctttgtaatttttaagctctata(AT)6agttctgtaaaaaaaaattggagtaaatttatatttcattttatgttaatttcaaattttcaaatttttataac(T)11	177	1527	1703
c192065.graph_c0	1	p3	(CCG)6	18	9	26
c192079.graph_c0	1	p1	(A)10	10	1515	1524
c192083.graph_c0	1	p3	(GCG)5	15	1274	1288
c192087.graph_c0	1	p1	(A)10	10	6	15
c192088.graph_c1	1	p3	(GCG)5	15	292	306
c192089.graph_c0	1	p3	(AGG)7	21	1417	1437
c192102.graph_c0	1	p1	(A)10	10	54	63
c192103.graph_c0	1	p3	(GTT)5	15	66	80
c192108.graph_c0	1	p2	(CT)6	12	28	39
c192117.graph_c0	1	p1	(A)10	10	1165	1174
c192121.graph_c0	1	p2	(CG)6	12	102	113
c192121.graph_c0	2	p3	(GAG)5	15	966	980
c192122.graph_c0	1	p2	(AG)8	16	1026	1041
c192123.graph_c1	1	p1	(T)13	13	2187	2199
c192147.graph_c2	1	p1	(T)12	12	2548	2559
c192160.graph_c0	1	p2	(TC)9	18	1	18
c192165.graph_c0	1	p1	(A)11	11	27	37
c192172.graph_c0	1	p3	(GCG)6	18	1597	1614
c192176.graph_c2	1	p3	(CTC)5	15	814	828
c192180.graph_c0	1	p1	(T)10	10	633	642
c192182.graph_c0	1	p3	(GCC)5	15	582	596
c192184.graph_c2	1	p2	(TC)8	16	1356	1371
c192186.graph_c0	1	p3	(CGA)5	15	1073	1087
c192189.graph_c0	1	p1	(A)10	10	615	624
c192189.graph_c0	2	p1	(C)14	14	1689	1702
c192209.graph_c0	1	p3	(CCA)5	15	1142	1156
c192209.graph_c0	2	p3	(CGC)5	15	1554	1568
c192223.graph_c0	1	c	(T)11(A)10	21	282	302
c192239.graph_c0	1	p3	(GGC)5	15	127	141
c192239.graph_c0	2	p1	(A)10	10	1750	1759
c192244.graph_c1	1	p1	(T)10	10	1963	1972
c192252.graph_c0	1	p1	(A)14	14	1744	1757
c192261.graph_c0	1	p1	(T)12	12	431	442
c192268.graph_c0	1	p1	(T)13	13	49	61
c192270.graph_c0	1	p2	(CT)7	14	2370	2383
c192273.graph_c0	1	p1	(T)12	12	964	975
c192279.graph_c0	1	p2	(CA)10	20	1	20
c192280.graph_c1	1	p2	(GT)9	18	433	450
c192290.graph_c0	1	p1	(A)10	10	448	457
c192291.graph_c0	1	p3	(CTG)5	15	822	836
c192295.graph_c0	1	p2	(GA)6	12	1129	1140
c192296.graph_c0	1	p3	(GTG)5	15	614	628
c192303.graph_c1	1	p3	(CGC)6	18	1308	1325
c192310.graph_c0	1	p2	(AG)8	16	1725	1740
c192312.graph_c0	1	p2	(CT)10	20	1	20
c192313.graph_c0	1	p2	(GA)8	16	1877	1892
c192314.graph_c0	1	p1	(T)10	10	18	27
c192329.graph_c0	1	p4	(TTGG)5	20	1464	1483
c192346.graph_c0	1	p2	(AG)10	20	168	187
c192348.graph_c0	1	p2	(AT)6	12	1042	1053
c192350.graph_c2	1	c	(GCC)5aaccagcctctgttcgcgccctctcacccagctccaaacccgaaatcccgtccg(GCC)5	84	42	125
c192351.graph_c0	1	p1	(A)10	10	1261	1270
c192357.graph_c0	1	p3	(CGG)5	15	347	361
c192370.graph_c0	1	p3	(CAG)5	15	167	181
c192371.graph_c0	1	p1	(T)10	10	50	59
c192380.graph_c0	1	p3	(GCG)6	18	823	840
c192387.graph_c0	1	p1	(T)10	10	998	1007
c192394.graph_c0	1	p3	(GAG)7	21	1	21
c192403.graph_c0	1	c	(GGC)5atacatgcgagcagcagcagaa(GAG)6	55	9	63
c192408.graph_c0	1	p2	(CG)6	12	17	28
c192416.graph_c0	1	p3	(GGC)5	15	3000	3014
c192418.graph_c0	1	p4	(AAGA)5	20	2435	2454
c192424.graph_c0	1	p2	(AT)6	12	25	36
c192424.graph_c0	2	p1	(A)12	12	2224	2235
c192427.graph_c1	1	c	(TC)8agtcacacacacatttagtacacttgccaattgccatagtcatttccaattcattcattcactggttcatagcacacccacacacactata(CAC)5	122	78	199
c192427.graph_c1	2	c	(ACC)5atcccttccagctc(CAG)5	44	960	1003
c192427.graph_c1	3	p2	(AG)9	18	1959	1976
c192432.graph_c0	1	p1	(A)10	10	55	64
c192434.graph_c1	1	p2	(TC)7	14	442	455
c192436.graph_c0	1	p3	(GCG)5	15	1364	1378
c192443.graph_c3	1	p3	(CAA)5	15	25	39
c192447.graph_c0	1	p3	(TGC)5	15	709	723
c192447.graph_c0	2	p2	(GA)8	16	989	1004
c192449.graph_c0	1	p3	(CCG)5	15	1052	1066
c192452.graph_c0	1	p3	(GCA)6	18	1455	1472
c192459.graph_c0	1	p4	(AAGA)6	24	1	24
c192460.graph_c0	1	p2	(AG)10	20	1	20
c192461.graph_c2	1	p3	(CGC)5	15	206	220
c192470.graph_c0	1	p2	(CA)9	18	1	18
c192477.graph_c1	1	p2	(AT)7	14	1385	1398
c192480.graph_c0	1	p2	(CT)7	14	957	970
c192482.graph_c0	1	p3	(CAC)5	15	180	194
c192485.graph_c2	1	p2	(GA)11	22	1071	1092
c192494.graph_c0	1	p1	(A)10	10	7	16
c192495.graph_c1	1	p1	(A)10	10	377	386
c192499.graph_c0	1	p2	(TC)6	12	3100	3111
c192514.graph_c2	1	c	(GCG)5gcatggtccccgcccccatgagagtggtga(TGG)5	60	989	1048
c192516.graph_c0	1	p3	(CCA)5	15	496	510
c192518.graph_c1	1	p1	(A)10	10	317	326
c192518.graph_c1	2	p3	(CTC)5	15	1041	1055
c192524.graph_c0	1	p1	(T)10	10	219	228
c192524.graph_c0	2	p1	(T)10	10	353	362
c192534.graph_c1	1	p1	(A)10	10	2279	2288
c192539.graph_c0	1	p1	(A)10	10	7	16
c192553.graph_c0	1	p3	(GCC)5	15	173	187
c192555.graph_c0	1	p1	(A)12	12	38	49
c192557.graph_c0	1	p1	(T)22	22	1	22
c192585.graph_c1	1	p2	(CT)10	20	1	20
c192591.graph_c1	1	p2	(CA)7	14	856	869
c192597.graph_c2	1	p1	(A)14	14	163	176
c192598.graph_c0	1	p1	(A)10	10	145	154
c192602.graph_c0	1	p1	(C)11	11	125	135
c192607.graph_c0	1	p3	(GCG)5	15	1015	1029
c192621.graph_c4	1	p3	(CCT)5	15	233	247
c192621.graph_c4	2	p1	(A)12	12	992	1003
c192623.graph_c0	1	p2	(CT)6	12	248	259
c192624.graph_c0	1	p1	(A)11	11	521	531
c192625.graph_c0	1	p1	(A)10	10	893	902
c192631.graph_c1	1	p3	(CGT)5	15	108	122
c192632.graph_c0	1	p3	(CCT)5	15	1250	1264
c192634.graph_c1	1	p1	(A)10	10	1118	1127
c192638.graph_c0	1	p3	(CCA)5	15	1081	1095
c192640.graph_c1	1	p3	(ACA)8	24	418	441
c192641.graph_c1	1	p3	(TGC)5	15	324	338
c192648.graph_c0	1	p3	(CTG)6	18	615	632
c192654.graph_c2	1	p1	(C)12	12	887	898
c192659.graph_c0	1	p1	(T)10	10	1238	1247
c192664.graph_c0	1	c	(AAG)7cggccaagcttccacggccatcggctagctgcaagatcgatcgatcggcacgagcaatggcgatgaagaa(AGG)6	109	2	110
c192664.graph_c1	1	p3	(GCT)5	15	650	664
c192664.graph_c2	1	c	(CTC)7tgcggctccgcctggccctaggttatc(CT)8caggtctccacctcctcctatccatcgatggcggctgccacctccttcgctacgctggtaatcgagctcc(CCT)5	149	3	151
c192668.graph_c0	1	p1	(T)11	11	757	767
c192674.graph_c0	1	p3	(CTC)6	18	222	239
c192679.graph_c0	1	p1	(T)10	10	110	119
c192680.graph_c2	1	p1	(A)10	10	1432	1441
c192681.graph_c1	1	p1	(A)11	11	1804	1814
c192681.graph_c1	2	p1	(A)10	10	1944	1953
c192683.graph_c1	1	p1	(A)11	11	223	233
c192686.graph_c1	1	p1	(A)10	10	30	39
c192689.graph_c0	1	p2	(AG)10	20	1	20
c192701.graph_c0	1	p4	(AAGC)5	20	78	97
c192713.graph_c0	1	p3	(CGC)5	15	94	108
c192714.graph_c0	1	p1	(T)10	10	657	666
c192717.graph_c0	1	p1	(A)11	11	963	973
c192719.graph_c1	1	p1	(T)10	10	50	59
c192719.graph_c1	2	p1	(A)10	10	1054	1063
c192726.graph_c0	1	p1	(T)10	10	1517	1526
c192727.graph_c0	1	p2	(TC)7	14	376	389
c192727.graph_c2	1	p3	(GCC)5	15	1	15
c192738.graph_c2	1	p3	(TGC)5	15	812	826
c192739.graph_c1	1	p3	(GCG)5	15	345	359
c192744.graph_c1	1	p1	(T)10	10	682	691
c192747.graph_c0	1	p2	(GA)8	16	1303	1318
c192752.graph_c0	1	p1	(A)10	10	25	34
c192753.graph_c0	1	p3	(CCG)5	15	548	562
c192758.graph_c0	1	p2	(CG)6	12	38	49
c192759.graph_c1	1	c	(GAG)6ccgatcaacgtcgtcttcaccggc(AAG)6	60	415	474
c192759.graph_c1	2	p3	(AAG)6	18	1114	1131
c192759.graph_c1	3	p3	(AGA)5	15	1370	1384
c192764.graph_c0	1	p4	(TTCA)5	20	461	480
c192770.graph_c1	1	p1	(T)10	10	289	298
c192782.graph_c0	1	p1	(A)10	10	179	188
c192787.graph_c3	1	p3	(GAG)5	15	1376	1390
c192794.graph_c0	1	p1	(A)10	10	973	982
c192794.graph_c0	2	p3	(GCG)5	15	1840	1854
c192795.graph_c0	1	p2	(GA)8	16	924	939
c192796.graph_c3	1	p1	(T)10	10	248	257
c192800.graph_c0	1	p2	(AG)10	20	1188	1207
c192801.graph_c0	1	p3	(GTC)5	15	652	666
c192804.graph_c3	1	p3	(GCC)5	15	540	554
c192820.graph_c0	1	p3	(GGA)5	15	1676	1690
c192820.graph_c0	2	p3	(GGA)5	15	1852	1866
c192822.graph_c0	1	p1	(T)11	11	169	179
c192835.graph_c1	1	p1	(A)12	12	1058	1069
c192837.graph_c0	1	p2	(CT)6	12	23	34
c192842.graph_c0	1	p1	(T)10	10	1294	1303
c192842.graph_c0	2	p2	(GA)8	16	1416	1431
c192845.graph_c0	1	c	(GGT)8cggcggcgggtggtaatggtatcatcatatgcatagcagtgccggagctgtagttgtgggagaa(GCT)5	103	869	971
c192846.graph_c0	1	p1	(T)10	10	1323	1332
c192850.graph_c0	1	p1	(T)13	13	1604	1616
c192851.graph_c0	1	p3	(CGC)5	15	1250	1264
c192852.graph_c0	1	p1	(A)14	14	136	149
c192852.graph_c0	2	p1	(G)13	13	2125	2137
c192852.graph_c0	3	p3	(GCC)5	15	2278	2292
c192858.graph_c0	1	p1	(T)10	10	633	642
c192859.graph_c0	1	p3	(CTG)5	15	206	220
c192861.graph_c0	1	p2	(AG)10	20	1	20
c192867.graph_c0	1	p2	(GA)9	18	1	18
c192867.graph_c0	2	c	(AGC)5ac(AAG)5	32	460	491
c192870.graph_c0	1	p1	(A)10	10	21	30
c192870.graph_c0	2	p3	(TCC)5	15	1135	1149
c192870.graph_c3	1	p2	(TC)8	16	9	24
c192879.graph_c0	1	p3	(CGT)5	15	1525	1539
c192880.graph_c0	1	p3	(CGG)5	15	539	553
c192880.graph_c0	2	p2	(TC)9	18	991	1008
c192889.graph_c0	1	p3	(GCG)5	15	692	706
c192889.graph_c0	2	p1	(A)10	10	880	889
c192910.graph_c0	1	p1	(A)11	11	363	373
c192911.graph_c0	1	p3	(CTA)6	18	612	629
c192916.graph_c1	1	p4	(GCTT)5	20	109	128
c192931.graph_c0	1	p1	(T)11	11	1795	1805
c192932.graph_c2	1	p2	(AG)7	14	1405	1418
c192938.graph_c0	1	p1	(A)10	10	1540	1549
c192949.graph_c0	1	p3	(TGC)5	15	556	570
c192949.graph_c0	2	p3	(TGC)5	15	676	690
c192950.graph_c2	1	p1	(G)11	11	1	11
c192953.graph_c0	1	p3	(TCA)6	18	761	778
c192953.graph_c2	1	p1	(A)12	12	222	233
c192955.graph_c0	1	p2	(CT)8	16	909	924
c192956.graph_c1	1	p3	(GGC)5	15	58	72
c192957.graph_c0	1	p2	(GA)7	14	709	722
c192959.graph_c0	1	p3	(GCT)5	15	463	477
c192961.graph_c0	1	p1	(T)10	10	1346	1355
c192962.graph_c0	1	p1	(T)12	12	1185	1196
c192965.graph_c3	1	p3	(CGG)6	18	1	18
c192970.graph_c0	1	p3	(GTC)5	15	629	643
c192971.graph_c1	1	p1	(A)11	11	958	968
c192973.graph_c2	1	p2	(TA)6	12	183	194
c192974.graph_c0	1	c	(GCT)5gcgatccatggtggatggaggccgatttggcggtgagtttagggattgacgggctcaggggagggggaagccacgcaagcaagcaagcag(GGA)5	120	1481	1600
c192976.graph_c0	1	p3	(GCC)5	15	528	542
c192980.graph_c0	1	p1	(T)16	16	1	16
c192983.graph_c0	1	p2	(AG)6	12	974	985
c192986.graph_c0	1	p3	(GCT)5	15	375	389
c192997.graph_c1	1	p1	(G)12	12	2433	2444
c193003.graph_c0	1	p1	(A)10	10	470	479
c193005.graph_c0	1	p3	(TAG)5	15	1250	1264
c193008.graph_c0	1	p3	(ATG)5	15	1370	1384
c193009.graph_c0	1	p3	(CGG)5	15	2246	2260
c193013.graph_c0	1	p3	(CAC)6	18	1318	1335
c193016.graph_c0	1	p2	(TC)10	20	2296	2315
c193024.graph_c3	1	p1	(A)11	11	588	598
c193026.graph_c0	1	p2	(GA)8	16	428	443
c193030.graph_c1	1	p1	(A)14	14	414	427
c193034.graph_c1	1	p1	(A)11	11	174	184
c193041.graph_c1	1	p3	(TCG)7	21	887	907
c193042.graph_c0	1	p1	(T)10	10	1	10
c193045.graph_c0	1	p3	(GGC)5	15	1	15
c193048.graph_c0	1	p1	(T)10	10	258	267
c193052.graph_c0	1	p3	(GCC)5	15	58	72
c193062.graph_c2	1	c	(GTC)5acaagggcaggctgcagatcatccatatccatccatccatccatcttccttcctcccccagtaagaagacgatcgatattctta(TTC)5	114	249	362
c193062.graph_c2	2	p1	(T)11	11	2231	2241
c193064.graph_c0	1	p2	(AG)9	18	1	18
c193068.graph_c0	1	c	(A)11ggtgtctgaggaccaaatttaataaaaaaaattacgcgacagggctaaatatgtgaacaactcctaaatcaacaaccggagccgatcgagtgatggc(A)11	119	32	150
c193070.graph_c0	1	p1	(A)10	10	1024	1033
c193070.graph_c0	2	p1	(G)12	12	1347	1358
c193071.graph_c0	1	p3	(GAG)6	18	874	891
c193085.graph_c0	1	p1	(T)11	11	25	35
c193092.graph_c0	1	p3	(CTT)5	15	144	158
c193092.graph_c0	2	p2	(GC)6	12	947	958
c193095.graph_c0	1	p3	(GCG)5	15	646	660
c193096.graph_c0	1	p2	(AT)6	12	3049	3060
c193104.graph_c0	1	p1	(A)21	21	1322	1342
c193105.graph_c0	1	p3	(ACA)5	15	1709	1723
c193113.graph_c0	1	p1	(A)10	10	286	295
c193118.graph_c0	1	p2	(AG)11	22	1242	1263
c193126.graph_c0	1	p3	(CCG)6	18	794	811
c193131.graph_c0	1	p3	(GCA)5	15	629	643
c193131.graph_c0	2	p3	(CTC)5	15	1103	1117
c193144.graph_c0	1	p2	(GC)6	12	3181	3192
c193154.graph_c0	1	c	(TCC)5tgctgctccccttggttggctagctaatcaccagacctgacctgcctccctttgtttatgcctgc(CT)7	94	1	94
c193164.graph_c0	1	p3	(GCG)5	15	344	358
c193167.graph_c0	1	p3	(AAG)5	15	1470	1484
c193167.graph_c0	2	p3	(GAG)5	15	3298	3312
c193168.graph_c0	1	p2	(GT)10	20	1	20
c193169.graph_c0	1	p2	(GT)7	14	3623	3636
c193169.graph_c0	2	p2	(GT)7	14	4004	4017
c193169.graph_c1	1	p1	(T)11	11	710	720
c193170.graph_c2	1	p2	(CT)6	12	31	42
c193174.graph_c2	1	p3	(CTC)6	18	2203	2220
c193177.graph_c4	1	p1	(A)10	10	173	182
c193181.graph_c1	1	p3	(CGC)6	18	71	88
c193183.graph_c0	1	p1	(A)11	11	23	33
c193187.graph_c0	1	p3	(GAC)5	15	654	668
c193189.graph_c0	1	p2	(CG)7	14	224	237
c193195.graph_c1	1	p1	(A)10	10	538	547
c193199.graph_c0	1	p1	(A)12	12	2704	2715
c193199.graph_c1	1	p1	(T)11	11	2024	2034
c193200.graph_c0	1	p3	(CTC)5	15	1252	1266
c193210.graph_c3	1	p1	(G)11	11	32	42
c193210.graph_c3	2	p1	(A)10	10	1402	1411
c193214.graph_c0	1	p3	(CTC)6	18	3	20
c193221.graph_c1	1	p3	(CGA)6	18	1566	1583
c193223.graph_c0	1	p2	(GA)10	20	1676	1695
c193231.graph_c5	1	p3	(CTC)5	15	1223	1237
c193246.graph_c0	1	p3	(CGC)5	15	596	610
c193253.graph_c0	1	p2	(TC)7	14	131	144
c193256.graph_c0	1	p3	(GCG)6	18	924	941
c193259.graph_c0	1	p1	(T)10	10	1554	1563
c193262.graph_c0	1	p1	(T)11	11	371	381
c193264.graph_c1	1	p2	(CT)8	16	2036	2051
c193264.graph_c1	2	p3	(GGA)5	15	3644	3658
c193264.graph_c2	1	p1	(T)11	11	90	100
c193269.graph_c0	1	p3	(AGG)5	15	731	745
c193275.graph_c0	1	p2	(TC)7	14	941	954
c193275.graph_c0	2	p2	(GA)6	12	1343	1354
c193276.graph_c3	1	p1	(A)10	10	1030	1039
c193276.graph_c4	1	p1	(T)10	10	2997	3006
c193282.graph_c0	1	p2	(TC)9	18	1399	1416
c193283.graph_c0	1	p1	(A)10	10	238	247
c193292.graph_c1	1	p3	(CGC)5	15	302	316
c193296.graph_c0	1	p3	(CAC)5	15	323	337
c193300.graph_c0	1	p3	(GGC)6	18	230	247
c193301.graph_c0	1	p2	(TA)6	12	48	59
c193302.graph_c0	1	p3	(CCG)5	15	152	166
c193303.graph_c1	1	p1	(A)13	13	841	853
c193305.graph_c0	1	p2	(TC)6	12	179	190
c193305.graph_c0	2	p1	(T)11	11	944	954
c193309.graph_c1	1	p1	(T)10	10	310	319
c193314.graph_c1	1	p2	(TC)9	18	1	18
c193321.graph_c0	1	p3	(GCG)5	15	351	365
c193323.graph_c1	1	p2	(GA)6	12	229	240
c193324.graph_c0	1	p1	(T)15	15	147	161
c193328.graph_c0	1	p2	(AT)6	12	2444	2455
c193341.graph_c0	1	p3	(CTG)5	15	1451	1465
c193348.graph_c0	1	p2	(AG)6	12	2043	2054
c193349.graph_c0	1	p2	(CT)8	16	1	16
c193356.graph_c0	1	p1	(T)10	10	861	870
c193357.graph_c1	1	p3	(CTG)5	15	928	942
c193358.graph_c1	1	p2	(TC)6	12	72	83
c193359.graph_c0	1	p1	(T)10	10	3005	3014
c193361.graph_c0	1	p1	(A)12	12	69	80
c193364.graph_c1	1	p1	(A)15	15	813	827
c193368.graph_c0	1	p2	(GA)7	14	308	321
c193370.graph_c0	1	p1	(A)10	10	2021	2030
c193372.graph_c0	1	p1	(A)10	10	150	159
c193379.graph_c0	1	p2	(GT)8	16	7	22
c193381.graph_c0	1	p1	(T)10	10	1538	1547
c193381.graph_c1	1	p3	(CTT)5	15	205	219
c193381.graph_c1	2	p2	(AG)6	12	338	349
c193381.graph_c2	1	p1	(T)10	10	15	24
c193385.graph_c0	1	p2	(CT)10	20	1	20
c193389.graph_c0	1	p1	(T)10	10	167	176
c193391.graph_c4	1	p2	(GA)7	14	50	63
c193409.graph_c0	1	p2	(GA)11	22	1	22
c193409.graph_c0	2	p1	(T)10	10	2381	2390
c193416.graph_c0	1	p1	(G)13	13	18	30
c193416.graph_c0	2	p3	(ACC)5	15	2166	2180
c193421.graph_c0	1	p1	(A)13	13	1365	1377
c193431.graph_c0	1	p1	(G)10	10	602	611
c193431.graph_c0	2	p3	(GCA)6	18	1089	1106
c193431.graph_c0	3	p3	(CGG)5	15	2261	2275
c193436.graph_c0	1	p5	(GCGGT)9	45	1198	1242
c193438.graph_c1	1	c	(CCG)5cgagccatggcgccgtccg(CCT)5	49	9	57
c193439.graph_c0	1	p2	(TC)7	14	1	14
c193448.graph_c0	1	p3	(AGC)6	18	272	289
c193452.graph_c0	1	p3	(CGG)5	15	206	220
c193454.graph_c0	1	p2	(CG)7	14	1463	1476
c193459.graph_c0	1	p1	(A)10	10	174	183
c193459.graph_c0	2	p3	(TCC)5	15	732	746
c193461.graph_c1	1	p2	(GC)6	12	1702	1713
c193465.graph_c1	1	p3	(CTG)5	15	2145	2159
c193473.graph_c0	1	p3	(GGC)6	18	1418	1435
c193489.graph_c2	1	p1	(T)10	10	399	408
c193494.graph_c1	1	p1	(A)10	10	2035	2044
c193499.graph_c1	1	p2	(TC)10	20	1136	1155
c193516.graph_c0	1	p3	(CCG)5	15	38	52
c193528.graph_c0	1	p3	(CTG)5	15	858	872
c193531.graph_c0	1	p1	(T)11	11	1	11
c193531.graph_c0	2	p3	(CAT)5	15	339	353
c193531.graph_c0	3	p3	(AGG)5	15	1031	1045
c193531.graph_c1	1	p1	(T)13	13	283	295
c193533.graph_c0	1	p3	(AGG)5	15	999	1013
c193534.graph_c0	1	p1	(T)10	10	1462	1471
c193537.graph_c0	1	p1	(A)10	10	904	913
c193540.graph_c2	1	p3	(TTA)5	15	1677	1691
c193541.graph_c0	1	p1	(A)14	14	1700	1713
c193542.graph_c0	1	p3	(GCC)5	15	800	814
c193545.graph_c0	1	p1	(A)11	11	222	232
c193545.graph_c0	2	p1	(A)11	11	1585	1595
c193553.graph_c0	1	p3	(AAG)7	21	1273	1293
c193554.graph_c0	1	p3	(AGC)5	15	860	874
c193563.graph_c0	1	p2	(GA)8	16	2008	2023
c193564.graph_c0	1	p1	(T)10	10	102	111
c193576.graph_c0	1	p1	(T)10	10	903	912
c193583.graph_c0	1	p1	(A)14	14	1382	1395
c193585.graph_c1	1	p2	(AG)6	12	212	223
c193588.graph_c0	1	p1	(T)10	10	1	10
c193590.graph_c0	1	p1	(A)10	10	205	214
c193596.graph_c0	1	p1	(T)11	11	1287	1297
c193598.graph_c0	1	p3	(GTA)5	15	520	534
c193602.graph_c0	1	p1	(A)10	10	2314	2323
c193603.graph_c0	1	p3	(CTT)7	21	1757	1777
c193608.graph_c1	1	p1	(C)17	17	1	17
c193613.graph_c0	1	p1	(T)10	10	554	563
c193613.graph_c0	2	p3	(TCT)6	18	1236	1253
c193616.graph_c0	1	p2	(TG)9	18	1563	1580
c193624.graph_c1	1	p1	(A)11	11	2713	2723
c193626.graph_c0	1	p3	(GCC)5	15	2049	2063
c193628.graph_c1	1	p1	(T)10	10	1309	1318
c193630.graph_c0	1	p1	(A)11	11	25	35
c193633.graph_c0	1	p1	(T)10	10	2261	2270
c193639.graph_c0	1	p1	(T)12	12	1157	1168
c193640.graph_c0	1	p3	(ATT)5	15	708	722
c193642.graph_c0	1	p3	(GCG)5	15	1227	1241
c193645.graph_c1	1	c	(T)11cgaaattgaaggtgtgggcgcgtagatccagtacgtc(GT)11	70	141	210
c193653.graph_c0	1	p3	(CTT)5	15	1942	1956
c193655.graph_c1	1	p2	(AG)8	16	21	36
c193657.graph_c0	1	p3	(CCT)5	15	745	759
c193658.graph_c1	1	p2	(GA)7	14	117	130
c193665.graph_c0	1	p1	(A)12	12	1901	1912
c193667.graph_c0	1	c	(GGC)5aggtgacatggcgatagtccacggcg(GGC)6	59	2868	2926
c193668.graph_c0	1	p2	(AT)6	12	757	768
c193673.graph_c1	1	p3	(CAG)5	15	656	670
c193681.graph_c0	1	p1	(A)10	10	1749	1758
c193683.graph_c0	1	p2	(AG)8	16	137	152
c193684.graph_c0	1	p3	(GAG)5	15	1801	1815
c193686.graph_c0	1	p1	(A)14	14	36	49
c193689.graph_c0	1	p1	(A)22	22	1	22
c193689.graph_c1	1	p1	(T)11	11	54	64
c193690.graph_c0	1	p1	(T)10	10	2156	2165
c193692.graph_c0	1	p1	(T)10	10	1110	1119
c193693.graph_c1	1	p3	(AGA)7	21	1105	1125
c193694.graph_c1	1	p3	(GCG)5	15	1243	1257
c193695.graph_c0	1	p2	(CT)6	12	1825	1836
c193707.graph_c3	1	p3	(CCA)5	15	891	905
c193708.graph_c0	1	p3	(GCC)5	15	1591	1605
c193709.graph_c0	1	p1	(A)10	10	167	176
c193711.graph_c0	1	p1	(A)10	10	2033	2042
c193712.graph_c0	1	p1	(A)13	13	150	162
c193717.graph_c0	1	p2	(GC)6	12	858	869
c193718.graph_c0	1	p3	(GCA)5	15	491	505
c193724.graph_c0	1	p3	(CCT)5	15	31	45
c193724.graph_c0	2	p1	(T)10	10	1793	1802
c193728.graph_c0	1	p3	(GCT)5	15	1668	1682
c193735.graph_c1	1	p3	(CCG)5	15	963	977
c193752.graph_c1	1	p3	(GAG)6	18	706	723
c193756.graph_c1	1	p1	(T)11	11	244	254
c193756.graph_c1	2	p1	(T)10	10	1014	1023
c193761.graph_c1	1	p3	(TTG)6	18	1	18
c193762.graph_c2	1	p3	(ATC)5	15	2122	2136
c193769.graph_c0	1	p1	(T)11	11	1649	1659
c193772.graph_c0	1	p1	(T)10	10	415	424
c193772.graph_c0	2	p2	(TG)8	16	1072	1087
c193776.graph_c0	1	p2	(GA)6	12	555	566
c193778.graph_c0	1	p1	(A)10	10	20	29
c193779.graph_c0	1	p1	(T)10	10	18	27
c193779.graph_c0	2	p3	(TGG)5	15	1646	1660
c193780.graph_c0	1	p3	(CAG)5	15	1	15
c193781.graph_c0	1	p2	(TC)7	14	2704	2717
c193785.graph_c0	1	c	(AC)9tggcatagagagaagtgcagagatcaagtggggttagct(AG)6	69	150	218
c193790.graph_c0	1	p1	(T)11	11	1138	1148
c193794.graph_c0	1	p2	(AG)6	12	1	12
c193798.graph_c0	1	p1	(T)10	10	73	82
c193798.graph_c0	2	p1	(A)12	12	1504	1515
c193804.graph_c0	1	p2	(AG)7	14	260	273
c193807.graph_c0	1	p2	(AT)6	12	106	117
c193808.graph_c0	1	p3	(CGG)5	15	1504	1518
c193811.graph_c0	1	p1	(T)10	10	234	243
c193811.graph_c0	2	p2	(GC)6	12	2666	2677
c193821.graph_c1	1	p1	(T)10	10	2342	2351
c193822.graph_c1	1	p2	(AT)6	12	1050	1061
c193822.graph_c1	2	p1	(T)10	10	1300	1309
c193829.graph_c1	1	p3	(CGT)5	15	9	23
c193829.graph_c1	2	p3	(GAG)5	15	239	253
c193833.graph_c0	1	p3	(CCG)6	18	1	18
c193833.graph_c0	2	p1	(T)13	13	276	288
c193833.graph_c0	3	p5	(GCGAG)6	30	1816	1845
c193834.graph_c2	1	p2	(CA)10	20	4	23
c193842.graph_c0	1	p3	(GGC)6	18	1361	1378
c193845.graph_c0	1	c	(CAG)6aatcaacaaggcggcaagaaccagcaacaggccggccagact(CAG)5	75	1067	1141
c193853.graph_c0	1	p2	(CT)6	12	80	91
c193854.graph_c0	1	p3	(CAG)6	18	201	218
c193860.graph_c0	1	p1	(A)10	10	1196	1205
c193861.graph_c1	1	p1	(T)15	15	218	232
c193878.graph_c0	1	p3	(GCA)5	15	2880	2894
c193883.graph_c0	1	p2	(TC)6	12	2124	2135
c193893.graph_c2	1	p2	(CT)8	16	1472	1487
c193894.graph_c0	1	p3	(AAG)5	15	223	237
c193895.graph_c1	1	p3	(CCT)6	18	1	18
c193897.graph_c2	1	p1	(T)10	10	721	730
c193907.graph_c0	1	p3	(TGG)5	15	498	512
c193912.graph_c0	1	p3	(GCA)5	15	851	865
c193912.graph_c0	2	p3	(GCA)5	15	1001	1015
c193912.graph_c0	3	p3	(GCA)5	15	1316	1330
c193912.graph_c0	4	p3	(GCA)5	15	1466	1480
c193912.graph_c0	5	p3	(GCA)5	15	1637	1651
c193915.graph_c1	1	p3	(GGC)5	15	1795	1809
c193918.graph_c0	1	p2	(AG)7	14	57	70
c193922.graph_c1	1	p3	(GCA)5	15	323	337
c193932.graph_c0	1	p3	(TCA)6	18	347	364
c193935.graph_c1	1	p3	(TCC)6	18	229	246
c193938.graph_c0	1	p2	(CT)6	12	133	144
c193938.graph_c1	1	p1	(G)11	11	365	375
c193950.graph_c0	1	p3	(GAG)7	21	99	119
c193952.graph_c1	1	p2	(TC)10	20	2051	2070
c193958.graph_c0	1	p3	(GAG)5	15	1801	1815
c193961.graph_c1	1	p2	(AG)8	16	774	789
c193973.graph_c0	1	c	(AG)6attggggatgacctgccccaaaagaaggg(GA)9	59	17	75
c193974.graph_c0	1	p3	(CGG)6	18	7	24
c193977.graph_c1	1	p3	(AAG)6	18	1293	1310
c193980.graph_c0	1	c	(TGG)5tgattggcaacgcggcggatctcgtcgacggggcggaagtcgtcatcgcagtggcgctggtggtt(GTG)5	95	431	525
c193980.graph_c0	2	p1	(T)10	10	2058	2067
c193983.graph_c0	1	c	(T)10(A)10	20	1469	1488
c193991.graph_c2	1	p3	(CGC)5	15	171	185
c194000.graph_c1	1	p1	(T)13	13	1	13
c194002.graph_c0	1	p1	(T)11	11	1	11
c194012.graph_c0	1	p1	(A)11	11	265	275
c194012.graph_c0	2	p3	(CGC)5	15	1475	1489
c194020.graph_c0	1	p3	(AAG)6	18	334	351
c194027.graph_c0	1	p3	(GAG)5	15	83	97
c194029.graph_c1	1	p3	(CAG)6	18	250	267
c194029.graph_c1	2	p3	(AAG)6	18	1846	1863
c194033.graph_c0	1	c	(TG)6agctgttaacttatgtttccgagcgtataatcagtcctctgtaagaaatgatg(T)10	75	876	950
c194034.graph_c0	1	p2	(GA)7	14	96	109
c194034.graph_c0	2	p1	(C)10	10	718	727
c194036.graph_c0	1	p1	(T)18	18	2163	2180
c194037.graph_c0	1	p3	(CGC)5	15	685	699
c194037.graph_c0	2	p1	(T)11	11	923	933
c194046.graph_c0	1	p3	(TCC)5	15	1339	1353
c194048.graph_c0	1	p2	(CG)6	12	1792	1803
c194049.graph_c0	1	p1	(T)10	10	1238	1247
c194050.graph_c0	1	p1	(A)10	10	190	199
c194058.graph_c0	1	p3	(CCG)5	15	160	174
c194063.graph_c0	1	p3	(CGC)5	15	133	147
c194064.graph_c0	1	p1	(A)10	10	1133	1142
c194066.graph_c2	1	p1	(T)10	10	1477	1486
c194073.graph_c0	1	p2	(CG)7	14	1058	1071
c194075.graph_c0	1	p1	(T)10	10	194	203
c194079.graph_c2	1	p1	(T)10	10	3291	3300
c194080.graph_c0	1	p2	(GA)10	20	1	20
c194090.graph_c0	1	p1	(T)10	10	278	287
c194096.graph_c0	1	p1	(T)15	15	1	15
c194098.graph_c0	1	p1	(A)10	10	78	87
c194101.graph_c0	1	p3	(TCT)5	15	859	873
c194105.graph_c0	1	p1	(T)15	15	59	73
c194105.graph_c0	2	p3	(GAG)5	15	1252	1266
c194106.graph_c0	1	p3	(CTC)5	15	608	622
c194106.graph_c0	2	p2	(GA)6	12	1017	1028
c194109.graph_c0	1	p1	(T)10	10	1058	1067
c194112.graph_c0	1	p1	(T)15	15	117	131
c194113.graph_c0	1	p3	(GCT)5	15	273	287
c194113.graph_c0	2	p1	(T)11	11	2710	2720
c194113.graph_c0	3	p3	(GAC)5	15	3549	3563
c194116.graph_c0	1	p3	(GGA)6	18	267	284
c194116.graph_c0	2	p1	(T)10	10	1818	1827
c194118.graph_c0	1	p2	(AC)11	22	1770	1791
c194126.graph_c1	1	p3	(CAT)5	15	267	281
c194127.graph_c0	1	p1	(A)10	10	111	120
c194127.graph_c0	2	p3	(GCC)5	15	1186	1200
c194127.graph_c0	3	p3	(GAG)5	15	1352	1366
c194134.graph_c0	1	p1	(T)13	13	834	846
c194138.graph_c0	1	p1	(T)13	13	2566	2578
c194139.graph_c1	1	p3	(GCT)5	15	1625	1639
c194141.graph_c1	1	p2	(GA)10	20	1524	1543
c194146.graph_c0	1	p1	(T)14	14	3090	3103
c194148.graph_c0	1	p2	(CT)8	16	1510	1525
c194157.graph_c0	1	p3	(CTC)6	18	1844	1861
c194163.graph_c0	1	p3	(CGG)5	15	72	86
c194172.graph_c1	1	p3	(GAC)5	15	1032	1046
c194177.graph_c0	1	p1	(T)12	12	507	518
c194177.graph_c0	2	p3	(AGG)5	15	769	783
c194179.graph_c0	1	p2	(GC)6	12	1585	1596
c194181.graph_c0	1	p3	(TAG)7	21	44	64
c194181.graph_c1	1	p3	(GCC)5	15	63	77
c194181.graph_c1	2	c	(AACA)5aataatactataatcccgaaattttgtacgttctatgatccttgtggaagcttcgccgcaactgc(T)11	96	1609	1704
c194183.graph_c0	1	p3	(CAG)8	24	896	919
c194183.graph_c0	2	c	(CT)6g(TC)12	37	4473	4509
c194185.graph_c0	1	p1	(T)10	10	343	352
c194186.graph_c0	1	p3	(CAG)5	15	231	245
c194186.graph_c0	2	p1	(A)12	12	1625	1636
c194191.graph_c1	1	p2	(GA)8	16	1248	1263
c194193.graph_c0	1	p1	(A)13	13	1280	1292
c194197.graph_c0	1	p2	(CT)11	22	1	22
c194197.graph_c0	2	p3	(GAT)5	15	780	794
c194197.graph_c2	1	p3	(GCC)6	18	1	18
c194207.graph_c0	1	p3	(GCC)5	15	763	777
c194207.graph_c0	2	p2	(GA)10	20	1495	1514
c194219.graph_c0	1	p3	(GCG)5	15	1261	1275
c194233.graph_c1	1	p3	(GCA)5	15	263	277
c194234.graph_c1	1	p3	(GCG)6	18	1885	1902
c194234.graph_c1	2	p2	(GA)11	22	2462	2483
c194239.graph_c0	1	p2	(AG)8	16	1	16
c194239.graph_c1	1	p1	(C)11	11	2051	2061
c194247.graph_c0	1	c	(A)11tt(AG)7	27	278	304
c194248.graph_c0	1	p3	(CGC)6	18	1069	1086
c194255.graph_c0	1	p2	(GT)9	18	2092	2109
c194256.graph_c0	1	p3	(CGC)5	15	1359	1373
c194266.graph_c1	1	p3	(TCC)5	15	2774	2788
[truncated: 1,734 more rows]
