# Supplementary material for: Molecular identification of Bambusa changningensis is the natural bamboo hybrid of B. rigida × Dendrocalamus farinosus
Source: Front Plant Sci. 2023 Sep 1;14:1231940. doi: 10.3389/fpls.2023.1231940 (PMC10505617; doi:10.3389/fpls.2023.1231940)
Supplement: Supplementary file 4 [file DataSheet_3.xlsx]

## Sheet: Sheet1
Table S3a: NCBI IDs of GBSSI genes used in this study				Table S3b: NCBI IDs of Chloroplast genomes used in this study
Species	NCBI ID			Species	NCBI ID
Bambusa ventricosa	JN131925.1			Dendrocalamus bambusoides	NC050762
Bambusa flexuosa	GU390968.1			Dendrocalamus brandisii	NC050763
Bambusa intermedia	DQ137291.1			Dendrocalamus hamiltonii	NC050746
Bambusa beecheyana	GU062915.1			Dendrocalamus semiscandens	NC050748
Bambusa oldhamii	DQ137288.1			Dendrocalamus latiflorus	FJ970916
Bambusa boniopsis	JNO33999.1			Dendrocalamus giganteus	NC050752
Bambusa vulgaris	GU062920.1			Dendrocalamus membranaceus	NC050766
Bambusa multiplex	GU390969.1			Dendrocalamus sinicus	NC045941
Bambusa pervariabilis	GUO62912.1			Bambusa vulgariscultivar	NC050780
Bambusa cornigera	GU062904.1			Bambusasinos pinosa	NC050781
Bambusa sinospinosa	GU390970.1			Bambusa emeiensis	HQ337797
Dendrocalamus bambusoides	DQ137325.1			Bambusa cornigera	NC050770
Dendrocalamus sinicus	DQ137324.1			Bambusa intermedia	MW463057
Dendrocalamus giganteus	KY296057.1			Bambusa boniopsis	NC050754
Dendrocalamus latiflorus	KY296060.1			Bambusa flexuosa	NC050774
Dendrocalamus hamiltonii	KY296059.1			Bambusa pervariabilis	NC053748
Dendrocalamus brandisii	KY296056.1			Bambusa multiplex	NC024668
Dendrocalamus birmanicus	GU062931.1			Bambusa oldhamii	FJ970915
Dendrocalamus semiscandens	GU062926.1			Bambusa ventricosa	NC042671
Dendrocalamus membranaceus	KY296053.1			Dendrocalanmus farinosus	OM177223
Phyllostachys edulis	JN132018.1			Bambusa rigida	NC050300
Pseudosasa japonica	EU847104.1			Bambusa changningensis	OM065947
