# Supplementary material for: Molecular identification of Bambusa changningensis is the natural bamboo hybrid of B. rigida × Dendrocalamus farinosus
Source: Front Plant Sci. 2023 Sep 1;14:1231940. doi: 10.3389/fpls.2023.1231940 (PMC10505617; doi:10.3389/fpls.2023.1231940)
Supplement: Supplementary file 6 [file DataSheet_5.xlsx]

## Sheet: Sheet1
Table S5: Details of the all the SNPs and Indels in D. farinosus, B. rigida and B. changningsis
S. No	SNP position	Name	Seq Pos	Ref	Allele 1
1	22	D. farinosus	22	c	t
2	24	D. farinosus	24	g	c
3	25	D. farinosus	25	g	c
4	27	D. farinosus	27	a	g
5	1542	D. farinosus	1542	a	g
6	1702	D. farinosus	1702	t	c
7	1800	D. farinosus	1800	t	c
8	2097	D. farinosus	2097	a	g
9	2843	D. farinosus	2843	t	g
10	2980	D. farinosus	2980	t	g
11	3421	D. farinosus	3421	g	a
12	4121	D. farinosus	4121	c	t
13	4175	D. farinosus	4175	c	a
14	4292	D. farinosus	4292	g	t
15	4293	D. farinosus	4293	a	t
16	4653	D. farinosus	4653	t	c
17	4879	D. farinosus	4879	t	g
18	5277	D. farinosus	5277	c	t
19	5402	D. farinosus	5402	c	t
20	5881	D. farinosus	5881	a	c
21	5967	D. farinosus	5967	a
22	6173	D. farinosus	6172	a	g
23	6253	D. farinosus	6252	t	g
24	6769	D. farinosus	6768	t	g
25	7284	D. farinosus	7283	a	g
26	7329	D. farinosus	7328	g	t
27	7450	B. rigida	7450	c
28	7450	B. changningsis	7450	c
29	7460	D. farinosus	7459	a	g
30	7648	B. rigida	7647	a
31	7648	B. changningsis	7647	a
32	8123	D. farinosus	8122	a	c
33	8253	D. farinosus	8252	a	g
34	8600	D. farinosus	8599	a	c
35	8752	D. farinosus	8751	c	t
36	11508	D. farinosus	11507	g	c
37	11936	D. farinosus	11935	c	g
38	12249	D. farinosus	12248	c	t
39	12250	B. rigida	12248	a
40	12250	B. changningsis	12248	a
41	12573	D. farinosus	12572	a	c
42	12698	D. farinosus	12697	t	c
43	12944	D. farinosus	12943	t
44	12945	D. farinosus	12943	a
45	12946	D. farinosus	12943	t
46	12947	D. farinosus	12943	c
47	12948	D. farinosus	12943	c
48	12949	D. farinosus	12943	a
49	12950	D. farinosus	12943	t
50	12951	D. farinosus	12943	a
51	12952	D. farinosus	12943	c
52	12953	D. farinosus	12943	a
53	12954	D. farinosus	12943	a
54	12955	D. farinosus	12943	a
55	12956	D. farinosus	12943	t
56	12957	D. farinosus	12943	a
57	12958	D. farinosus	12943	g
58	12959	D. farinosus	12943	a
59	12960	D. farinosus	12943	a
60	12961	D. farinosus	12943	t
61	12962	D. farinosus	12943	a
62	12963	D. farinosus	12943	g
63	12964	D. farinosus	12943	t
64	12965	D. farinosus	12943	c
65	12966	D. farinosus	12943	c
66	12967	D. farinosus	12943	t
67	13406	D. farinosus	13381	c	a
68	13544	D. farinosus	13519	a	t
69	14285	D. farinosus	14260	t	a
70	14492	B. rigida	14489	g
71	14492	B. changningsis	14489	g
72	14493	B. rigida	14489	g
73	14493	B. changningsis	14489	g
74	14494	B. rigida	14489	a
75	14494	B. changningsis	14489	a
76	14495	B. rigida	14489	t
77	14495	B. changningsis	14489	t
78	14496	B. rigida	14489	t
79	14496	B. changningsis	14489	t
80	14497	B. rigida	14489	t
81	14497	B. changningsis	14489	t
82	14498	B. rigida	14489	a
83	14498	B. changningsis	14489	a
84	14499	B. rigida	14489	c
85	14499	B. changningsis	14489	c
86	14500	B. rigida	14489	c
87	14500	B. changningsis	14489	c
88	14501	B. rigida	14489	t
89	14501	B. changningsis	14489	t
90	14502	B. rigida	14489	g
91	14502	B. changningsis	14489	g
92	14503	B. rigida	14489	a
93	14503	B. changningsis	14489	a
94	14504	B. rigida	14489	t
95	14504	B. changningsis	14489	t
96	14505	B. rigida	14489	t
97	14505	B. changningsis	14489	t
98	14506	B. rigida	14489	a
99	14506	B. changningsis	14489	a
100	14507	B. rigida	14489	c
101	14507	B. changningsis	14489	c
102	14508	B. rigida	14489	g
103	14508	B. changningsis	14489	g
104	14509	B. rigida	14489	t
105	14509	B. changningsis	14489	t
106	14510	B. rigida	14489	c
107	14510	B. changningsis	14489	c
108	14511	B. rigida	14489	a
109	14511	B. changningsis	14489	a
110	14512	B. rigida	14489	g
111	14512	B. changningsis	14489	g
112	14513	B. rigida	14489	g
113	14513	B. changningsis	14489	g
114	14514	B. rigida	14489	t
115	14514	B. changningsis	14489	t
116	14515	B. rigida	14489	a
117	14515	B. changningsis	14489	a
118	14516	B. rigida	14489	a
119	14516	B. changningsis	14489	a
120	14517	B. rigida	14489	a
121	14517	B. changningsis	14489	a
122	14518	B. rigida	14489	t
123	14518	B. changningsis	14489	t
124	14519	B. rigida	14489	c
125	14519	B. changningsis	14489	c
126	14520	B. rigida	14489	c
127	14520	B. changningsis	14489	c
128	14521	B. rigida	14489	t
129	14521	B. changningsis	14489	t
130	14522	B. rigida	14489	t
131	14522	B. changningsis	14489	t
132	14523	B. rigida	14489	a
133	14523	B. changningsis	14489	a
134	14524	B. rigida	14489	c
135	14524	B. changningsis	14489	c
136	14525	B. rigida	14489	c
137	14525	B. changningsis	14489	c
138	14526	B. rigida	14489	t
139	14526	B. changningsis	14489	t
140	14527	B. rigida	14489	g
141	14527	B. changningsis	14489	g
142	14528	B. rigida	14489	a
143	14528	B. changningsis	14489	a
144	14529	B. rigida	14489	g
145	14529	B. changningsis	14489	g
146	14530	B. rigida	14489	a
147	14530	B. changningsis	14489	a
148	14531	B. rigida	14489	a
149	14531	B. changningsis	14489	a
150	14532	B. rigida	14489	a
151	14532	B. changningsis	14489	a
152	14533	B. rigida	14489	t
153	14533	B. changningsis	14489	t
154	14534	B. rigida	14489	t
155	14534	B. changningsis	14489	t
156	14535	B. rigida	14489	t
157	14535	B. changningsis	14489	t
158	14536	B. rigida	14489	t
159	14536	B. changningsis	14489	t
160	14537	B. rigida	14489	g
161	14537	B. changningsis	14489	g
162	14538	B. rigida	14489	g
163	14538	B. changningsis	14489	g
164	14539	B. rigida	14489	t
165	14539	B. changningsis	14489	t
166	14540	B. rigida	14489	c
167	14540	B. changningsis	14489	c
168	14541	B. rigida	14489	a
169	14541	B. changningsis	14489	a
170	14830	D. farinosus	14805	c	a
171	14945	D. farinosus	14920	a	c
172	15027	D. farinosus	15002	a	c
173	15179	D. farinosus	15154	t	g
174	15281	D. farinosus	15256	g	c
175	15287	D. farinosus	15262	t	a
176	15293	D. farinosus	15268	g	a
177	15314	D. farinosus	15289	a	t
178	15320	D. farinosus	15295	c	t
179	15338	D. farinosus	15313	a	g
180	15416	D. farinosus	15391	c	a
181	15461	B. rigida	15408	t
182	15461	B. changningsis	15408	t
183	15462	B. rigida	15408	t
184	15462	B. changningsis	15408	t
185	15463	B. rigida	15408	t
186	15463	B. changningsis	15408	t
187	15464	B. rigida	15408	t
188	15464	B. changningsis	15408	t
189	15465	B. rigida	15408	g
190	15465	B. changningsis	15408	g
191	15466	B. rigida	15408	g
192	15466	B. changningsis	15408	g
193	15468	B. rigida	15409	c
194	15468	B. changningsis	15409	c
195	15470	D. farinosus	15445	c	t
196	15473	B. rigida	15413	g
197	15473	B. changningsis	15413	g
198	15474	B. rigida	15413	t
199	15474	B. changningsis	15413	t
200	15477	B. rigida	15415	t
201	15477	B. changningsis	15415	t
202	15480	D. farinosus	15455	t	c
203	15481	B. rigida	15418	c
204	15481	B. changningsis	15418	c
205	15482	B. rigida	15418	g
206	15482	B. changningsis	15418	g
207	15489	D. farinosus	15464	c	a
208	15493	D. farinosus	15468	t	c
209	15496	D. farinosus	15471	a	t
210	15504	B. rigida	15439	c
211	15504	B. changningsis	15439	c
212	15505	B. rigida	15439	a
213	15505	B. changningsis	15439	a
214	15506	B. rigida	15439	a
215	15506	B. changningsis	15439	a
216	15507	B. rigida	15439	a
217	15507	B. changningsis	15439	a
218	15508	B. rigida	15439	a
219	15508	B. changningsis	15439	a
220	15509	B. rigida	15439	a
221	15509	B. changningsis	15439	a
222	15511	B. rigida	15440	t
223	15511	B. changningsis	15440	t
224	15513	D. farinosus	15488	t	a
225	15517	D. farinosus	15492	c	a
226	15518	D. farinosus	15493	c	t
227	15519	B. rigida	15447	a
228	15519	B. changningsis	15447	a
229	15521	D. farinosus	15496	c	t
230	15522	D. farinosus	15497	c	t
231	15523	D. farinosus	15498	t	g
232	15524	D. farinosus	15499	c	t
233	15526	D. farinosus	15501	a	c
234	15528	D. farinosus	15503	a	c
235	15530	D. farinosus	15505	a	t
236	15531	D. farinosus	15506	a	c
237	15532	B. rigida	15459	c
238	15532	B. changningsis	15459	c
239	15534	D. farinosus	15509	a	c
240	15535	D. farinosus	15510	g	t
241	15538	D. farinosus	15513	t
242	15540	D. farinosus	15514	t	c
243	15544	D. farinosus	15518	a	c
244	15575	D. farinosus	15549	a	c
245	15616	D. farinosus	15590	a	g
246	15638	D. farinosus	15612	c	a
247	15645	B. rigida	15571	a
248	15645	B. changningsis	15571	a
249	15647	B. rigida	15572	a
250	15647	B. changningsis	15572	a
251	15648	B. rigida	15572	g
252	15648	B. changningsis	15572	g
253	15650	B. rigida	15573	a
254	15650	B. changningsis	15573	a
255	15651	B. rigida	15573	a
256	15651	B. changningsis	15573	a
257	15653	B. rigida	15574	a
258	15653	B. changningsis	15574	a
259	15654	B. rigida	15574	a
260	15654	B. changningsis	15574	a
261	15656	B. rigida	15575	t
262	15656	B. changningsis	15575	t
263	15657	B. rigida	15575	t
264	15657	B. changningsis	15575	t
265	15658	B. rigida	15575	t
266	15658	B. changningsis	15575	t
267	15659	B. rigida	15575	t
268	15659	B. changningsis	15575	t
269	15660	B. rigida	15575	t
270	15660	B. changningsis	15575	t
271	15662	D. farinosus	15636	g	t
272	16121	B. rigida	16035	a
273	16121	B. changningsis	16035	a
274	16125	B. rigida	16038	a
275	16125	B. changningsis	16038	a
276	16128	B. rigida	16040	a
277	16128	B. changningsis	16040	a
278	16129	B. rigida	16040	t
279	16129	B. changningsis	16040	t
280	16130	B. rigida	16040	t
281	16130	B. changningsis	16040	t
282	16131	B. rigida	16040	t
283	16131	B. changningsis	16040	t
284	16132	B. rigida	16040	a
285	16132	B. changningsis	16040	a
286	16133	B. rigida	16040	t
287	16133	B. changningsis	16040	t
288	16134	B. rigida	16040	t
289	16134	B. changningsis	16040	t
290	16136	B. rigida	16041	a
291	16136	B. changningsis	16041	a
292	16137	B. rigida	16041	c
293	16137	B. changningsis	16041	c
294	16138	B. rigida	16041	c
295	16138	B. changningsis	16041	c
296	16142	B. rigida	16044	t
297	16142	B. changningsis	16044	t
298	16143	B. rigida	16044	t
299	16143	B. changningsis	16044	t
300	16144	B. rigida	16044	t
301	16144	B. changningsis	16044	t
302	16145	B. rigida	16044	t
303	16145	B. changningsis	16044	t
304	16146	B. rigida	16044	c
305	16146	B. changningsis	16044	c
306	16147	B. rigida	16044	t
307	16147	B. changningsis	16044	t
308	16148	B. rigida	16044	t
309	16148	B. changningsis	16044	t
310	16149	B. rigida	16044	t
311	16149	B. changningsis	16044	t
312	16167	D. farinosus	16141	t	c
313	16418	D. farinosus	16392	a
314	17301	D. farinosus	17274	g	a
315	17319	D. farinosus	17292	g	a
316	17420	D. farinosus	17393	a	c
317	17568	D. farinosus	17541	a	g
318	17822	D. farinosus	17795	g	t
319	18091	D. farinosus	18064	a	g
320	18432	D. farinosus	18405	g	t
321	18581	D. farinosus	18554	g	t
322	18583	D. farinosus	18556	a	c
323	19334	D. farinosus	19307	a	g
324	19892	D. farinosus	19865	g
325	19896	D. farinosus	19868	c
326	19897	D. farinosus	19868	a
327	19898	D. farinosus	19868	a
328	19900	D. farinosus	19869	t
329	19960	D. farinosus	19928	c	t
330	19962	D. farinosus	19930	a	t
331	20046	D. farinosus	20014	t	c
332	20090	D. farinosus	20058	a
333	20091	D. farinosus	20058	t
334	20092	D. farinosus	20058	a
335	20093	D. farinosus	20058	a
336	20094	D. farinosus	20058	g
337	20095	D. farinosus	20058	c
338	20096	D. farinosus	20058	c
339	20097	D. farinosus	20058	t
340	20098	D. farinosus	20058	a
341	20099	D. farinosus	20058	a
342	20100	D. farinosus	20058	g
343	20101	D. farinosus	20058	t
344	20102	D. farinosus	20058	a
345	20103	D. farinosus	20058	t
346	20104	D. farinosus	20058	t
347	20105	D. farinosus	20058	t
348	20106	D. farinosus	20058	t
349	20107	D. farinosus	20058	a
350	20108	D. farinosus	20058	t
351	20109	D. farinosus	20058	t
352	20110	D. farinosus	20058	g
353	20511	D. farinosus	20458	c	a
354	20869	B. rigida	20763	a
355	20869	B. changningsis	20763	a
356	21191	D. farinosus	21138	a
357	21192	D. farinosus	21138	a
358	21193	D. farinosus	21138	a
359	21194	D. farinosus	21138	a
360	21195	D. farinosus	21138	t
361	21196	D. farinosus	21138	t
362	21198	D. farinosus	21139	t
363	21199	D. farinosus	21139	c
364	21200	D. farinosus	21139	t
365	21201	D. farinosus	21139	c
366	21202	D. farinosus	21139	t
367	21204	D. farinosus	21140	t
368	21205	D. farinosus	21140	t
369	21206	D. farinosus	21140	c
370	21207	D. farinosus	21140	a
371	21208	D. farinosus	21140	t
372	21209	D. farinosus	21140	a
373	21210	D. farinosus	21140	t
374	21211	D. farinosus	21140	g
375	21212	D. farinosus	21140	t
376	21385	B. rigida	21278	t
377	21385	B. changningsis	21278	t
378	21386	B. rigida	21278	t
379	21386	B. changningsis	21278	t
380	21387	B. rigida	21278	a
381	21387	B. changningsis	21278	a
382	21388	B. rigida	21278	a
383	21388	B. changningsis	21278	a
384	21389	B. rigida	21278	g
385	21389	B. changningsis	21278	g
386	21390	B. rigida	21278	a
387	21390	B. changningsis	21278	a
388	21677	D. farinosus	21604	g	a
389	21921	D. farinosus	21848	g	a
390	22958	D. farinosus	22885	c	t
391	23126	D. farinosus	23053	c	t
392	23801	D. farinosus	23728	a	g
393	24278	D. farinosus	24205	a	g
394	24440	D. farinosus	24367	a	t
395	25038	D. farinosus	24965	t	c
396	25764	D. farinosus	25691	t	c
397	26412	D. farinosus	26339	t	c
398	26820	D. farinosus	26747	t	a
399	26821	D. farinosus	26748	c	a
400	27457	D. farinosus	27384	t	c
401	28117	D. farinosus	28044	g	a
402	28478	D. farinosus	28405	g
403	28479	D. farinosus	28405	a
404	28480	D. farinosus	28405	t
405	28583	D. farinosus	28507	a	g
406	28795	D. farinosus	28719	t	g
407	29090	D. farinosus	29014	a	g
408	29189	B. rigida	29076	t
409	29190	B. rigida	29076	t
410	29193	B. rigida	29078	a
411	29197	B. rigida	29081	a
412	29199	B. rigida	29082	a
413	29201	B. rigida	29083	t	c
414	29203	B. rigida	29085	a	g
415	29206	B. rigida	29088	a	g
416	29211	B. rigida	29093	a	g
417	29227	B. changningsis	29114	t	c
418	29232	B. changningsis	29119	c	g
419	29233	B. changningsis	29120	t	c
420	29235	B. changningsis	29122	t	c
421	29325	D. farinosus	29249	a	g
422	29819	D. farinosus	29743	c	a
423	29992	D. farinosus	29916	a	c
424	30243	D. farinosus	30167	t	g
425	31279	D. farinosus	31203	c	g
426	31530	D. farinosus	31454	a	g
427	31591	B. rigida	31473	t
428	31591	B. changningsis	31478	t
429	31592	B. rigida	31473	t
430	31592	B. changningsis	31478	t
431	31593	B. rigida	31473	t
432	31593	B. changningsis	31478	t
433	31594	B. rigida	31473	t
434	31594	B. changningsis	31478	t
435	31595	B. rigida	31473	a
436	31595	B. changningsis	31478	a
437	31759	D. farinosus	31683	t	g
438	32295	D. farinosus	32219	a	g
439	33535	D. farinosus	33459	g	a
440	33538	D. farinosus	33462	t
441	33801	D. farinosus	33724	t	a
442	34315	B. rigida	34192	t
443	34315	B. changningsis	34197	t
444	34316	B. rigida	34192	t
445	34316	B. changningsis	34197	t
446	34402	D. farinosus	34325	c	g
447	34845	D. farinosus	34768	g	a
448	34935	D. farinosus	34858	a
449	35623	B. rigida	35498	a
450	35623	B. changningsis	35503	a
451	35653	D. farinosus	35575	a
452	36647	D. farinosus	36568	g	a
453	38033	D. farinosus	37954	g	c
454	38104	D. farinosus	38025	a	g
455	38291	D. farinosus	38212	g	t
456	38292	B. rigida	38166	t
457	38292	B. changningsis	38171	t
458	38840	D. farinosus	38761	g	a
459	38962	D. farinosus	38883	t	a
460	40600	D. farinosus	40521	t	a
461	41858	D. farinosus	41779	c	t
462	42529	D. farinosus	42450	a	g
463	43717	D. farinosus	43638	t
464	43878	D. farinosus	43798	t
465	43879	D. farinosus	43798	t
466	45029	D. farinosus	44947	a	t
467	45030	D. farinosus	44948	a	t
468	45670	D. farinosus	45588	c	t
469	46032	B. rigida	45905	a
470	46032	B. changningsis	45910	a
471	46736	D. farinosus	46654	t	c
472	46984	D. farinosus	46902	g	t
473	47003	B. rigida	46875	a
474	47003	B. changningsis	46880	a
475	47004	B. rigida	46875	a
476	47004	B. changningsis	46880	a
477	47762	D. farinosus	47680	g	t
478	48229	D. farinosus	48147	a	g
479	48660	B. rigida	48530	a
480	48660	B. changningsis	48535	a
481	48661	B. rigida	48530	a
482	48661	B. changningsis	48535	a
483	48662	B. rigida	48530	a
484	48662	B. changningsis	48535	a
485	48863	D. farinosus	48781	c
486	48864	D. farinosus	48781	a
487	49782	D. farinosus	49698	a	g
488	49996	B. rigida	49863	a
489	49996	B. changningsis	49868	a
490	50150	D. farinosus	50066	a	t
491	50164	D. farinosus	50080	g	a
492	50525	D. farinosus	50441	c	a
493	50945	D. farinosus	50861	t	g
494	52267	D. farinosus	52183	a	g
495	52583	D. farinosus	52499	t
496	52584	D. farinosus	52499	c
497	52585	D. farinosus	52499	c
498	52586	D. farinosus	52499	t
499	52587	D. farinosus	52499	t
500	52588	D. farinosus	52499	t
501	52589	D. farinosus	52499	a
502	52590	D. farinosus	52499	t
503	52591	D. farinosus	52499	t
504	52592	D. farinosus	52499	t
505	52593	D. farinosus	52499	a
506	52594	D. farinosus	52499	a
507	52595	D. farinosus	52499	t
508	52596	D. farinosus	52499	g
509	52597	D. farinosus	52499	a
510	52598	D. farinosus	52499	t
511	52599	D. farinosus	52499	a
512	52600	D. farinosus	52499	a
513	52601	D. farinosus	52499	t
514	52602	D. farinosus	52499	c
515	52603	D. farinosus	52499	a
516	52604	D. farinosus	52499	g
517	52605	D. farinosus	52499	a
518	52606	D. farinosus	52499	g
519	52607	D. farinosus	52499	a
520	52608	D. farinosus	52499	c
521	52609	D. farinosus	52499	t
522	52610	D. farinosus	52499	a
523	52611	D. farinosus	52499	t
524	52612	D. farinosus	52499	t
525	52613	D. farinosus	52499	a
526	52778	D. farinosus	52663	a
527	52779	D. farinosus	52663	t
528	52780	D. farinosus	52663	t
529	52781	D. farinosus	52663	t
530	52782	D. farinosus	52663	t
531	52783	D. farinosus	52663	a
532	52784	D. farinosus	52663	t
533	52785	D. farinosus	52663	t
534	52786	D. farinosus	52663	t
535	52787	D. farinosus	52663	c
536	52788	D. farinosus	52663	t
537	52789	D. farinosus	52663	a
538	52790	D. farinosus	52663	t
539	52791	D. farinosus	52663	t
540	52792	D. farinosus	52663	t
541	52793	D. farinosus	52663	t
542	52794	D. farinosus	52663	t
543	52795	D. farinosus	52663	c
544	52796	D. farinosus	52663	t
545	52797	D. farinosus	52663	a
546	52798	D. farinosus	52663	t
547	52799	D. farinosus	52663	t
548	52800	D. farinosus	52663	t
549	53683	D. farinosus	53545	g	a
550	56327	D. farinosus	56189	g	a
551	56436	D. farinosus	56298	g	t
552	56860	D. farinosus	56722	t	c
553	58430	D. farinosus	58292	g	t
554	58489	B. rigida	58355	t
555	58489	B. changningsis	58360	t
556	58511	D. farinosus	58373	a	g
557	58603	B. rigida	58468	t
558	58603	B. changningsis	58473	t
559	58605	D. farinosus	58467	a	t
560	58608	D. farinosus	58470	a
561	58610	D. farinosus	58471	a	t
562	59442	B. rigida	59306	t
563	59442	B. changningsis	59311	t
564	59453	D. farinosus	59314	t	a
565	59454	D. farinosus	59315	t	a
566	59984	D. farinosus	59845	a	g
567	60438	D. farinosus	60299	c	g
568	60737	D. farinosus	60598	g	a
569	60858	D. farinosus	60719	t
570	60859	D. farinosus	60719	t
571	60939	D. farinosus	60798	a	g
572	62755	D. farinosus	62614	a	g
573	62845	D. farinosus	62704	t	c
574	63270	D. farinosus	63129	a
575	63461	B. rigida	63324	a
576	63461	B. changningsis	63329	a
577	65500	D. farinosus	65358	g	a
578	65537	D. farinosus	65395	g	t
579	65719	D. farinosus	65577	t	c
580	65994	D. farinosus	65852	a	t
581	66056	D. farinosus	65914	c	a
582	66179	B. rigida	66041	t
583	66179	B. changningsis	66046	t
584	66610	D. farinosus	66468	c	t
585	67032	D. farinosus	66890	c	a
586	67251	D. farinosus	67109	g	a
587	67303	D. farinosus	67161	t
588	67512	D. farinosus	67369	t
589	67513	D. farinosus	67369	t
590	67514	D. farinosus	67369	g
591	67515	D. farinosus	67369	c
592	67516	D. farinosus	67369	t
593	67518	D. farinosus	67370	a
594	67575	D. farinosus	67426	t	a
595	68103	B. rigida	67964	t
596	68103	B. changningsis	67969	t
597	70203	D. farinosus	70054	c	t
598	70398	D. farinosus	70249	t	c
599	70410	D. farinosus	70261	t	g
600	70938	B. rigida	70798	t
601	70938	B. changningsis	70803	t
602	70960	D. farinosus	70811	a	g
603	71098	D. farinosus	70949	t
604	71252	D. farinosus	71102	g	a
605	71759	D. farinosus	71609	c	t
606	72096	D. farinosus	71946	g	a
607	72218	D. farinosus	72068	a	g
608	72569	D. farinosus	72419	t	a
609	72654	D. farinosus	72504	t	c
610	73929	D. farinosus	73779	a
611	74048	D. farinosus	73897	t
612	74049	D. farinosus	73897	t
613	74311	B. rigida	74170	a
614	74311	B. changningsis	74175	a
615	74312	B. rigida	74170	a
616	74312	B. changningsis	74175	a
617	74420	D. farinosus	74267	t	c
618	75192	D. farinosus	75039	t	c
619	75520	D. farinosus	75367	t	c
620	75942	D. farinosus	75789	t	a
621	76356	D. farinosus	76203	g	a
622	76587	D. farinosus	76434	t	c
623	76793	D. farinosus	76640	a	g
624	76833	D. farinosus	76680	t
625	76997	D. farinosus	76843	c	t
626	78357	D. farinosus	78203	c	a
627	78779	D. farinosus	78625	a
628	79274	D. farinosus	79119	c	t
629	79712	D. farinosus	79557	t
630	80237	D. farinosus	80081	g	t
631	80814	D. farinosus	80658	c	t
632	80815	D. farinosus	80659	c	t
633	80816	D. farinosus	80660	a	g
634	80817	D. farinosus	80661	a	g
635	80872	B. rigida	80729	a
636	80872	B. changningsis	80734	a
637	80873	B. rigida	80729	a
638	80873	B. changningsis	80734	a
639	80874	B. rigida	80729	t
640	80874	B. changningsis	80734	t
641	80875	B. rigida	80729	a
642	80875	B. changningsis	80734	a
643	80876	B. rigida	80729	t
644	80876	B. changningsis	80734	t
645	80877	B. rigida	80729	t
646	80877	B. changningsis	80734	t
647	80878	B. rigida	80729	g
648	80878	B. changningsis	80734	g
649	81058	D. farinosus	80902	g	t
650	81470	D. farinosus	81314	c	a
651	81478	D. farinosus	81322	t	c
652	81950	D. farinosus	81794	t	c
653	82107	D. farinosus	81951	t	g
654	82136	D. farinosus	81980	g	t
655	82219	D. farinosus	82063	c	t
656	82365	D. farinosus	82209	t	g
657	82933	D. farinosus	82777	c	t
658	83110	D. farinosus	82954	t	c
659	83195	B. rigida	83045	t
660	83195	B. changningsis	83050	t
661	83196	B. rigida	83045	t
662	83196	B. changningsis	83050	t
663	88971	D. farinosus	88815	c	g
664	92200	D. farinosus	92044	t
665	94526	D. farinosus	94369	t	a
666	98529	D. farinosus	98372	t	c
667	102034	D. farinosus	101877	c	a
668	102538	D. farinosus	102381	c	t
669	104057	D. farinosus	103900	a	c
670	104708	D. farinosus	104551	t	g
671	105406	D. farinosus	105249	a	t
672	106123	D. farinosus	105966	c	a
673	106141	D. farinosus	105984	g	a
674	106224	D. farinosus	106067	c	t
675	106255	D. farinosus	106098	a	c
676	106447	D. farinosus	106290	g	a
677	107083	D. farinosus	106926	g	a
678	107197	D. farinosus	107040	t	g
679	107348	D. farinosus	107191	g	t
680	107404	D. farinosus	107247	a
681	107405	D. farinosus	107247	a
682	107406	D. farinosus	107247	a
683	107407	D. farinosus	107247	a
684	107648	D. farinosus	107487	g	a
685	107745	D. farinosus	107584	a	t
686	107777	D. farinosus	107616	t
687	107778	D. farinosus	107616	a
688	107941	D. farinosus	107778	t	g
689	108102	D. farinosus	107939	a	t
690	108288	D. farinosus	108125	t	c
691	108612	D. farinosus	108449	a	t
692	108614	D. farinosus	108451	a	t
693	108615	D. farinosus	108452	a	t
694	108617	D. farinosus	108454	a	t
695	108668	D. farinosus	108505	c	a
696	108772	D. farinosus	108609	a	c
697	108806	D. farinosus	108643	a	g
698	108870	D. farinosus	108707	t	a
699	108900	B. rigida	108748	a
700	108900	B. changningsis	108753	a
701	108911	D. farinosus	108748	c	a
702	108998	D. farinosus	108835	t	c
703	109109	D. farinosus	108946	t	c
704	109851	D. farinosus	109688	a	g
705	110460	D. farinosus	110297	g	a
706	110461	B. rigida	110308	a
707	110461	B. changningsis	110313	a
708	110719	D. farinosus	110556	g	c
709	112528	D. farinosus	112365	t	g
710	112595	D. farinosus	112432	g	c
711	113238	D. farinosus	113075	g	a
712	113294	D. farinosus	113131	t
713	113295	D. farinosus	113131	t
714	113296	D. farinosus	113131	t
715	113416	D. farinosus	113250	a	g
716	114029	D. farinosus	113863	t	a
717	114133	D. farinosus	113967	c	t
718	114176	D. farinosus	114010	c	g
719	114750	D. farinosus	114584	t	c
720	115709	B. rigida	115555	t
721	115709	B. changningsis	115560	t
722	115876	D. farinosus	115710	t	c
723	116036	B. rigida	115881	a
724	116036	B. changningsis	115886	a
725	116037	B. rigida	115881	t
726	116037	B. changningsis	115886	t
727	116038	B. rigida	115881	a
728	116038	B. changningsis	115886	a
729	116039	B. rigida	115881	t
730	116039	B. changningsis	115886	t
731	116040	B. rigida	115881	t
732	116040	B. changningsis	115886	t
733	116041	B. rigida	115881	c
734	116041	B. changningsis	115886	c
735	116042	B. rigida	115881	t
736	116042	B. changningsis	115886	t
737	116043	B. rigida	115881	a
738	116043	B. changningsis	115886	a
739	116044	B. rigida	115881	g
740	116044	B. changningsis	115886	g
741	116526	D. farinosus	116360	c	t
742	116642	D. farinosus	116476	g	t
743	116953	D. farinosus	116787	a	t
744	117642	D. farinosus	117476	g	a
745	118145	D. farinosus	117979	a	c
746	118796	D. farinosus	118630	t	g
747	120315	D. farinosus	120149	g	a
748	120819	D. farinosus	120653	g	t
749	124324	D. farinosus	124158	a	g
750	128327	D. farinosus	128161	a	t
751	130653	D. farinosus	130487	a
752	133882	D. farinosus	133715	g	c
753	139657	B. rigida	139493	a
754	139657	B. changningsis	139498	a
755	139658	B. rigida	139493	a
756	139658	B. changningsis	139498	a
