# Supplementary material for: Molecular identification of Bambusa changningensis is the natural bamboo hybrid of B. rigida × Dendrocalamus farinosus
Source: Front Plant Sci. 2023 Sep 1;14:1231940. doi: 10.3389/fpls.2023.1231940 (PMC10505617; doi:10.3389/fpls.2023.1231940)
Supplement: Supplementary file 7 [file DataSheet_6.zip › Table S5-1.xlsx]

## Sheet: Sheet1
c246317.graph_c0_seq1 len=250 path=[316935563:0-249]	AGATAATGGAGCAAGTAAGAGCAGAATCAGAGCAATGGACTGAGATGCAGGACATGTTGGAGCAGGTCAGGATAGAGATGCAAGAGCTTCAGTCTTCCAGGGATACATGGCAGCGTCGAGCTATTGCTTCTGACATCAGTCTACGCTCCTTGAATTCTCAAATGTTGGAGTGGAAACACCGGGCGCAAGTGTCGGAACAGCATGCGGAAGAGCTGCAGAAGAAGAGTTCAGAGCTCCAAAGCAAGTTACA
c133125.graph_c1_seq1 len=248 path=[79988856:0-247]	GCAACCAGTATACAACAGTAGGGGAGAATCTTCCCCTCTTTAAGCACTTACACTACACAGCAAGCACAATGCAAAAAAAGGGTCTTTACTGAAAGGTGGTCATCTTTGTTATATCATGGCAAAAAGGCAGCTATCATCAAGCTTCCTAGTTTCATGTCAATACACGCAAGCAAAACCTGTGATCTTGAGATAAATTACATCTTGGACCATGCCAGCGTGAAATAGCAATCCAAAAGCAAGCTACTTGA
c133125.graph_c2_seq1 len=492 path=[79991150:0-491]	GAATTCAACACCTGATAGCTGAAACCTTTACGCTTGTCTTGACATTACTTCCAGCAAGAAGCAATTCCCACTCCCGTGTCCAAAATACAATACAGAGTGTGCTCGTGTTGCATCATAGAGCCAACACCCTTAACCTACCCAAAAAGGAAGTTCATCATACAAGGAGGTTTCCATTACTCGGTAGTATACACAGCAGAAACAATAACGATATCAAAGGATAAAAACAGTCTATAAAGAACACACTGGAACACTCAACAGGTCCATGTGTCTCAAGTGCAATTGTATTACTACAATAAACGGCGTGTGCACTAGTAGTCAACAGAGCACAGGTAGTACCCAAATCCAGTAAAGCACGGGAGCAACTACGGGCTCCCCAAGACGCAAGCAACTTGCGCCAAC…
c159265.graph_c0_seq1 len=655 path=[105178342:0-428 105180464:429-654]	AAGGTTGAGGCCATCGTTAAGAAGGTTTGCTTCCATATTTTTGTTTTCTTCTTTTTAAGGCTTGATGCTAATTTCCTAATATATTTCACATATGATGCATAATATTATTTGCGAACATTGTCTAAGTGCAAAGTAGCAATTGGCAGTACTGTATGGTAAATCGGTAATGCTAAAAATAAGTGAATAGAAGGCAATTTATATGGGATCTAATATTTGTAAGTGCCTCTACACTCTGCCAAAAGAAAATTTTATAACTCCCGAAGCAAATAATGACTTGAATGGTTAGTTCCACCAAAATGTTAGTAACCACATGTATTGAGAATAGATATATGCAACTTTCTTTTGGAGAGCATAGAGCACTCCTATGCCCTACCTTTGCAATTTCTGGCCATTTCAGTC…
c142957.graph_c0_seq1 len=1036 path=[89462809:0-1035]	GCCAAGACAAGTTACAGGACAGTCCCAAGCTCTAGAGCCTTAGTACATATCAACAAGTTGATTCAAATTGAAGGTAAAAAGTGATTTATAGCCTGTAAGAAGCAGATTCGATCGTTCGAGTGTGTTGTCGAGGAGGTATAACGTTGATTCCAACACGCCATAGACAAAACACCCTTGTAGCTAAACTAAAATATTACGTATGCCAGTCACCACCACAGCGTCAAGCACTCGGATTCTACGTACTTGTAGGTCAACAATTGGAAAGCCACTGCTCATAAATATTAAACTAAGCGCCTGCTTTCTCCAATACATACGTACAGACGTATGGTTGGAAAAGCAACTGTAAATGAATTTATAGCACCCAAAGGTGGCACTACGTAGCATTGAAAGCTATGTATC…
c142957.graph_c1_seq1 len=469 path=[89470095:0-330 89471688:331-468]	TTTTGATATTTGGTTGGGGATGGGAGAGTGGTGTGCTTTTTGTCTGAATGAGATGGCTGTTACTGCTTGTTCTCTTGAGCTGAGTTTGACTTTAGGCTGTGTTAAAAGGCATCACTTCTTTCTTGCATTGACTTGCAGGTTTTGGTATGAATTTGCCTTTGAATTAGCTTTAATCCGTTGTGGTTTTGCATAATGGATGAAGCCAATGGTGCTGGTTGTATGCCAGGGGTTTAGACCACTGGGTGAATTTAGCTAACGAGGTGATTTGGAATCGATCGACAGGGGATTTGTGAGAGCATTCAAATGATGGTAGCAAGCAGCGTCCTTTAACTATCACTTAGTTGAATGTAAAGCTTATGATGCTGGTTGTATTATGGGACAATGATTATCTACAAGAAG…
c191482.graph_c0_seq1 len=915 path=[186605335:0-91 186605747:92-92 186610645:93-115 186610668:116-118 186610671:119-213 186603244:214-220 186586143:221-273 186586308:274-274 186586309:275-280 186586332:281-329 186586543:330-399 186586764:400-422 186610837:423-510 186587163:511-550 186587379:551-576 186594785:577-598 186594896:599-622 186610907:623-684 186587996:685-716 186610950:717-722 186599457…	CGCATATGGTGCCTTTTTATTGAACAAGAAACATAGCGTGATCATTTTTCATCTGTCTATCCGAGAAATTTCACGTGACAAACATCAGGATTTACCTTAAGGAGGAAAACAGCTTGTGGACTGCTTCAAAGATTTCATCTGCATTTCCAGTTGCATTTATCTTGTGAAGCTTTCCCCTTGAAGAGTAGTAGTCAACAACAGGAATATTCAAACTATTAAATACTTTTAGACGCTTCTTGATTGTCTCAATGTTATCATCAACTCGTCCCTGGTTACGGCCAAGGAGACGTTTAACCATCTCATCCTCAGGACAGTCAAAGAAAATCACAAGGTCTGGTTCTGTTCCAATCATTCTTTCAAAGGCGATTCTGTTTTCCTCACACCTTGGGAAACCATCAA…
c191482.graph_c0_seq2 len=1220 path=[186583766:0-164 186584568:165-244 186610570:245-273 186610595:274-294 186585135:295-297 186585151:298-309 186585193:310-360 186610639:361-377 186585518:378-409 186610645:410-432 186585767:433-435 186610671:436-530 186586114:531-537 186586143:538-590 186586308:591-591 186586309:592-597 186586332:598-646 186586543:647-716 186586764:717-739 186610837:740-827 1865…	GGTAGATTAACGAGAGCAAACTTGTCTGTTAATTGGTGAGGTGGCACTCATTCACCTTATTATTGTACAGTTACCTAGGTAGCAGCAAACATAAAGCAGAATGTGGGCAATATTTACCAAGAGTTGGCAGGAAGAGCATATTGTGGTTCATGCTTCATACTGCAGCGCATGAAGAACGTAACGTTGGGTTGGGCATTTCACAAAGTCCTCTGTGTTTCACCGGCCATTATTGGGTGATCACATGGGGCTATATGTACAATTATCATGCTAAACATGTAAAGGCGCAAAGGAACAATAGAAAGAGAAGACAAACTTTTGGATCCTAACCAAAGTGGGCCTTCTAAGGAAAATACAAGAGCGCCGCCAAGCACAATCCCCTGGCTTCCGTGCAAGACAATA…
c191482.graph_c0_seq4 len=903 path=[186605335:0-91 186605747:92-92 186610645:93-115 186610668:116-118 186610671:119-213 186586114:214-220 186586143:221-273 186586308:274-274 186586309:275-280 186586332:281-329 186586543:330-399 186586764:400-422 186610837:423-510 186596374:511-550 186587379:551-576 186587491:577-684 186587996:685-716 186600303:717-811 186588627:812-902]	CGCATATGGTGCCTTTTTATTGAACAAGAAACATAGCGTGATCATTTTTCATCTGTCTATCCGAGAAATTTCACGTGACAAACATCAGGATTTACCTTAAGGAGGAAAACAGCTTGTGGACTGCTTCAAAGATTTCATCTGCATTTCCAGTTGCATTTATCTTGTGAAGCTTTCCCCTTGAAGAGTAGTAGTCAACAACAGGAATATTCAAACTCTGAAACACTTTTAGACGCTTCTTGATTGTCTCAATGTTATCATCAACTCGTCCCTGGTTACGGCCAAGGAGACGTTTAACCATCTCATCCTCAGGACAGTCAAAGAAAATCACAAGGTCTGGTTCTGTTCCAATCATTCTTTCAAAGGCGATTCTGTTTTCCTCACACCTTGGGAAACCATCAA…
c257378.graph_c0_seq1 len=332 path=[322482312:0-331]	GGCGAACCAATTTGTGGCAGATCCATTCCAAGAGATGCAGAGCCCCATGACGAACAGGACGAAGCCATGGGCGAAGCCGGTGGATGGGTCACCGGGAAGCCCAAGAAGCAGCACGGCAGCGATCGGGATGGCCGAGCCGGAGCTTATCTGAGACAGCACGATTCTCCCGGCGTTGGGATATCGCCGCGCGAGGAAGTCTCCCATCTTGCCACCGAAGAGGGCACCGATAGAGGTGCCAACGGAGAACGTCGTCATGAGCACGGCGGTGTCCCCGTGGCTGAACCCGACGAGCTCGAACCACATTGACAGGAAGGAGAGCGCCGACCAGGGGA
c187110.graph_c0_seq1 len=1687 path=[156582440:0-275 156583757:276-279 156583769:280-649 156585372:650-651 156604433:652-781 156597980:782-790 156585987:791-1029 156587064:1030-1031 156587072:1032-1247 156600038:1248-1262 156588174:1263-1291 156588298:1292-1317 156588445:1318-1363 156588653:1364-1464 156589096:1465-1686]	CCACACACTTCCTTCTCCGCTCCTCAGTCGTTCGCCCCATTCTCCCGTCGCGCTGCGCGAACCCCACCGCCTCCGCGCCAGGATGGCCGCCCGCTCCCCCTACTTCGCCCCCGAGGAGGGCGCCCGCTTAGGGGAGTCCTCGGCCGCGGCGCTCCGCCGGATCCTGGCTTCGCCGGGCGCGCACCAGGCGCCCTGCTGCTTCGACGCGCTCGGCGCCCGCCTCGTCGAGCGCGCGGGGTTCCCGATCTGCTTCATGGGAGGTTTCTGTGTTTCTGCCGCACGACTTGGATTGCCAGATGTTGGTCTCATCTCTTTCGGAGAAATGATTGATCAAGGGCGCCTGATCACCGAAGCTGTATCAGTCCCAGTGATTGGTGATGGAGACAATGGTTATGGAAA…
c187110.graph_c0_seq2 len=1529 path=[156582440:0-275 156583757:276-279 156583769:280-649 156585372:650-651 156604433:652-781 156585944:782-790 156585987:791-1029 156587064:1030-1031 156587072:1032-1247 156588121:1248-1259 156588174:1260-1288 156602285:1289-1306 156589096:1307-1528]	CCACACACTTCCTTCTCCGCTCCTCAGTCGTTCGCCCCATTCTCCCGTCGCGCTGCGCGAACCCCACCGCCTCCGCGCCAGGATGGCCGCCCGCTCCCCCTACTTCGCCCCCGAGGAGGGCGCCCGCTTAGGGGAGTCCTCGGCCGCGGCGCTCCGCCGGATCCTGGCTTCGCCGGGCGCGCACCAGGCGCCCTGCTGCTTCGACGCGCTCGGCGCCCGCCTCGTCGAGCGCGCGGGGTTCCCGATCTGCTTCATGGGAGGTTTCTGTGTTTCTGCCGCACGACTTGGATTGCCAGATGTTGGTCTCATCTCTTTCGGAGAAATGATTGATCAAGGGCGCCTGATCACCGAAGCTGTATCAGTCCCAGTGATTGGTGATGGAGACAATGGTTATGGAAA…
c119327.graph_c0_seq1 len=282 path=[69015429:0-281]	GAAAATGTGCTCTTCAAGATGAGGGCGAAACTCTTCCGCTTCGATCGGACTAATTCCGAGTGGAAGGAACGCGGGACTGGTGATTTGAAGATTCTGGAGCACAAAGAGACAAAGAAGCAACGCATCGTGATGCGTAGAGATAAGACTCTCAAGATCTGCGCGAACCACTACATCACCCCAGAGATGTCCCTGTCACCCAACATTGGATCCGACAGATCCTGGGTTTACAACACGTCCGCTGACATGTCGCCTGACAACGAAGGAAACGTCGTCCCGACCGCT
c182409.graph_c0_seq1 len=1333 path=[139268024:0-109 139278821:110-150 139268622:151-174 139279135:175-216 139268864:217-260 139281292:261-296 139269247:297-322 139280116:323-335 139269460:336-371 139280732:372-396 139288878:397-423 139278238:424-518 139270156:519-554 139276571:555-643 139270625:644-669 139277384:670-685 139270837:686-734 139281687:735-1112 139287431:1113-1332]	CAGCTTTGGCCACCCACTGTCTCCACATCCCAAAATGAAGTCCTCATCTCTACCTATCTTCATTCTCCCCATAGCCAAACCCAGTCATCTCCCTTCTCTTTTTCTTCTATTTCTCCCAACCAAATTGCTGTCACTGAGTTAGATCTGGTCATGGTCACTCATATCCAGTCTCCTCGATGCAGATTCAGTCATCGCTGCTTAGATTAGGTCACCTCCGCCAAGATCCACCTCCTCCCTTGATGCGGCACCAAGTAATATTAACACTTTGAGTGTGTTTTAGTAGTGCAAACTGGAGTTTCTTCTCAAAGTGGTGGCAAATTGACATCACGAGCAATTGCCAAGAGGGAGGGAGGTGAGACCAGTCAAGGGGAGAAAGAAACACTAGCTTATGACCTAGTT…
c182409.graph_c0_seq2 len=880 path=[139268024:0-109 139268450:110-150 139268622:151-174 139268705:175-216 139268864:217-260 139269077:261-296 139269247:297-322 139269388:323-335 139269460:336-371 139269634:372-396 139288878:397-423 139269833:424-517 139270156:518-553 139270279:554-642 139270625:643-668 139270764:669-684 139270837:685-733 139271071:734-879]	CAGCTTTGGCCACCCACTGTCTCCACATCCCAAAATGAAGTCCTCATCTCTACCTATCTTCATTCTCCCCATAGCCAAACCCAGTCATCTCCCTTCTCTTTTTCTTCTATCTCTCCCAACCAAATTGCCATTGCTAAGTTAGATCTGGTCGTGGTCACTCATATCCAGTCTCCTCCATCCAGATTCGGTCATCACTGCTTAGATTAGGTCACCTCTACCAAGATCCACCTCCTCCCTTGATGCGGCACCAAGTAATATTAATACTTCGAGTGTGTTTTAGTCGTGCAAACTGGAGTATCTTCTCAAAGTGGTGGCAAATTGACGTCACGAGCAATCGCCAAGAGGGAGGGAGGTGAGACCAGTCAAGGGGAGGAAGAAACACTAGCGCATGACCTAATT…
c239886.graph_c0_seq1 len=207 path=[313860144:0-206]	GTCCATTCAAAACATTCGAGTGTTGGTAATGCGACAATTTTATATTTAGTAGAGTTAAAAGCGATTTCTTTTTCGATTAAAGAACAATCATACTTAGTAATTTCTTCAATATCCGAATAAGATAGTTGTGTTACATCAATAGTGTCGGATGTAATACTATCGAAGTTCTCGTTCTCAGTATTAAATTGAATTTCTTTGTGCTCAAAT
c209266.graph_c0_seq1 len=275 path=[296863793:0-274]	GGATCTTTATATCCCGGCAATGTTAACGTCCGTGTTATCTCTCAACACAGCGTCAGACATCAGTGCATTGCTTCATGAGATACGTTTACAAGTGCTAACTCAATCTTCGTCACATCATAATTCCCTACGGTATGTTTCTACCATAGCAGACGCATAGCCAAACATAAGTTCATGGTAGCCGTGTATAAGATGCTAGTGCTATCTTGACCATACCAAACTTTCAAAGAATATATGCAGCTGTGAATGACCCATATGCTGGGATCAGTAGCTCCGAG
c199866.graph_c0_seq1 len=3612 path=[285079180:0-48 285051143:49-52 285051164:53-71 285099409:72-72 285099410:73-87 285099426:88-88 285099427:89-98 285099437:99-100 285099439:101-110 285051457:111-119 285099453:120-136 285099470:137-158 285099493:159-161 285099496:162-165 285099500:166-167 285069316:168-186 285051850:187-221 285099547:222-222 285099548:223-227 285099553:228-229 285052051:230-238 …	GGTTTGTGACCCACCTCTTTGGTGAAATTCGTTGTCCCTAGTTTCGATTTCTGTGTTTCGTGTTCGCCTTAACGTGTTTGCAGGGTTTGATCGGGAATTGGAGCTTCCTATGGCAATACCGGGCTCTGGAAGTGAGGGAGGTCAGTGCCGGTTTGTTCGGTTAATTTGTGTGATCACTTGGATTTTTGTGATTTCAGATTTAAATTGTTGCCGATATGATCTTCTGTCTTCGTGTTATCGAGTGCTCTCCTCCGATGGCTAATCATCAGTTCGTTAACCCATAATGCGAGGTGGAATCAACACCCTGGATTGATTCTTATTGTAAAGCTGATCTCGCTTGTGGTATGTGTTTGTGCTCCTTTAGATGCAGGCGGGTGGTGGTTGTGGAGATTGGATCGA…
c199866.graph_c0_seq2 len=1399 path=[285079180:0-48 285051143:49-52 285051164:53-71 285099409:72-72 285099410:73-87 285099426:88-88 285099427:89-98 285099437:99-100 285099439:101-110 285051457:111-119 285099453:120-136 285099470:137-158 285099493:159-161 285099496:162-165 285099500:166-167 285069316:168-186 285051850:187-221 285099547:222-222 285099548:223-227 285099553:228-229 285052051:230-238 …	GGTTTGTGACCCACCTCTTTGGTGAAATTCGTTGTCCCTAGTTTCGATTTCTGTGTTTCGTGTTCGCCTTAACGTGTTTGCAGGGTTTGATCGGGAATTGGAGCTTCCTATGGCAATACCGGGCTCTGGAAGTGAGGGAGGTCAGTGCCGGTTTGTTCGGTTAATTTGTGTGATCACTTGGATTTTTGTGATTTCAGATTTAAATTGTTGCCGATATGATCTTCTGTCTTCGTGTTATCGAGTGCTCTCCTCCGATGGCTAATCATCAGTTCGTTAACCCATAATGCGAGGTGGAATCAACACCCTGGATTGATTCTTATTGTAAAGCTGATCTCGCTTGTGGTATGTGTTTGTGCTCCTTTAGATGCAGGCGGGTGGTGGTTGTGGAGATTGGATCGA…
c199866.graph_c0_seq3 len=1364 path=[285050995:0-25 285070329:26-38 285099410:39-53 285099426:54-54 285099427:55-64 285099437:65-66 285099439:67-76 285051457:77-85 285099453:86-102 285099470:103-124 285099493:125-127 285099502:128-132 285099507:133-134 285099509:135-149 285051839:150-152 285051850:153-187 285099547:188-188 285099548:189-193 285099553:194-195 285068945:196-196 285067620:197-204 28…	GGTGCAATTCGTTGTCCCTAGTTTTGTGTTCGCCTTAAAGTGTTTGCAGGGTTTGATCGGGAATTGGAGCTTCCTATGGCAATACCGGGCTCTGGAAGTGAGGGAGGTCAGTGCCGGTTTGTTCGGTTCATTTGTGTGATCACTTGGATTTTGGTGATTTCAGATTTAAATTGTTGCCGATATGATCTTCTGTCTTGGTGTTATTGAGTGCTCTCCTCCGATGGCTAATCATCAGTTCGTTAACCCATAATGCGAGGTGGAATCAACACCCTGGATTGATTCTTATTGTAAAGCTGATCTCGCTTGTGGTATGTGTTTGTGCTCCTTTAGATGCAGGCGGGTGGTGGTTGTGGAGATTGGATCGAAGGGTAGATGTTTGGTTATGATCCTGGTTGTTTT…
c199866.graph_c0_seq4 len=2192 path=[285079180:0-48 285051143:49-52 285051164:53-71 285099409:72-72 285099410:73-87 285099426:88-88 285099427:89-98 285099437:99-100 285099439:101-110 285051457:111-119 285099453:120-136 285099470:137-158 285099493:159-161 285099496:162-165 285099500:166-167 285069316:168-186 285051850:187-221 285099547:222-222 285099548:223-227 285099553:228-229 285052051:230-238 …	GGTTTGTGACCCACCTCTTTGGTGAAATTCGTTGTCCCTAGTTTCGATTTCTGTGTTTCGTGTTCGCCTTAACGTGTTTGCAGGGTTTGATCGGGAATTGGAGCTTCCTATGGCAATACCGGGCTCTGGAAGTGAGGGAGGTCAGTGCCGGTTTGTTCGGTTAATTTGTGTGATCACTTGGATTTTTGTGATTTCAGATTTAAATTGTTGCCGATATGATCTTCTGTCTTCGTGTTATCGAGTGCTCTCCTCCGATGGCTAATCATCAGTTCGTTAACCCATAATGCGAGGTGGAATCAACACCCTGGATTGATTCTTATTGTAAAGCTGATCTCGCTTGTGGTATGTGTTTGTGCTCCTTTAGATGCAGGCGGGTGGTGGTTGTGGAGATTGGATCGA…
c199866.graph_c0_seq5 len=3635 path=[285079180:0-48 285051143:49-52 285051164:53-71 285099409:72-72 285099410:73-87 285099426:88-88 285099427:89-98 285099437:99-100 285099439:101-110 285051457:111-119 285099453:120-136 285099470:137-158 285099493:159-161 285099496:162-165 285099500:166-167 285069316:168-186 285051850:187-221 285099547:222-222 285099548:223-227 285099553:228-229 285052051:230-238 …	GGTTTGTGACCCACCTCTTTGGTGAAATTCGTTGTCCCTAGTTTCGATTTCTGTGTTTCGTGTTCGCCTTAACGTGTTTGCAGGGTTTGATCGGGAATTGGAGCTTCCTATGGCAATACCGGGCTCTGGAAGTGAGGGAGGTCAGTGCCGGTTTGTTCGGTTAATTTGTGTGATCACTTGGATTTTTGTGATTTCAGATTTAAATTGTTGCCGATATGATCTTCTGTCTTCGTGTTATCGAGTGCTCTCCTCCGATGGCTAATCATCAGTTCGTTAACCCATAATGCGAGGTGGAATCAACACCCTGGATTGATTCTTATTGTAAAGCTGATCTCGCTTGTGGTATGTGTTTGTGCTCCTTTAGATGCAGGCGGGTGGTGGTTGTGGAGATTGGATCGA…
c199866.graph_c0_seq6 len=423 path=[285050995:0-25 285070329:26-38 285099410:39-53 285099426:54-54 285099427:55-64 285099437:65-66 285099439:67-76 285051457:77-85 285099453:86-102 285099470:103-124 285099493:125-127 285099502:128-132 285099507:133-134 285099509:135-149 285051839:150-152 285051850:153-187 285099547:188-188 285099548:189-193 285099553:194-195 285052051:196-204 285052112:205-214 285…	GGTGCAATTCGTTGTCCCTAGTTTTGTGTTCGCCTTAAAGTGTTTGCAGGGTTTGATCGGGAATTGGAGCTTCCTATGGCAATACCGGGCTCTGGAAGTGAGGGAGGTCAGTGCCGGTTTGTTCGGTTCATTTGTGTGATCACTTGGATTTTGGTGATTTCAGATTTAAATTGTTGCCGATATGATCTTCTGTCTTCGTGTTATCGAGTGCTCTCCTCCGATGGCTAATCATCAGTTCGTTAACCCATAATGCGAGGTGGAATCAACACCCTGGATTGATTCTTATTGTAAAAGCTGATCTCGCTTGTGGTATGTGTTTGTGTTCCTTTAGATGCAGGCGGGTCGTGGTTGTGGAGATTGGATCGAAGGGTAGATGTTTGGTTATGGTTGTGGAGATTG…
c199866.graph_c0_seq7 len=3576 path=[285050995:0-25 285070329:26-38 285099410:39-53 285099426:54-54 285099427:55-64 285099437:65-66 285099439:67-76 285051457:77-85 285099453:86-102 285099470:103-124 285099493:125-127 285099502:128-132 285099507:133-134 285099509:135-149 285051839:150-152 285051850:153-187 285099547:188-188 285099548:189-193 285099553:194-195 285068945:196-196 285067620:197-204 28…	GGTGCAATTCGTTGTCCCTAGTTTTGTGTTCGCCTTAAAGTGTTTGCAGGGTTTGATCGGGAATTGGAGCTTCCTATGGCAATACCGGGCTCTGGAAGTGAGGGAGGTCAGTGCCGGTTTGTTCGGTTCATTTGTGTGATCACTTGGATTTTGGTGATTTCAGATTTAAATTGTTGCCGATATGATCTTCTGTCTTGGTGTTATTGAGTGCTCTCCTCCGATGGCTAATCATCAGTTCGTTAACCCATAATGCGAGGTGGAATCAACACCCTGGATTGATTCTTATTGTAAAGCTGATCTCGCTTGTGGTATGTGTTTGTGCTCCTTTAGATGCAGGCGGGTGGTGGTTGTGGAGATTGGATCGAAGGGTAGATGTTTGGTTATGATCCTGGTTGTTTT…
c199866.graph_c0_seq8 len=2152 path=[285050995:0-25 285070329:26-38 285099410:39-53 285099426:54-54 285099427:55-64 285099437:65-66 285099439:67-76 285051457:77-85 285099453:86-102 285099470:103-124 285099493:125-127 285099502:128-132 285099507:133-134 285099509:135-149 285051839:150-152 285051850:153-187 285099547:188-188 285099548:189-193 285099553:194-195 285068945:196-196 285067620:197-204 28…	GGTGCAATTCGTTGTCCCTAGTTTTGTGTTCGCCTTAAAGTGTTTGCAGGGTTTGATCGGGAATTGGAGCTTCCTATGGCAATACCGGGCTCTGGAAGTGAGGGAGGTCAGTGCCGGTTTGTTCGGTTCATTTGTGTGATCACTTGGATTTTGGTGATTTCAGATTTAAATTGTTGCCGATATGATCTTCTGTCTTGGTGTTATTGAGTGCTCTCCTCCGATGGCTAATCATCAGTTCGTTAACCCATAATGCGAGGTGGAATCAACACCCTGGATTGATTCTTATTGTAAAGCTGATCTCGCTTGTGGTATGTGTTTGTGCTCCTTTAGATGCAGGCGGGTGGTGGTTGTGGAGATTGGATCGAAGGGTAGATGTTTGGTTATGATCCTGGTTGTTTT…
c199866.graph_c0_seq9 len=457 path=[285079180:0-48 285051143:49-52 285051164:53-71 285099409:72-72 285099410:73-87 285099426:88-88 285099427:89-98 285099437:99-100 285099439:101-110 285051457:111-119 285099453:120-136 285099470:137-158 285099493:159-161 285099496:162-165 285099500:166-167 285069316:168-186 285051850:187-221 285099547:222-222 285099548:223-227 285099553:228-229 285052051:230-238 2…	GGTTTGTGACCCACCTCTTTGGTGAAATTCGTTGTCCCTAGTTTCGATTTCTGTGTTTCGTGTTCGCCTTAACGTGTTTGCAGGGTTTGATCGGGAATTGGAGCTTCCTATGGCAATACCGGGCTCTGGAAGTGAGGGAGGTCAGTGCCGGTTTGTTCGGTTAATTTGTGTGATCACTTGGATTTTTGTGATTTCAGATTTAAATTGTTGCCGATATGATCTTCTGTCTTCGTGTTATCGAGTGCTCTCCTCCGATGGCTAATCATCAGTTCGTTAACCCATAATGCGAGGTGGAATCAACACCCTGGATTGATTCTTATTGTAAAAGCTGATCTCGCTTGTGGTATGTGTTTGTGTTCCTTTAGATGCAGGCGGGTCGTGGTTGTGGAGATTGGATCG…
c155871.graph_c1_seq1 len=418 path=[101545287:0-150 101545886:151-166 101545946:167-417]	CAGCCCGTTCAAGATTAGCCACAGCAACCAGGTCATGTGCTTCCTCTACAACTGCAACGGGAGCGGGACTGTGCCGCGCGATTTTGTGAATGCCACCTCCAGCTGCGGTAGAGCCATCTTTGCGTACCTCGGCGGGAGTTACGACCGGGACAATCCACCGGTGTTCCCGACAGGCGGGTGTACTTACTCGTACCTACCGGTGCTCGGGTCGGAGGCGGCGGCCATGACGGCGGCCAACTACAGCCGGCTCTTGAAGGACGGGTTCGTCCTGGAGTGGGGTGGCATCGGCAACTGCTCCACTTGCAATGCGAGCGGCGGGCAGTGCCGGTACAACAACGACTCCGCGGCGTTCGCTTGCCTCTGCCCCGACGGCAGGGCGCGAGGGACGGCATGCGCCGC…
c212785.graph_c0_seq1 len=243 path=[299056085:0-242]	GTCGAGCTAGAGGTACTGCTGCTGCTGCCGCTGTCGGGTCTGGACACGAGGGTCGCGCCGTCGATAGGCGCAGTGACGACTCCAAAGCAGGTAAAACCGCCGGGAGTGATCAAAAACGCTTCAGATTCGGCGTATTTGACGGTGCTCGTGGCTATAGTGGACACCCCGCGCAACTTGTACCATCCAGAAGGCACGGCCGCGTTCCAATCGAGTTCCAAAGGGGTGTATCGAATAGGGATGTTG
c199131.graph_c0_seq2 len=2551 path=[274395605:0-43 274353507:44-66 274353624:67-90 274353742:91-177 274354195:178-184 274418023:185-234 274354466:235-288 274354698:289-322 274354873:323-363 274355070:364-370 274355110:371-418 274375438:419-430 274418219:431-457 274355499:458-544 274355935:545-552 274355970:553-750 274375703:751-789 274357023:790-796 274357049:797-797 274357050:798-806 274418343:…	ATACAATGTTTGCTACCACCAATTGCTCTCTGCGCCATCAAATCGGCATACTGCTAGCTCTTCACCACAGACGGGCGGCCTTGCTGCAGATCAATGCCAACTTTTGACATCCCTGCCGGGGCTACGGATTTCAAAGATTTCATGGCTGCACAATTTCCAGCTTCACGGTCCTTTTTAGTTTGATTCCTCACTGTATTGTTAGATCATCAAGCCTGTCGATTAAATCCAAAGCTTTGGTCCTATCAATCTCGAAGTCGATGACAGGAAGCATGGAGGACCTCCTAGCTGACAGCAAGTCTTTCCTGTTGCCACTGATTGGAGAATGACTACTGCTCTTGCTCAATCTGCTCTGTTTGCTGTGCCTTGACTTCGTGTCAAACTCTTGACTTTTGCTTATCC…
c199131.graph_c0_seq3 len=2605 path=[274395605:0-43 274353507:44-66 274353624:67-90 274353742:91-177 274354195:178-184 274418023:185-234 274354466:235-288 274354698:289-322 274354873:323-363 274355070:364-370 274355110:371-418 274375438:419-430 274418219:431-457 274355499:458-544 274355935:545-552 274355970:553-750 274375703:751-789 274357023:790-796 274357049:797-797 274357050:798-806 274418343:…	ATACAATGTTTGCTACCACCAATTGCTCTCTGCGCCATCAAATCGGCATACTGCTAGCTCTTCACCACAGACGGGCGGCCTTGCTGCAGATCAATGCCAACTTTTGACATCCCTGCCGGGGCTACGGATTTCAAAGATTTCATGGCTGCACAATTTCCAGCTTCACGGTCCTTTTTAGTTTGATTCCTCACTGTATTGTTAGATCATCAAGCCTGTCGATTAAATCCAAAGCTTTGGTCCTATCAATCTCGAAGTCGATGACAGGAAGCATGGAGGACCTCCTAGCTGACAGCAAGTCTTTCCTGTTGCCACTGATTGGAGAATGACTACTGCTCTTGCTCAATCTGCTCTGTTTGCTGTGCCTTGACTTCGTGTCAAACTCTTGACTTTTGCTTATCC…
c199131.graph_c0_seq4 len=2059 path=[274353393:0-32 274353507:33-55 274353624:56-79 274353742:80-166 274354195:167-173 274418023:174-223 274354466:224-277 274354698:278-311 274354873:312-352 274355070:353-359 274355110:360-407 274375438:408-419 274418219:420-446 274355499:447-533 274355935:534-541 274355970:542-739 274418311:740-740 274413246:741-825 274375703:826-864 274357023:865-871 274357049:…	GCTACCACCAACTGCTCTCTGCGCCATCAAATTGGCATACTGCTAGCTCTTCACCACAGACGGGCGGCCTTGCTGCAGATCAATGCCAACTTTTGACATCCCTGCCGGGGCTACGGATTTCAAAGATTTCATGGCTGCACAATTTCCAGCTTCACGGTCCTTTTTAGTTTGATTCCTCACTGTATTGTTAGATCATCAAGCCTGTCGATTAAATCCAAAGCTTTGGTCCTATCAATCTCGAAGTCGATGACAGGAAGCATGGAGGACCTCCTAGCTGACAGCAAGTCTTTCCTGTTGCCACTGATTGGAGAATGACTACTGCTCTTGCTCAATCTGCTCTGTTTGCTGTGCCTTGACTTCGTGTCAAACTCTTGACTTTTGCTTATCCCAGGGACGAAT…
c199131.graph_c0_seq5 len=1736 path=[274353393:0-32 274353507:33-55 274353624:56-79 274353742:80-166 274354195:167-173 274418023:174-223 274354466:224-277 274354698:278-311 274354873:312-352 274355070:353-359 274355110:360-407 274375438:408-419 274418219:420-446 274355499:447-533 274355935:534-541 274355970:542-739 274418311:740-740 274413246:741-825 274375703:826-864 274357023:865-871 274357049:…	GCTACCACCAACTGCTCTCTGCGCCATCAAATTGGCATACTGCTAGCTCTTCACCACAGACGGGCGGCCTTGCTGCAGATCAATGCCAACTTTTGACATCCCTGCCGGGGCTACGGATTTCAAAGATTTCATGGCTGCACAATTTCCAGCTTCACGGTCCTTTTTAGTTTGATTCCTCACTGTATTGTTAGATCATCAAGCCTGTCGATTAAATCCAAAGCTTTGGTCCTATCAATCTCGAAGTCGATGACAGGAAGCATGGAGGACCTCCTAGCTGACAGCAAGTCTTTCCTGTTGCCACTGATTGGAGAATGACTACTGCTCTTGCTCAATCTGCTCTGTTTGCTGTGCCTTGACTTCGTGTCAAACTCTTGACTTTTGCTTATCCCAGGGACGAAT…
c199131.graph_c0_seq7 len=1685 path=[274395605:0-43 274353507:44-66 274353624:67-90 274418635:91-150 274387974:151-170 274388087:171-185 274418023:186-235 274354466:236-289 274354698:290-323 274354873:324-364 274355070:365-371 274355110:372-419 274375438:420-431 274418219:432-458 274355499:459-545 274355935:546-553 274355970:554-751 274375703:752-790 274357023:791-797 274357049:798-798 274357050:…	ATACAATGTTTGCTACCACCAATTGCTCTCTGCGCCATCAAATCGGCATACTGCTAGCTCTTCACCACAGACGGGCGGCCTTGCTGCAGATAAATGCCAACTTTTGACATCACTGCCGGGGCTACGGATTTCAAGATCAAAGATGACTGCATAATTTCCAGGTTCATATTCCTTTTTAGTTTGATCCCTCACTGTATTGTTAGATCATCAAGCCTGTCGATTAAATCCAAAGCTTTGGTCCTATCAATCTCGAAGTCGATGACAGGAAGCATGGAGGACCTCCTAGCTGACAGCAAGTCTTTCCTGTTGCCACTGATTGGAGAATGACTACTGCTCTTGCTCAATCTGCTCTGTTTGCTGTGCCTTGACTTCGTGTCAAACTCTTGACTTTTGCTTATC…
c199131.graph_c0_seq8 len=424 path=[274377821:0-7 274353624:8-31 274418635:32-91 274409504:92-110 274388087:111-125 274418023:126-175 274354466:176-229 274418109:230-250 274376271:251-254 274376281:255-311 274355110:312-359 274355306:360-371 274418219:372-398 274399761:399-423]	CTTCACCTCAGACGGGCGGCCTTGCTGCAGATAAATGCCAACTTTTGACATCACTGCCGGGGCTACGGATTTCAAGATCAAAGATGACTGCACAATTTCCAGGTTCATATTCTTTTTAGTTTGATCCCTCACTGTATTGTTAGATCATCAAGCCTGTCGATTAAATCCAAAGCTTTGGTCCTATCAATCTCGAAGTCGATGACAGGAAGCATGGAGGACCTCCTAGCTGAAAGTAAGTCTTTCCTGTTACCACTAGTTGGAGAATGACTATTGCTCTTGCTCAATCTGCTTTGTTTTCTGTGTCTTGACTTTGTGTCAAACTCTTGACTTTTGCTTATCCCAGGGACGAATTTCCTGTACTTAACATCCCTTAGCATATCCTGATCCTCTTGTGTGAGA…
c199131.graph_c0_seq9 len=2253 path=[274353393:0-32 274353507:33-55 274353624:56-79 274353742:80-166 274354195:167-173 274418023:174-223 274354466:224-277 274354698:278-311 274354873:312-352 274355070:353-359 274355110:360-407 274375438:408-419 274418219:420-446 274355499:447-533 274355935:534-541 274355970:542-739 274375703:740-778 274357023:779-785 274357049:786-786 274357050:787-795 274418343:…	GCTACCACCAACTGCTCTCTGCGCCATCAAATTGGCATACTGCTAGCTCTTCACCACAGACGGGCGGCCTTGCTGCAGATCAATGCCAACTTTTGACATCCCTGCCGGGGCTACGGATTTCAAAGATTTCATGGCTGCACAATTTCCAGCTTCACGGTCCTTTTTAGTTTGATTCCTCACTGTATTGTTAGATCATCAAGCCTGTCGATTAAATCCAAAGCTTTGGTCCTATCAATCTCGAAGTCGATGACAGGAAGCATGGAGGACCTCCTAGCTGACAGCAAGTCTTTCCTGTTGCCACTGATTGGAGAATGACTACTGCTCTTGCTCAATCTGCTCTGTTTGCTGTGCCTTGACTTCGTGTCAAACTCTTGACTTTTGCTTATCCCAGGGACGAAT…
c249536.graph_c0_seq1 len=225 path=[318485665:0-224]	AGCATTCAGAGATATCCAGTGATTCCTCTTTCGCCAAATTCAGGATTGATTGGATGGGTTCCACACTGCGACACTCTCCATCAGTTGATTCGAGATTTCAGAGAGTCGAGAAAAATTTTGATCAATGTGGAACACAGATTAATGCTGCAAATAGCTCCTGATTACGACAATCTTCCTCTCATTCAAAAGGTGGAAGCCTTCCAACACGCTTTGGATTCTACGAAT
c184622.graph_c0_seq1 len=1821 path=[146254728:0-1147 146260421:1148-1152 146260447:1153-1200 146260675:1201-1225 146260814:1226-1324 146246613:1325-1351 146270646:1352-1365 146264554:1366-1820]	GCAGGAACTGCAAGCCCAGATTGAATAGTTTTCCTTTCGAGCACATGGAGAAACACTTGGTATAACATTTAGCTTTGAAATACACTTCAGCTGCCTGTAACCAGCATTCAGCCATAGCAAAACAGTAACCGGCATCTTCAAGCCTGGAAGCACCACATTTTTCCATATAGACCGTTCCTGCTCTTTTGTAGTCACCTAATTTGATATAGCAAGTGGCAGCTTTCTCATGCATGCCAATAGACTCATAAATCTCTGACGCCTTTTGCAACGAAGCCTGACCCATCTCCAAATTTGTGGAGATGACACGGTCAGCGGTTGCTAAAAGTCCGGCAGCTCTTGCCCACTTCTCTCTGTAGGCATCACCAGCCTTTTCGAAACACATTGTAGCCATCTCAAATT…
c184622.graph_c0_seq2 len=4567 path=[146226579:0-1633 146234565:1634-1657 146234677:1658-3978 146246180:3979-4001 146270599:4002-4027 146267419:4028-4049 146246515:4050-4070 146246613:4071-4097 146270646:4098-4111 146264554:4112-4566]	CACTGTTTCTTCTGTTCAAAAGGACATAGATTCACAGAGAAACTGAAACATCAATCTTCTGCAAATATTTTTTCTACTTCTTCGCTTCTTTAGAGTTGAGCAACTCTAGATTGCTTCTTCCATCATCAATTTGACTGGTACAGCCCCGTGCGTCTGTGCTTACTGGCACATCGACAACAGCTGCTGCAAAACGCCCTTGATGACATTTGCTGATTGATTCTCTCATGGAGCACAGGAAACTGATGATCATCAGCAGCTTCTTTTCACCATCTTGCCACTTTGAATAAAGATCCTTCGTGGTCAGACGACCATCGCTGTGGTACCGAACTAACAGTTCCTTGAATTGATCGCAGACACTCCTCACCTCCACGATGAATTGCACATCGACATTTTCTTCAG…
c131787.graph_c0_seq1 len=396 path=[78812984:0-395]	GTCGTGTCCTCGCTCCTTGCACTCCCCGCTCGGTCTCTTTATCTTTAAAAAAGCAAAGCATGGCTACACGGAAGAAGGGCGTCAAGAAGGGTGTTCAGTTCACCGTCATGGTCGTCGGTGCGTCGGGCACGGGTCGTACCACCTTTGTCAACACGCTCTGCGAGAGCGCCGTTCTCCAGCACAAAAGCTGCGACAACCCTGAAGAGGCCCACCTCGAGGAAGGCATCCGCATCAAACCCATCAACATAGAGCTCGAGGAAGATGGCGTGCGTATTGCCTTGACCATCGTCGACACTCCTGGATTCGGAGACAACATCGACAACCAGCCGGCGTTCCAGGAGATTTTGGGTTACCTCGAGCGTGAATACGACCACGTCCTTGCAGAAGAAAGTCGAA
c164280.graph_c0_seq1 len=380 path=[110313175:0-73 110313481:74-106 110313617:107-379]	CAAGACAATACCTCATTTTGGTAGTCTATATCTGTGGGTAGAATCATACTCCTATTAACTAGCTCATTGAAGTAACTCCTTGCAACATCCTTTGCATCTTGTCCCTGTGCTTTACTAACAAAACCTTCAGCTACCCATTGCCTGACCACATCACCATTCCTAATTGTGTAATCCTCTGGATAAATGCCAAGATATAAAAAGCATGTCTTGAGATAATAAGGAAGGTTCTTGTAGCTAAGATGTAATATTTGTCTCATTCCATCCAACGAAGGGAGTATTCCAAACTTGTTTCCCAAAGAATTCCTTATGCACTCCCATTGTTTATCTACTGTGGTTGCTTGATTAGCTAAAAGGCTAGAAATACTAACAATCGCAAGTGG
c253845.graph_c0_seq1 len=274 path=[320610334:0-273]	TCCGCTTCATCATCCGCGCGATGATCTTGCGCGACCGCAGTAACATATCGTCAATTTCATACAAATCGTTGTACATCTTCTTGATCTGTTCGGTCTGTTGCTGCACCTTGATGGCAGTCTCGCGACCGATCGTTTGAGTGTCGCCGACCACTCCGACTGTCCTCTCGAGCGAGGCGATGCTTCCCTTCTGGAGCGCGCGACCGTATGACATCATGCCCTCTGCCGTGTCCATGTCGCCGTCGCCTATCCGGGGCTCTTTGCGGTCCCCGACGAG
c137244.graph_c0_seq1 len=621 path=[83838382:0-381 83845412:382-620]	GGAAGGGAAATCTTATAGACCAGGAGCCTCCGCTCCTCCTCCTCCCGCTCTTGCGGCAATTCCCTCCCTGGATTTGCTCAGTTCGGCGGTGTATCTCCTCTACTTGCTGTTACTACTGATTCGGGTGATTATACCCAAACTGGATGAGGCTCTATTCACCTGCATTCCGTTTGCGGCGATCTGCTTCATGTAGCATGCTTTCCCATTCTAATCAATATCAAGGAGGATTTTCACAAAGTATGGCATTACGGAAGTGTTCGCTGTCACAGTCAAGCAGTTACCATGCGAAGTCAGGATTAGTTGATATTTCTCTTAACAAGAATATAAAATCTTCTAATCCGCAAAGTCTAAAGTACTTTGTCAGTTTAGTGGGTCAACAATTCCATTGTGGAGTGTCAA…
c111247.graph_c0_seq1 len=259 path=[63249052:0-148 63249690:149-156 63249719:157-258]	GCGCAACCCAAACCACGCCGCACGGCCCGCACCACCTCAGTCCACACGCCATCACGCTCCTCTGCGCGAGCAGTATATAACACGCCTCACCTTCAAGTTCTCGAGGCAAAACTCAAAACCAGAACAAAAGCTACGAGCTTTAGTTACAGTAGTGGACATTTCAAACCAAACGTTAACCCGATAGTACAACTGGAGCGCGAAAATGGCGACGACCAAGTTGTCCGCCGTCTCACCGGTGCGGCCGGACGATAAGCCGTGC
c179089.graph_c0_seq1 len=911 path=[131476184:0-254 131486184:255-274 131477439:275-328 131477691:329-519 131484104:520-539 131478714:540-675 131491865:676-709 131471003:710-782 131471319:783-788 131471355:789-823 131491778:824-825 131491780:826-840 131471519:841-910]	GAGACGAAGCTCGCAAGTCGCAAGTCGCAAGCATGCAGATGGCCTTCAGCTTCCTGCTCTCCCCGCCGTTCCTCCCTCTCCCCAACCCCTCAGCCGCTGCCACTGCCACTGCCACCTCCTCGTCCTCGTACGTAGTGGTAGCACACCGCGGCCGCCGACGCCCGCCGGAGCTTCGCTGCCGCGGCGGCCGCTCGCCGGGGATGGCGTCCAGCAGCAGCTCGGGCGACCGCGGCTCGTACGACGAGGAGGCCTCCACCTCCTCCGCCGGAGCCGGCGCTTGCAGATCCCTAGACCTCGATGGTGGCGCCTCCTCCTCGGACCACCAAGCCGGAAGTGCCGCACAAAGATATCAGGCAACTTCGACTAAAGGGGACACTAGTAATGGAGATTTTGGGGGAT…
c179089.graph_c0_seq3 len=1146 path=[131476184:0-254 131486184:255-274 131477439:275-328 131477691:329-519 131484104:520-539 131478714:540-675 131491865:676-709 131471003:710-782 131471319:783-788 131471355:789-823 131491778:824-825 131482473:826-956 131485302:957-1029 131483499:1030-1078 131487126:1079-1087 131483793:1088-1145]	GAGACGAAGCTCGCAAGTCGCAAGTCGCAAGCATGCAGATGGCCTTCAGCTTCCTGCTCTCCCCGCCGTTCCTCCCTCTCCCCAACCCCTCAGCCGCTGCCACTGCCACTGCCACCTCCTCGTCCTCGTACGTAGTGGTAGCACACCGCGGCCGCCGACGCCCGCCGGAGCTTCGCTGCCGCGGCGGCCGCTCGCCGGGGATGGCGTCCAGCAGCAGCTCGGGCGACCGCGGCTCGTACGACGAGGAGGCCTCCACCTCCTCCGCCGGAGCCGGCGCTTGCAGATCCCTAGACCTCGATGGTGGCGCCTCCTCCTCGGACCACCAAGCCGGAAGTGCCGCACAAAGATATCAGGCAACTTCGACTAAAGGGGACACTAGTAATGGAGATTTTGGGGGAT…
c212267.graph_c0_seq1 len=315 path=[298758756:0-314]	CTGCTGCGGAGCCACTCGAACTCATCACCAAACGCCTCGAGACAGCTTCCACCATCATCAAATACCGACACTCAAACCTCCAACCCCTTTCCCAAGCACGCAAAGATTCCAAAACAATCGCCCGGGCGCGCCGAAGCTTTCGAGCCCAGGACCCCGGCGCGCACAAAATTGACCGCTTGCCTTCCAACTCCTCCTCTGAAGACGTGGCTTTGGTGCTGGCTGCTGAGCTGGCACAGCCTCACCCGCATGTGTCGCACACCACGCTGCGTTTGGCGAACAACGTGCTGGGGCCAGAGGGGGTGGATGAGGTCAGGG
c182322.graph_c0_seq2 len=577 path=[139030640:0-95 139038573:96-107 139038585:108-145 139035491:146-200 139031280:201-299 139031681:300-305 139031714:306-416 139032146:417-447 139032307:448-576]	CATGCCCCCCGACGCGCAGCACGTCACGGTGCTCCGCGTCGTCATCCGGGAGGAGTTCAGCCGCACCCTGGCCGAGCGCCTCGTCCTCGACATCGAGAAGGTCATGTACCAGCTGGACGCGCTCCCGTCCAAGCTCATGCCTCCCGGCCTGCCGGCGACGCTGGCCAACGGCCACGCCATGAACGGCGTGGTGGCCAACGTGCACGCCAAGAAGTCGGAGCTCGAGACGCAGAAGTCGGTGACGGAGGCGTGGAAGAAGTTTGTGCTCGCCAAGAAGACCAACGGCGTCTGCTAGTGCCATCGTGGTAGTAGTAACAAGAGGCTCCTAATTAATTAGCGCATCATGGATTCATAGTCAGGGTGAACCACCGATATTTTTTCGTGCTTATTCGAGTGAAG…
c140308.graph_c0_seq1 len=405 path=[86813554:0-404]	GTTGCTTTCATACTTAAGGACCGCCGCCTTGTTGTTATACACATCCAGGTAGTTAGGAGCGGAGAAGATAGTCATGACGGAGGGGAAGCCGGTCGTCTTAGTCTTGCGATACATTCGATAACCAGCATCTTGTGCTTCGTGTGCGCGAATTATTGATAACAGACCATTACGTTCGAGGAATTGGCAAGCAGCTTGGTATGTGAAGAAAAATGAGCATCCCCGGACATGGTTATGCATAAAACTATCGGTTGTTCTCTCCTGGCCAAAGTCTTCGACGGGGTCCGACCATAAGATGTCGCACATCAGTCCATGAGTAGGCGGCTCCCGGAATCGGTCAATATTCCGAAGATCGTCCAGAGTATTGAGCTCAGGAGACAGCCCACCATGAATACACAGGAA…
c238971.graph_c0_seq1 len=252 path=[313411742:0-251]	TATAAAACCTTCGGAAGAATTTAATGATGCTATAGAAGAAGCTCTTGTCGATATGAAACCATTTAATGCTTTACAAAGCGTGTTCAATAAATTTGGACATTTATTTCCATTAAGAATTATTTTGGGAAAAACTCTTAAAAATACTGCAAAAACCACGCTTTTTGGTAATTTCGAAAGGATCAATTTAAAATTACCATCTTTACCGTCATATTTAAAGGATTTAAATATCTCGTATCTCTTAACACAAAAAGG
c208344.graph_c0_seq1 len=262 path=[296316642:0-261]	GTTGGGAGTTCGATGTTGAAATGCCTGAGATGAAGGGACCCAATGCTGACATCAGAACGGTGGTGGTAGCTCCCGCTTTGGCAAACGTACCAATGCCAAAGACTCCAGTTCTTCATGCTCCCATCAATCCTATTCAAATTGATGCTGTTGTTTCTCTCTTCAGAGAGCAAACAGCGATGCTCAATACTTTGGGAACTGCTACCTATATTCAACCGATTGCTCCCCCACCTGCTGTTGTTGTGCACAAGAAAGAAGAGGAAAA
c227164.graph_c0_seq1 len=217 path=[307025217:0-216]	GAAACACGTCAAGTGGTCACTGAGTTCAAAATGGGTAACACTGTTGAGGATCAACAAGTCTCTTGTTTATGGCAAAATCAATATCTTTTAACCGTGTCCCTAAGCGGTTTTATAAATTATTTGGATGTTAACAATCCGGACAAACCTTTAAGGATTATTAAAGGACACAACAGGCCTATCACCGTCCTTACCTTATCCGACGATCGTTCTTCCATAT
c199105.graph_c1_seq1 len=2786 path=[274012693:0-42 274012890:43-51 274012926:52-67 274060066:68-83 274060082:84-88 274060087:89-112 273993974:113-138 274060127:139-147 273994158:148-202 273994438:203-211 274060160:212-233 274060182:234-238 274017162:239-279 274060194:280-281 274060196:282-295 274017408:296-299 273994915:300-909 273997763:910-1144 273998909:1145-1152 273998954:1153-1436 274000279…	CCCTCCAGCTGCGGGGACGTCGACGTCTCCTATCCGTTCGGGATAGGGCCCAGCTGCTTCCGGCAAGACTTCGAGCTCACCTGCAACCATTCTGCTCAGCCTCCCAAGCTCTATCTGGCCAATAGCACTACCCAGATCAGTAAACTATGTACGTATGACATCACCGCTATCGTCCCTATGTTCTTCAATATTACGATGAGACGAGGTACGAATACCTACAACATGTCCTGGGTGCCCCCCGCTGAAGGTATTACTATCTCTGTGGATAACACTTTCTACATTATCGGCTGTGATTTTGATGTCACCTTGTTCGATTATGGTACGGGAGACCCCATTGATTCTTGCATGAGTAGATGCCACGGTGAAAATATACCGAATGGAGGGCCTTGTAATGGGATG…
c199105.graph_c1_seq2 len=1389 path=[273986798:0-398 274019418:399-405 273988764:406-432 274059551:433-442 274059561:443-588 274059611:589-594 273989728:595-601 273989764:602-613 274059626:614-676 273990085:677-682 273990109:683-708 274007738:709-745 273990337:746-768 273990442:769-780 273990496:781-807 274006973:808-815 274007003:816-817 274059777:818-819 273990648:820-820 273990651:821-852 2740…	CTCAACAGTACAGTACCACTGCAAATTGATCCATATAAAGCGCCGATGGGCTTCCCAAATGCATCATGGATCTAATCGAATAACATAACAAGCAAGCCATGCAGCTTAACCAAACAAACAAGGATCCATCTGACCACAAGGCAGGCTACAACTATTTCGCTTAACCATCCACACTGACCAATCACGCAGTTTAGCAGCTAGTGCCTAAATGTAGCAAGCTATATTGCAAATTAACCAATCCGTTTTATCCATAAAAAACGGGTACAGTAACAGTATATTCCCCTTCTCATCCACTCAACTAGACCAAGTGCATCTGGATCTTAAACGACCAACACCAAGACAGGGCTATATATCTTCTGCTGGTGGCATCGAGCGAAATTATACAAGGAAGCCCGAAGC…
c199105.graph_c1_seq4 len=813 path=[273986798:0-398 274019418:399-405 273988764:406-432 274059551:433-442 274059561:443-588 274059611:589-594 273989728:595-601 273989764:602-613 274059626:614-676 273990085:677-682 273990109:683-708 273990208:709-745 273990337:746-768 274059713:769-770 274059715:771-776 274046507:777-812]	CTCAACAGTACAGTACCACTGCAAATTGATCCATATAAAGCGCCGATGGGCTTCCCAAATGCATCATGGATCTAATCGAATAACATAACAAGCAAGCCATGCAGCTTAACCAAACAAACAAGGATCCATCTGACCACAAGGCAGGCTACAACTATTTCGCTTAACCATCCACACTGACCAATCACGCAGTTTAGCAGCTAGTGCCTAAATGTAGCAAGCTATATTGCAAATTAACCAATCCGTTTTATCCATAAAAAACGGGTACAGTAACAGTATATTCCCCTTCTCATCCACTCAACTAGACCAAGTGCATCTGGATCTTAAACGACCAACACCAAGACAGGGCTATATATCTTCTGCTGGTGGCATCGAGCGAAATTATACAAGGAAGCCCGAAGC…
c192598.graph_c0_seq1 len=2053 path=[196762196:0-143 196779844:144-144 196762950:145-252 196763589:253-344 196763993:345-354 196764029:355-445 196764352:446-454 196764388:455-650 196781367:651-708 196765419:709-716 196765443:717-1561 196781599:1562-1605 196769609:1606-1607 196769619:1608-1734 196770230:1735-1761 196770355:1762-2052]	TTTTTTTTGTCCATGAAAATGAGCTGTCCATTTTCATCAGCCATTAATTTTGTAGTGCATTATTACATTGCTTCACACTATATTAACTCCATTTATTTTGCATTGTCAAATTCAAAACAAAATAACTACTGCACATAGTTTCTTAAAAAAAAAATAACAAGCTTCTAGAAAACACGGATTACAGACTCTCAAACAACCACAAACAAGATATCTCAAGCTAATTTCCATCAAGGCAAGGGGAAGGAGCTGTCACGATAGGATTCCTCCAATGACGTCAAGTAGATTTTCAACAACTATATAAAAAGGGATCAGCTATTGACAAATCACGGGCATGCTTGATATCTGCAAACTTAGTCCAACATTTATGGGTTGTAAAATCAAGCCTAGCACCTCTTGAAG…
c192598.graph_c0_seq3 len=803 path=[196762196:0-143 196779844:144-144 196762950:145-252 196763476:253-274 196763589:275-366 196763993:367-376 196764029:377-467 196764352:468-476 196764388:477-672 196775515:673-802]	TTTTTTTTGTCCATGAAAATGAGCTGTCCATTTTCATCAGCCATTAATTTTGTAGTGCATTATTACATTGCTTCACACTATATTAACTCCATTTATTTTGCATTGTCAAATTCAAAACAAAATAACTACTGCACATAGTTTCTTAAAAAAAAAATAACAAGCTTCTAGAAAACACGGATTACAGACTCTCAAACAACCACAAACAAGATATCTCAAGCTAATTTCCATCAAGGCAAGGGGAAGGAGCTGTCACGGTAGTAGCGAATGGCTATTCTGATAGGATTCCTCCAATGACGTCAAGTAGATTTTCAACAACTATATAAAAAGGGATCAGCTATTGACAAATCACGGGCATGCTTGATATCTGCAAACTTAGTCCAACATTTATGGGTTGTAAAA…
c192598.graph_c0_seq4 len=2075 path=[196762196:0-143 196779844:144-144 196762950:145-252 196763476:253-274 196763589:275-366 196763993:367-376 196764029:377-467 196764352:468-476 196764388:477-672 196781367:673-730 196765419:731-738 196765443:739-1583 196781599:1584-1627 196769609:1628-1629 196769619:1630-1756 196773990:1757-1783 196770355:1784-2074]	TTTTTTTTGTCCATGAAAATGAGCTGTCCATTTTCATCAGCCATTAATTTTGTAGTGCATTATTACATTGCTTCACACTATATTAACTCCATTTATTTTGCATTGTCAAATTCAAAACAAAATAACTACTGCACATAGTTTCTTAAAAAAAAAATAACAAGCTTCTAGAAAACACGGATTACAGACTCTCAAACAACCACAAACAAGATATCTCAAGCTAATTTCCATCAAGGCAAGGGGAAGGAGCTGTCACGGTAGTAGCGAATGGCTATTCTGATAGGATTCCTCCAATGACGTCAAGTAGATTTTCAACAACTATATAAAAAGGGATCAGCTATTGACAAATCACGGGCATGCTTGATATCTGCAAACTTAGTCCAACATTTATGGGTTGTAAAA…
c259963.graph_c0_seq1 len=312 path=[323794742:0-311]	CAGCGATGTGCTCCACCAAAAAGATATGGCAGTATATGGCAGCATACGCGTGGCTATGGATGCATCTGATCCCTTTTCGATCCACTTGGGAGGAATGGTGCGAGACTGACTAATGGATGCTAAAGGTGACACATTAGGTGCGGTAATGGCGTCGTTAGTGGTAACTTTTCTTTGCCCTTTTTCGCTTTTCTGGGGAGAAACTTGGGCTTACTGTTTCCCACCGTTCATGTGGGAAGCTGAAACATGTGTGTAGAATCTCCTAGAGATATCAAGCGCTAATTCCAAAGTGAAAAAAGAAAATACTAATGGAGG
c194667.graph_c0_seq1 len=1354 path=[218036292:0-402 218038014:403-440 218116330:441-441 218038183:442-477 218038341:478-504 218116388:505-515 218038505:516-561 218116601:562-578 218046865:579-588 218116623:589-606 218091151:607-607 218038916:608-610 218038933:611-721 218039426:722-759 218116752:760-761 218116754:762-816 218048742:817-838 218042775:839-886 218116980:887-906 218106436:907-916 2181…	TTTTTTAAGATAACCTCTAGGTCCAAATCAAGTGCGATTGCTTGATAGTTGATACAAACACAGCTTTACATAACTATCTGATAATTTATACAGGCTAAACAGGTCAAAAATAAAAATATAAATGCACGATTTACAGGCGCTGCCTCGACGGATATTTCACATCCACCGCAAGATTCAGGATTCGGCAAAACAGGGAGAGAGAAATAAATCGGGACAAGCCAATGAAAGGAGAAAATGGTTTGGGCAAACGTTGTACAGGCACCACTACGTATAGTATTTATAATACGTACGCTACGCTTCACTGTTTGTAGTTGCTGGGCTGGCTCTGCTGCTGCTGGTTTAGCTTCTGGTACAACGCGACCATCTTGTTGTACGCCTCCATGCTGTTCTGTTGTTGTT…
c194667.graph_c0_seq2 len=856 path=[218047388:0-30 218038014:31-68 218116330:69-69 218038183:70-105 218038341:106-132 218116388:133-143 218117607:144-154 218095744:155-156 218095758:157-288 218066512:289-322 218038505:323-368 218116601:369-385 218046865:386-395 218116623:396-413 218091151:414-414 218038916:415-417 218038933:418-528 218039426:529-566 218116752:567-568 218116754:569-623 218042695:6…	TCTGCTGCGGTTGCGAGAAATAGGCTGACATCTGCTGCTGCTGCTGCTGTAGTCCTCCGTTGAAGGGGTTCCCGTTCATGTTAGGAACTTGACCGGTCGCTATCTTAAGCCGTTGGACTTCTTCTCTCAGGGCATCATTCAGAGCTGCATGAAACAGAGGGGGATTTCAACAGGTTGCTTGCTTAACTAGATGTGTAGATATATGGTCATAACATGACTGATTGGTCGATCCCAAATGCCTTGTAATGTTCTCGAAACAGGGAGACTTTCTTTCTGAGCATATATGACGACGACTAAAGAGCTTCCAAAAGAAGACGAGATACCATCTCGAAGTTTAGCTTGCTCTTCCATGGCCTGCAACCGGAGTTTGAGCTCTCTGTTCTCAGTGGTTAAACGAGA…
c194667.graph_c0_seq3 len=1535 path=[218036292:0-402 218038014:403-440 218116330:441-441 218045424:442-455 218116356:456-476 218045549:477-504 218065906:505-553 218094852:554-601 218066274:602-651 218066475:652-652 218066478:653-662 218066512:663-696 218038505:697-742 218116559:743-769 218116586:770-784 218038893:785-787 218038908:788-788 218038916:789-791 218038933:792-902 218039426:903-940 2181…	TTTTTTAAGATAACCTCTAGGTCCAAATCAAGTGCGATTGCTTGATAGTTGATACAAACACAGCTTTACATAACTATCTGATAATTTATACAGGCTAAACAGGTCAAAAATAAAAATATAAATGCACGATTTACAGGCGCTGCCTCGACGGATATTTCACATCCACCGCAAGATTCAGGATTCGGCAAAACAGGGAGAGAGAAATAAATCGGGACAAGCCAATGAAAGGAGAAAATGGTTTGGGCAAACGTTGTACAGGCACCACTACGTATAGTATTTATAATACGTACGCTACGCTTCACTGTTTGTAGTTGCTGGGCTGGCTCTGCTGCTGCTGGTTTAGCTTCTGGTACAACGCGACCATCTTGTTGTACGCCTCCATGCTGTTCTGTTGTTGTT…
c194667.graph_c0_seq4 len=1340 path=[218036292:0-402 218038014:403-440 218116330:441-441 218038183:442-477 218038341:478-504 218116388:505-515 218038505:516-561 218116601:562-578 218064662:579-606 218038908:607-607 218038916:608-610 218038933:611-721 218039426:722-759 218116752:760-761 218039628:762-808 218116876:809-810 218116878:811-819 218116887:820-820 218069831:821-862 218116952:863-866 2181…	TTTTTTAAGATAACCTCTAGGTCCAAATCAAGTGCGATTGCTTGATAGTTGATACAAACACAGCTTTACATAACTATCTGATAATTTATACAGGCTAAACAGGTCAAAAATAAAAATATAAATGCACGATTTACAGGCGCTGCCTCGACGGATATTTCACATCCACCGCAAGATTCAGGATTCGGCAAAACAGGGAGAGAGAAATAAATCGGGACAAGCCAATGAAAGGAGAAAATGGTTTGGGCAAACGTTGTACAGGCACCACTACGTATAGTATTTATAATACGTACGCTACGCTTCACTGTTTGTAGTTGCTGGGCTGGCTCTGCTGCTGCTGGTTTAGCTTCTGGTACAACGCGACCATCTTGTTGTACGCCTCCATGCTGTTCTGTTGTTGTT…
c194667.graph_c0_seq5 len=1324 path=[218036292:0-402 218038014:403-440 218116330:441-441 218045424:442-455 218116356:456-476 218045549:477-504 218116388:505-515 218038505:516-561 218116559:562-588 218116586:589-603 218038893:604-606 218038908:607-607 218038916:608-610 218038933:611-721 218039426:722-759 218116752:760-761 218039628:762-808 218116876:809-810 218116878:811-819 218116887:820-820 2180…	TTTTTTAAGATAACCTCTAGGTCCAAATCAAGTGCGATTGCTTGATAGTTGATACAAACACAGCTTTACATAACTATCTGATAATTTATACAGGCTAAACAGGTCAAAAATAAAAATATAAATGCACGATTTACAGGCGCTGCCTCGACGGATATTTCACATCCACCGCAAGATTCAGGATTCGGCAAAACAGGGAGAGAGAAATAAATCGGGACAAGCCAATGAAAGGAGAAAATGGTTTGGGCAAACGTTGTACAGGCACCACTACGTATAGTATTTATAATACGTACGCTACGCTTCACTGTTTGTAGTTGCTGGGCTGGCTCTGCTGCTGCTGGTTTAGCTTCTGGTACAACGCGACCATCTTGTTGTACGCCTCCATGCTGTTCTGTTGTTGTT…
c194667.graph_c0_seq7 len=732 path=[218045133:0-73 218116330:74-74 218045424:75-88 218116356:89-109 218045549:110-137 218116388:138-148 218038505:149-194 218116559:195-221 218116586:222-236 218038893:237-239 218038908:240-240 218038916:241-243 218038933:244-354 218039426:355-392 218116784:393-405 218116797:406-441 218116926:442-449 218052240:450-489 218116946:490-495 218116952:496-499 218116956:5…	GTGCATCTGCTGCGGTTGCGAGAAGTAGGTTGGCATCTGCTGCTGCTGTTGCTGTAGTCCTCCATTGAAGGGGCTTCCGTTCATGTTTGGAACCTGACCTGCCGCTATCTTAAGCCGCTGGACTTCTTCTCTCAGGGTATCATTCAGAGCATCTCGAAGTTTAGCTTGCTCTTCCATGGCCTGCAACCGGAGTTTCAGCTCCCTGTTCTCAGCGGTTAAACCAGAAGTATCCCTCTGAAGAAGCGTGAGCTGTGCTGAAAGCGTGGTCGCCTCTGTCTGCAGCGTCTGCACCTTCCTCTCCAGCTCACTGGTGTACTTAATCTTCCTCTCCTTGGACCTCGCCGCCGACTGCCTGTTCGCCAGAATCCTCTTTGCGCGCTTGGGGTCGAGGAGTGAGAG…
c194667.graph_c0_seq8 len=702 path=[218045133:0-73 218068148:74-88 218116356:89-109 218045549:110-137 218116388:138-148 218038505:149-194 218116559:195-221 218116586:222-236 218038893:237-239 218038908:240-240 218038916:241-243 218038933:244-354 218039426:355-392 218116752:393-394 218116754:395-449 218048742:450-471 218042775:472-519 218116980:520-539 218043086:540-545 218117093:546-549 218117097…	GTGCATCTGCTGCGGTTGCGAGAAGTAGGTTGGCATCTGCTGCTGCTGTTGCTGTAGTCCTCCATTGAAGGGGCTTCCGTTCATGTTTAGAACCTGACCTGCCGCTATCTTAAGCCGCTGGACTTCTTCTCTCAGGGTATCATTCAGAGCATCTCGAAGTTTAGCTTGCTCTTCCATGGCCTGCAACCGGAGTTTCAGCTCCCTGTTCTCAGCGGTTAAACCAGAAGTATCCCTCTGAAGAAGCGTGAGCTGTGCTGAAAGCGTGGTCGCCTCTGTCTGCAGCGTCTGCACCTTCCTCTCCAGCTCACTGGTGTACTTAATCTTCCTCTCCTTGGACCTCGCCGCCGACTGCCTGTTCGCCAGAATCCTCTTTGCGCGCTTGGGGTCGAGGAGCGCGAG…
c194667.graph_c0_seq10 len=485 path=[218047388:0-30 218038014:31-68 218116330:69-69 218038183:70-105 218038341:106-132 218116388:133-143 218038505:144-189 218116601:190-206 218046865:207-216 218116586:217-231 218038893:232-234 218038908:235-235 218038916:236-238 218038933:239-349 218039426:350-387 218116752:388-389 218039628:390-436 218116876:437-438 218116878:439-447 218116887:448-448 218039871:…	TCTGCTGCGGTTGCGAGAAATAGGCTGACATCTGCTGCTGCTGCTGCTGTAGTCCTCCGTTGAAGGGGTTCCCGTTCATGTTAGGAACTTGACCGGTCGCTATCTTAAGCCGTTGGACTTCTTCTCTCAGGGCATCATTCAGAGCATCTCGAAGTTTAGCTTGCTCTTCCATGGCCTGCAACCGGAGTTTGAGCTCTCTGTTCTCAGTGGTTAAACGAGAAGTATCCCTCTGAAGAAGCGTGAGCTGTGCTGAAAGCGTGGTCGCCTCTGTCTGCAGCGTCTGCACCTTCCTCTCCAGCTCACTGGTGTACTTAATCTTCCTCTCCTTGGACCTCGCCGCCGACTGCCTGTTCGCCAGAATCCTCTTTGCGCGCTTGGGGTCGAGGAGCGAGAGCTCGG…
c194667.graph_c0_seq11 len=1505 path=[218036292:0-402 218038014:403-440 218116330:441-441 218045424:442-455 218116356:456-476 218045549:477-504 218065906:505-553 218094852:554-601 218066274:602-651 218066475:652-652 218066478:653-662 218066512:663-696 218038505:697-742 218116559:743-769 218116586:770-784 218038893:785-787 218038908:788-788 218038916:789-791 218038933:792-902 218039426:903-940 218…	TTTTTTAAGATAACCTCTAGGTCCAAATCAAGTGCGATTGCTTGATAGTTGATACAAACACAGCTTTACATAACTATCTGATAATTTATACAGGCTAAACAGGTCAAAAATAAAAATATAAATGCACGATTTACAGGCGCTGCCTCGACGGATATTTCACATCCACCGCAAGATTCAGGATTCGGCAAAACAGGGAGAGAGAAATAAATCGGGACAAGCCAATGAAAGGAGAAAATGGTTTGGGCAAACGTTGTACAGGCACCACTACGTATAGTATTTATAATACGTACGCTACGCTTCACTGTTTGTAGTTGCTGGGCTGGCTCTGCTGCTGCTGGTTTAGCTTCTGGTACAACGCGACCATCTTGTTGTACGCCTCCATGCTGTTCTGTTGTTGTT…
c194667.graph_c0_seq14 len=985 path=[218036292:0-402 218038014:403-440 218116330:441-441 218045424:442-455 218116356:456-476 218045549:477-504 218065906:505-553 218066102:554-601 218066274:602-651 218066475:652-652 218066478:653-662 218066512:663-696 218038505:697-742 218116559:743-769 218116586:770-784 218053617:785-940 218054377:941-941 218116850:942-942 218054383:943-945 218054392:946-984]	TTTTTTAAGATAACCTCTAGGTCCAAATCAAGTGCGATTGCTTGATAGTTGATACAAACACAGCTTTACATAACTATCTGATAATTTATACAGGCTAAACAGGTCAAAAATAAAAATATAAATGCACGATTTACAGGCGCTGCCTCGACGGATATTTCACATCCACCGCAAGATTCAGGATTCGGCAAAACAGGGAGAGAGAAATAAATCGGGACAAGCCAATGAAAGGAGAAAATGGTTTGGGCAAACGTTGTACAGGCACCACTACGTATAGTATTTATAATACGTACGCTACGCTTCACTGTTTGTAGTTGCTGGGCTGGCTCTGCTGCTGCTGGTTTAGCTTCTGGTACAACGCGACCATCTTGTTGTACGCCTCCATGCTGTTCTGTTGTTGTT…
c194667.graph_c0_seq15 len=838 path=[218116850:0-0 218116851:1-3 218116854:4-86 218054887:87-209 218055423:210-225 218055482:226-569 218057020:570-600 218057159:601-734 218057828:735-735 218057835:736-787 218058094:788-798 218058157:799-799 218058163:800-837]	CTAACCAGAAAATAGCTTTAATAATAAGTACAAAATCACCAACTTGCCTACAAAAATCACCAACTAGTATTGAATTGGGATTAACTCTACTAAATCTCTCACTTCCTTATTTCTTTTTCGTGCCTAAACAAATCAATCAGCACTAGCCAAACTTTGTAGAAAAAGATATTTCTTGGGTTACAATCCCCGACCACCAAACCAAAGCTTCAGGCTAACACCACCCATAAGTCCACCATCTTCAATCAAATCAGTTTTCAAATAGAACATCGCTTGCCCTGTTAGTGACATGACCGACCTATCAAGTACAGAGGCACCTGCATATCACCCCTACTTTTGGGTGCAATAAACCCTCTAGTAGTCACATCAACTACAAGAACACTCAAGACAAGATCATCAAAT…
c194667.graph_c0_seq17 len=804 path=[218036292:0-402 218038014:403-440 218116330:441-441 218038183:442-477 218038341:478-504 218116388:505-515 218038505:516-561 218116559:562-588 218116586:589-603 218053617:604-759 218054377:760-760 218116850:761-761 218054383:762-764 218054392:765-803]	TTTTTTAAGATAACCTCTAGGTCCAAATCAAGTGCGATTGCTTGATAGTTGATACAAACACAGCTTTACATAACTATCTGATAATTTATACAGGCTAAACAGGTCAAAAATAAAAATATAAATGCACGATTTACAGGCGCTGCCTCGACGGATATTTCACATCCACCGCAAGATTCAGGATTCGGCAAAACAGGGAGAGAGAAATAAATCGGGACAAGCCAATGAAAGGAGAAAATGGTTTGGGCAAACGTTGTACAGGCACCACTACGTATAGTATTTATAATACGTACGCTACGCTTCACTGTTTGTAGTTGCTGGGCTGGCTCTGCTGCTGCTGGTTTAGCTTCTGGTACAACGCGACCATCTTGTTGTACGCCTCCATGCTGTTCTGTTGTTGTT…
c194667.graph_c1_seq1 len=785 path=[218088808:0-260 218089926:261-312 218090175:313-327 218116271:328-341 218090348:342-354 218090420:355-441 218077752:442-468 218077870:469-621 218078584:622-622 218078590:623-784]	GCCGCCGCCGCCGCCGCCGGTCTCGGGCTCGCTCGACCGCCTCCGAGCCCTCCTCCACCTCGCCTCCTCCGTTCCCCCCGGCTTCGCGCCCCGCGGCGGCGCCATGCCCAAGGTGAAGGAGGAGAAGGAGGAGGAGAGCAGCGCGGCCTCTCTGCCCCGCGACTGGCCGCCAGTGCCGAAGCGACCGAGGACGGCGGTGTCGTTGTCGCCGGTGAGCTCCTCACGGGGGCATCATCAGGAAGGAGGAGGGAGAGGGTGCACGGAGGTGGCGGCGGCTCTGGATAGGCTGGCGGGGATGTACGAGCGGGTGGAATCGGCAAAGCAGAGGGAGGCGGCGCGGCTGGAGGAGCGGCGCCTAGAGGCTATGCGCGACCTCGAGATCGAGCGCATGCTGATTCT…
c194667.graph_c1_seq3 len=1244 path=[218073308:0-615 218075752:616-1042 218077752:1043-1069 218104520:1070-1243]	CTAGCATAAACAAACTGATTGAAGCATAAGAACTGCTTCGGACTTGCTCAGAAGAAAACTGCACAAAATTGTATAGCTATTGAGGAATACAGAAGCACTGCTTTATTCCATGTATTATTCACCAGCATCTCCAGCAAGCACCACCACAATCACTTCTTCCCCGGTTGTTCAGGTGCCTTGTCTGCCGGATTATCAGTTGCCATCGCGGGAGCTGCGGCGGCATCGCCACTCGCCGAAGCCGCAGCCTTTTCGTCTACGGCCGTCTTCTTCTCACCATCTCCAGCAGCTTGTTTACCGTCCTTGCCATCCTTCCTCTCCTCCTCCTTTGCATGTTTGCCATCCTTCCTGTCCTCCTTCACTGGCGGCGGCGGAGGGTCCATGTGCGGCGGCGGGTTCTGC…
c194667.graph_c1_seq4 len=646 path=[218073308:0-615 218112180:616-645]	CTAGCATAAACAAACTGATTGAAGCATAAGAACTGCTTCGGACTTGCTCAGAAGAAAACTGCACAAAATTGTATAGCTATTGAGGAATACAGAAGCACTGCTTTATTCCATGTATTATTCACCAGCATCTCCAGCAAGCACCACCACAATCACTTCTTCCCCGGTTGTTCAGGTGCCTTGTCTGCCGGATTATCAGTTGCCATCGCGGGAGCTGCGGCGGCATCGCCACTCGCCGAAGCCGCAGCCTTTTCGTCTACGGCCGTCTTCTTCTCACCATCTCCAGCAGCTTGTTTACCGTCCTTGCCATCCTTCCTCTCCTCCTCCTTTGCATGTTTGCCATCCTTCCTGTCCTCCTTCACTGGCGGCGGCGGAGGGTCCATGTGCGGCGGCGGGTTCTGC…
c190245.graph_c0_seq1 len=1000 path=[176499004:0-25 176499195:26-32 176492213:33-56 176499365:57-95 176492474:96-165 176498158:166-186 176498232:187-282 176506229:283-287 176509525:288-296 176509534:297-300 176498639:301-303 176493424:304-304 176493430:305-356 176509563:357-375 176493760:376-412 176493880:413-470 176494095:471-561 176509722:562-569 176509730:570-587 176509749:588-607 176509786:60…	GACAAACAACACCGTTCCCACCGCACCACCACCGCACGGCAGCTTCGTGGAGAGAGAGGGAGGGAGGGAGAGAGAGAAGAGGAGGAAGAGATGGCCACCGCCGGCAGCAGCAGGTTCGCCGTCACGTGCGGGCTCCTGCGGCAGTACATGAGGGAGCACCAGCAGCTGCAGGGCGCCGCGTTCCGGCCGCCGGCGGTGAGCCTCCTGCCCCCGCCGGCACCGGAGGAGGCCGAGGAGACGGACGATAGGACCATGCAGCTCTTTCCGCCGCGTGCCGGCGTGTTGGATCTGCCCCAGGAACGCAGGCCGGAGGCGCAGGCGACGGCGCCGCTGACCATCTTCTACGACGGGCGGGTGTTCGTGTTCGAGGACATCTCGGCCGAGAAGGCCAAGGAGCTG…
c190245.graph_c0_seq2 len=976 path=[176503895:0-27 176492141:28-41 176492213:42-65 176492331:66-91 176492474:92-161 176492856:162-179 176492937:180-272 176493361:273-283 176509534:284-287 176493424:288-288 176493430:289-340 176509561:341-359 176493760:360-396 176496291:397-397 176496297:398-454 176494095:455-545 176509741:546-550 176508056:551-568 176509749:569-588 176509769:589-657 176509820:658…	AAACCACACCGTCCCCAATTCTCGACGTACCACCACACCACGGCACGGCAGCTTCGTGGAGAGAGACATATAGAGAGGAGGAGGAGATGGCAACCGCCGGCAGCAGCAGGTTCGCCGTCACGTGCGGGCTCCTGCGGCAGTACATGAGGGAGCACCAGCAGCAGCAGGGCGCTGCGTTCCGGCCGCCGGAGGTGAGCCTCCTGCCTCCGCCGGCACCGGAGGAGACCGACGTCAGGACCATGCAGCTCTTCCCGCAGCGCGCCGGCATGTCGAAGCCGTCCCAAGAACGGCCGGAGGCGCAGGCGACGGCGCCGCTGACCATCTTCTACGACGGGCGGGTGCTCGTGTTCGAGGATTTCCCGGCCGAGAAGGCCAAGGAGCTGATGCAGCTGGCGGGCT…
c190245.graph_c0_seq3 len=996 path=[176503895:0-27 176492141:28-41 176492213:42-65 176492331:66-91 176492474:92-161 176498158:162-182 176498232:183-278 176506229:279-283 176509525:284-292 176509534:293-296 176498639:297-299 176493424:300-300 176493430:301-352 176509563:353-371 176493760:372-408 176493880:409-466 176494095:467-557 176509722:558-565 176509730:566-583 176509749:584-603 176509786:604…	AAACCACACCGTCCCCAATTCTCGACGTACCACCACACCACGGCACGGCAGCTTCGTGGAGAGAGACATATAGAGAGGAGGAGGAGATGGCAACCGCCGGCAGCAGCAGGTTCGCCGTCACGTGCGGGCTCCTGCGGCAGTACATGAGGGAGCACCAGCAGCTGCAGGGCGCCGCGTTCCGGCCGCCGGCGGTGAGCCTCCTGCCCCCGCCGGCACCGGAGGAGGCCGAGGAGACGGACGATAGGACCATGCAGCTCTTTCCGCCGCGTGCCGGCGTGTTGGATCTGCCCCAGGAACGCAGGCCGGAGGCGCAGGCGACGGCGCCGCTGACCATCTTCTACGACGGGCGGGTGTTCGTGTTCGAGGACATCTCGGCCGAGAAGGCCAAGGAGCTGATGC…
c190245.graph_c0_seq4 len=850 path=[176499004:0-25 176499195:26-32 176492213:33-56 176499365:57-95 176492474:96-165 176492856:166-183 176492937:184-276 176493361:277-287 176509534:288-291 176493424:292-292 176493430:293-344 176509563:345-363 176493760:364-400 176493880:401-458 176494095:459-549 176509722:550-557 176509730:558-575 176509749:576-595 176509769:596-664 176507718:665-665 176502339:666…	GACAAACAACACCGTTCCCACCGCACCACCACCGCACGGCAGCTTCGTGGAGAGAGAGGGAGGGAGGGAGAGAGAGAAGAGGAGGAAGAGATGGCCACCGCCGGCAGCAGCAGGTTCGCCGTCACGTGCGGGCTCCTGCGGCAGTACATGAGGGAGCACCAGCAGCAGCAGGGCGCTGCGTTCCGGCCGCCGGAGGTGAGCCTCCTGCCTCCGCCGGCACCGGAGGAGACCGACGTCAGGACCATGCAGCTCTTCCCGCAGCGCGCCGGCATGTCGAAGCCGTCCCAAGAACGGCCGGAGGCGCAGGCGACGGCGCCGCTGACCATCTTCTACGACGGGCGGGTGTTCGTGTTCGAGGACATCTCGGCCGAGAAGGCCAAGGAGCTGATGCAGCTGGCG…
c195320.graph_c0_seq1 len=749 path=[225433425:0-77 225443027:78-177 225434041:178-300 225434487:301-319 225434536:320-748]	GGGAGTGTTGGATTATTCCATTACTTCCATGGTCGAGCTTCTAGAGTATTTCAATTTGGTTTCTTTATTTCCGTGTATTTCAGTGATACTTCTAGTTGAGTATTTCAATTTGGTTTCCTTATATTCGTGTCTTTCAGTGATATTTCTAGTCTTACAACGGTTAAGCATACAAGAGGATATGTAGGTAAGTGTAACAATTTTGCAAATCGTGTTCTACAATATTTGTGTTAACAATTAAGTTTATAATTTAATAGTATGGACGTTTGCACAAAGTCTTGATGAGTACTTAAATAGTTTGGTTGGTAGGTCTAATAGAGCACTACTTCCCGCGCTTTTAGCTTAGTGCTTACTACACCATCATGCTATAACAATGGACATGATACTGGTAGATATCCTCAA…
c195320.graph_c2_seq1 len=1634 path=[225405402:0-79 225405749:80-181 225406196:182-204 225406287:205-340 225468471:341-350 225430723:351-368 225406953:369-411 225415293:412-496 225415670:497-574 225440138:575-629 225464201:630-642 225440373:643-655 225407203:656-667 225469313:668-729 225420987:730-744 225407541:745-768 225407615:769-920 225468844:921-921 225468845:922-944 225468869:945-992 225408…	GCCGCAGGGTTCGGCTAACCCACCATGTCTACCGCAGCGTCCGGACTTCGCGAGCGACCCAGCGCTTCCATTCCACCGGGCGGCGGCGGCGCCACCACCCACCCTCCCACGCCGGCGGAGATGGCTGACGACGTCGCTCCTCGCACCGCCTCCGCCTACCTGGACCCCTCGTACTGGGACGAGCGGTTCGGGAAGGAGGAGCACTACGAGTGGTTCAAGGACTTCTCCCACTTCCGCCACCTCCTCGCCCCGCTCCTCGCCCCCTCCCTCTCGGTTCTTGAGGTCGGGTGCGGCAACTCGCAGCTCGCGGAGGAGCTCCTGCGGGAGGGCGTCGCCGGCGGCATCACCTGCGTCGACCTCTCGCCCGTTGCCGTCCAGCGGATGCGCGACCGCCTGGCG…
c195320.graph_c2_seq3 len=1483 path=[225405402:0-79 225405749:80-181 225406196:182-204 225406287:205-340 225468471:341-350 225430723:351-368 225406953:369-411 225415293:412-496 225415670:497-574 225440138:575-629 225464201:630-642 225440373:643-655 225407203:656-667 225469313:668-729 225420987:730-744 225407541:745-768 225407615:769-920 225468887:921-921 225468845:922-944 225468869:945-992 225430…	GCCGCAGGGTTCGGCTAACCCACCATGTCTACCGCAGCGTCCGGACTTCGCGAGCGACCCAGCGCTTCCATTCCACCGGGCGGCGGCGGCGCCACCACCCACCCTCCCACGCCGGCGGAGATGGCTGACGACGTCGCTCCTCGCACCGCCTCCGCCTACCTGGACCCCTCGTACTGGGACGAGCGGTTCGGGAAGGAGGAGCACTACGAGTGGTTCAAGGACTTCTCCCACTTCCGCCACCTCCTCGCCCCGCTCCTCGCCCCCTCCCTCTCGGTTCTTGAGGTCGGGTGCGGCAACTCGCAGCTCGCGGAGGAGCTCCTGCGGGAGGGCGTCGCCGGCGGCATCACCTGCGTCGACCTCTCGCCCGTTGCCGTCCAGCGGATGCGCGACCGCCTGGCG…
c195320.graph_c2_seq4 len=1470 path=[225405402:0-79 225405749:80-181 225406196:182-204 225406287:205-340 225468471:341-350 225406901:351-356 225406916:357-368 225406953:369-411 225415293:412-496 225415670:497-574 225440138:575-629 225440373:630-642 225407203:643-654 225469313:655-716 225407472:717-721 225407492:722-731 225407541:732-755 225407615:756-907 225468844:908-908 225468845:909-931 225468…	GCCGCAGGGTTCGGCTAACCCACCATGTCTACCGCAGCGTCCGGACTTCGCGAGCGACCCAGCGCTTCCATTCCACCGGGCGGCGGCGGCGCCACCACCCACCCTCCCACGCCGGCGGAGATGGCTGACGACGTCGCTCCTCGCACCGCCTCCGCCTACCTGGACCCCTCGTACTGGGACGAGCGGTTCGGGAAGGAGGAGCACTACGAGTGGTTCAAGGACTTCTCCCACTTCCGCCACCTCCTCGCCCCGCTCCTCGCCCCCTCCCTCTCGGTTCTTGAGGTCGGGTGCGGCAACTCGCAGCTCGCGGAGGAGCTCCTGCGGGAGGGCGTCGCCGGCGGCATCACCTGCATCGATCTCTCGCCCGTCGCCGTCCAGCGGATGCGCGACCGCCTGGCG…
c195320.graph_c2_seq7 len=1264 path=[225425646:0-23 225425767:24-57 225425929:58-206 225406287:207-342 225429853:343-358 225406916:359-370 225406953:371-413 225407105:414-436 225407203:437-448 225469313:449-510 225420987:511-525 225407541:526-549 225407615:550-701 225468844:702-702 225468845:703-725 225468869:726-773 225408581:774-790 225468963:791-834 225469005:835-835 225469006:836-842 22546901…	CTACCACAGCGTCAGGACTCAGGACTTCGCGAGCGACCCCGCGCTTCCATTCCACCGGCCGGCGGCACCCCGGCAGCGACGCCACCCCCGCCGGTGGAGATGGCTGACGACGTCGCCCCGCGCACTGCCTCCGCCTACCTCGACCCCTCCTACTGATTAGTCCACTTGTCCTCCCCCTTCTCTGCTCTTCAGAGAAAGTGGAGCACCACGAGTGGTTCAAGGACTTCTCCCACTTCCGCCACCTCCTCGCCCCGCTCCTCGCCCCCTCCCTCTCGGTTCTTGAGGTCGGGTGCGGCAACTCGCAGCTCGCGGAGGAGCTCCTGCGGGAGGGCGTCGCCGGCGGTATCACCTGCATCGACCTCTCGCCCGTCGCCGTCCAGCGGATGCGCGACCGCCTGG…
c195320.graph_c2_seq9 len=1078 path=[225405402:0-79 225405749:80-181 225406196:182-204 225406287:205-340 225468471:341-350 225406901:351-356 225406916:357-368 225406953:369-411 225415293:412-496 225415670:497-574 225415998:575-643 225416330:644-644 225416335:645-668 225416431:669-746 225416793:747-755 225416843:756-891 225417483:892-894 225417501:895-932 225417670:933-942 225417722:943-1077]	GCCGCAGGGTTCGGCTAACCCACCATGTCTACCGCAGCGTCCGGACTTCGCGAGCGACCCAGCGCTTCCATTCCACCGGGCGGCGGCGGCGCCACCACCCACCCTCCCACGCCGGCGGAGATGGCTGACGACGTCGCTCCTCGCACCGCCTCCGCCTACCTGGACCCCTCGTACTGGGACGAGCGGTTCGGGAAGGAGGAGCACTACGAGTGGTTCAAGGACTTCTCCCACTTCCGCCACCTCCTCGCCCCGCTCCTCGCCCCCTCCCTCTCGGTTCTTGAGGTCGGGTGCGGCAACTCGCAGCTCGCGGAGGAGCTCCTGCGGGAGGGCGTCGCCGGCGGCATCACCTGCATCGATCTCTCGCCCGTCGCCGTCCAGCGGATGCGCGACCGCCTGGCG…
c195320.graph_c2_seq14 len=1080 path=[225425646:0-23 225425767:24-57 225425929:58-206 225406287:207-342 225468471:343-352 225406901:353-358 225406916:359-370 225406953:371-413 225415293:414-498 225415670:499-576 225415998:577-645 225416330:646-646 225416335:647-670 225416431:671-748 225416793:749-757 225416843:758-893 225417483:894-896 225417501:897-934 225417670:935-944 225417722:945-1079]	CTACCACAGCGTCAGGACTCAGGACTTCGCGAGCGACCCCGCGCTTCCATTCCACCGGCCGGCGGCACCCCGGCAGCGACGCCACCCCCGCCGGTGGAGATGGCTGACGACGTCGCCCCGCGCACTGCCTCCGCCTACCTCGACCCCTCCTACTGATTAGTCCACTTGTCCTCCCCCTTCTCTGCTCTTCAGAGAAAGTGGAGCACCACGAGTGGTTCAAGGACTTCTCCCACTTCCGCCACCTCCTCGCCCCGCTCCTCGCCCCCTCCCTCTCGGTTCTTGAGGTCGGGTGCGGCAACTCGCAGCTCGCGGAGGAGCTCCTGCGGGAGGGCGTCGCCGGCGGCATCACCTGCATCGATCTCTCGCCCGTCGCCGTCCAGCGGATGCGCGACCGCCTGG…
c195320.graph_c2_seq20 len=333 path=[225468676:0-9 225469313:10-71 225420987:72-86 225407541:87-110 225407615:111-262 225468844:263-263 225468845:264-286 225469360:287-287 225469361:288-332]	CCACAACACCAAATCCAAGCGAACACAACACCAAGACGACAAAAACACAGAGCACGCGACACAGGAGGAGCCAACTCCCACCAGGCAAACCAGACGCGACACCACCTCGCCCTCCTCGTCGCCGGCGAGATGGCTTCGTCGGCGGCGTACCACGAGGCGGACGAGAACCTGGAGGCCATCATCACCCGCATCGAGCAGAAATCCCGCAAGATCGAGACCCTCCTCAAGCAGTCGAAGCCGGTGGAGGCCCTGAAGACGGCGCTCGAGGGCTCGCCCCTCAAGACCCGGGACGAGCGATGCAAGTCGGCGAACTGGATCGTGGTGCACCGCGCG
c195320.graph_c2_seq21 len=1410 path=[225425646:0-23 225425767:24-57 225425929:58-206 225406287:207-342 225429853:343-358 225406916:359-370 225406953:371-413 225407105:414-436 225407203:437-448 225469313:449-510 225420987:511-525 225407541:526-549 225407615:550-701 225468844:702-702 225468845:703-725 225468869:726-773 225408581:774-790 225468963:791-834 225469005:835-835 225469006:836-842 2254690…	CTACCACAGCGTCAGGACTCAGGACTTCGCGAGCGACCCCGCGCTTCCATTCCACCGGCCGGCGGCACCCCGGCAGCGACGCCACCCCCGCCGGTGGAGATGGCTGACGACGTCGCCCCGCGCACTGCCTCCGCCTACCTCGACCCCTCCTACTGATTAGTCCACTTGTCCTCCCCCTTCTCTGCTCTTCAGAGAAAGTGGAGCACCACGAGTGGTTCAAGGACTTCTCCCACTTCCGCCACCTCCTCGCCCCGCTCCTCGCCCCCTCCCTCTCGGTTCTTGAGGTCGGGTGCGGCAACTCGCAGCTCGCGGAGGAGCTCCTGCGGGAGGGCGTCGCCGGCGGTATCACCTGCATCGACCTCTCGCCCGTCGCCGTCCAGCGGATGCGCGACCGCCTGG…
c195320.graph_c2_seq22 len=538 path=[225448406:0-267 225455943:268-489 225457031:490-537]	CCAGAGAGCTATTTATAGCACTGTGTTACCGATATCTTGATGACCATTCAGTCATTCGCACATAAGCAAGCAGCGGAAGACAGGCCAAAGTGTGTGGCTGTGTGCAAAAATCCTGCACATATCATCTGGTTAAAAGAATCTTACATCTAGCAACTAAGTTAACAAATTCATCTGTGTGATCTTCAAATGCTACAAGTCCCCTTTAGAAGTTTTTGAACAGAACAAAGCGAAGGACTAGTGAAGTGGTTTCATTTGAATGTTATCTGGACAATTACCTGACAAAAATGGCTGCTCGAGTAACTGCAGAAACAGGGAAAAGGACCCAGCCAAACAATCATGCTCATTAATTCCAGCATCCTTAAAATCAATTCAGTATGACGCATTCTGTCCATTGGCTTC…
c195320.graph_c2_seq25 len=1474 path=[225466627:0-16 225458241:17-34 225406196:35-57 225406287:58-193 225468471:194-203 225406901:204-209 225406916:210-221 225406953:222-264 225415293:265-349 225415670:350-427 225440138:428-482 225440373:483-495 225407203:496-507 225469313:508-569 225420987:570-584 225407541:585-608 225407615:609-760 225468844:761-761 225468845:762-784 225468869:785-832 225408581…	CATCCCACGCAGCCCGTGGCGGTGCGCAGCGACGGGCGGTTCGGGAAGGAGGAGCACTACGAGTGGTTCAAGGACTTCTCCCACTTCCGCCACCTCCTCGCCCCGCTCCTCGCCCCCTCCCTCTCGGTTCTTGAGGTCGGGTGCGGCAACTCGCAGCTCGCGGAGGAGCTCCTGCGGGAGGGCGTCGCCGGCGGCATCACCTGCATCGATCTCTCGCCCGTCGCCGTCCAGCGGATGCGCGACCGCCTGGCGGAGCAGGGAACCAATGGTGTGGAGGTGGTGGTGGCGGACATGCTCGACCTGCCGTTCGAGCGCGAGAGCTTCGACTTCGTGATCGAGAAAGGCACCATGGATGTGTTGTTTGTGGATAGTGGTGATCCATGGAATCCCAATCCTACA…
c210747.graph_c0_seq1 len=554 path=[297862537:0-553]	AAACGTTGCTGTTGAATTTAAGTGAAATAAATTGATATCTCAGGTTGTTGTTTTAGGGGTTTGAGGTTGTATACTCATAGCATCCTTAATGTCACATTTCATGAGTGGTGCCTTTCAATTTAAATGCTGAGTGATGGGGTGTAGGCACACGGTCGCATTTGTCTCCAGGTGATCTCTACTTTTGATGTTATTGCAGCAACCTGTGCAGATCGCAAAGAGAGCAATTTAAGTATTTTTGGAGTACAAAAAGGTGAAGTAAACTTTTACTGGCTACCTGTTTGAAATAAATTGAACTGAAGGCCATCACTTTTTGTTTTGTAAGCAGGTGGGGCGCTGCTCATTGATCAATTTTCATGCCTTACGAGCTGGGGTCATAAGGTGTTGGCTGTACATGGCAAT…
c189742.graph_c0_seq1 len=978 path=[172744676:0-76 172745060:77-199 172767274:200-207 172763690:208-208 172745630:209-210 172745641:211-230 172745727:231-248 172767344:249-249 172767345:250-255 172763160:256-257 172767353:258-277 172745949:278-308 172767425:309-329 172767445:330-338 172746196:339-395 172746472:396-407 172746542:408-428 172746631:429-431 172746637:432-434 172746643:435-571 1727675…	GTCCACATATATAATAATTTGACGGTAGATCTCAAAGAAACTTTTTGAGTTATCGGCAACAACCAAATCATGATAGGTACCACTAAGCCGCTTGATACAAATTAAGGAAATTTTCTTGACGAGAGAAGCACTGTTCTAGTCATTCAAATATGGTTCATGGACACACACGGTTCCACCTTTAAAATCTCAAACTCAAGCTACCATATCTAAAAATTAATACATCACAACGATGATACCAACAGGCCTGCATCCATTCACTAAGCAGACAGATCAAACAGAAGGGGCGTTGGCATTTTAACCACTAAACAACGTTTTGATATTGAAGACAATAACTTCCTCTGCCAGATAAGTAGATAACAGCGCACACAATGCCAGGAACAAATCTACCTCCTCACAGGA…
c189742.graph_c0_seq2 len=326 path=[172744676:0-76 172758242:77-146 172758557:147-147 172758563:148-214 172758901:215-224 172767323:225-226 172765551:227-244 172767344:245-245 172767345:246-251 172763904:252-252 172767352:253-253 172767353:254-273 172767373:274-290 172767390:291-301 172764992:302-319 172767439:320-325]	GTCCACATATATAATAATTTGACGGTAGATCTCAAAGAAACTTTTTGAGTTATCGGCAACAACCAAATCATGATAGGAACCACTAAGCCGCTTGATACTAATTAAGGACATTTTCTTGACGAGAGAAGCATTGTTTAGTCATTCAAACCAGGTTCATGGACACACGGTTCTACCTTTGAAATCTCATACTCAAGCTACCATATCTAACATTAATAAATCGCATCTACGATACCAACAGGCCTGCGTCCATTCTTTAAGCAGACAGATCAAACAGGAGGCACGTTGGCATTTTAACTACCAAAGAGTGTTTTGATGTTGAGGACAAC
c133209.graph_c1_seq1 len=292 path=[80066266:0-291]	GGGGGAGTAGGAGCCGAACGACCAGGTCCATAATGTGATTGAGGATTTTGAGGACTCTGTATTTGCTGCGTATGTAACTGTGATGGCGCTCCCATTTTTGGTGGTGGAGGGGGAGGATAATAATTACCAGCTGTTTGAGGAGACATTGGAGAATTAGGCTGATATCCAGCAGCTGCAGCTATTGCGCGATTTGCCGGCGGTGGCAAATTAGTAATAGTTCCCTGTATATTTTGGTTTGGAGGAAATATTCCTTGACCTCCAGGCGGCGGCACTGTACCCTGTAATGCAGGAG
c133209.graph_c3_seq1 len=279 path=[80067614:0-278]	AACGTGCTGAGCTAGAACATGCTGAGCTAGAACATGCTGATCAAGGTGACGCGAAATCCTCTAGCTTTAGATATTCATTGCATGCCAAATTTCTTCAGAGCCTTATCGAAAAGGTTACTGTATTTCGTAAGGCTATCGATTATGTTGATCCTGCTTTGATTCAGAATTTAGATACTAACATTACAGGATCAAATAATCAACAATTTAAGTTATCAAAATTGTATGATAAGTATGCCGTATATGCTGAGATTTTAGCATCACAAGGTCGATTGATCACAG
c183457.graph_c0_seq1 len=1196 path=[142338420:0-178 142354330:179-185 142339409:186-587 142352168:588-611 142341584:612-714 142342120:715-717 142356404:718-739 142342239:740-747 142342277:748-1195]	CGGGGTTAAAGAAACTGCGAAGAACTATCAGAAATCATACACCTATGAGTCTCCAAGAAGGAAATGCCCAATCTATGGGTTAACCAAGCTCTATGCTGCATACAATAAAACAACCTTGTGTTATACTGCGCTATTCCCAACTTCTCGCATGGAGATCACACAAGGCAATAAAAAACCCATCCATAATTGAGTTAGGAAAACAACAAGATTAGGTTGGACCAAAGGCCAATTAAACCCTTATTATCTCGTAGATTCACGCCGATTCACTCTAATTAAGAACAAAAGGATATATACATGCAAGAAAAAACTGCACCACAAAAGAGAAATTAAACGATTGCACAAATGAAACAGCCGATTGAACACAAGACATACATTCCTAATTCACATCACAAGCAGCTC…
c183457.graph_c0_seq3 len=1235 path=[142331917:0-224 142332938:225-228 142332957:229-328 142333957:329-924 142336726:925-945 142336809:946-1039 142337218:1040-1082 142337428:1083-1234]	CGCGCCCATTCCCCATTCCCCATAATAACACGGAAACATCATCTTGGGATCCCATAAAATAAGAATAATACTTTTGTGCGAGTTATATATTGTCTTTTCTAAAGGAATTTGTGTGCATAATATCGATCATCTCATCTGTACACCATGAAAACGAGCATATACAAACAAAATAATAGTTGATTTGAACACGAGGATCTACATCATCTTAACATACAACGTGTGCACAACTACCAGGACTAGAGTTCAAGATTGGCATCTCTTGTTGCAGTATAATTCAGTCGTCGATCATTTGTTTGCTAGACTGAAACGCTCGCAAGAATTTCGCAGTAGGCAATTTCCAGATCTGGAAGGCAATCGCACTGATGCTCCTTTCCGCTTCCGGGCAGGCAGATCTACCTC…
c183457.graph_c0_seq6 len=1351 path=[142331917:0-224 142356195:225-225 142332957:226-325 142333440:326-362 142333612:363-444 142333957:445-1040 142336726:1041-1061 142336809:1062-1155 142337218:1156-1198 142337428:1199-1350]	CGCGCCCATTCCCCATTCCCCATAATAACACGGAAACATCATCTTGGGATCCCATAAAATAAGAATAATACTTTTGTGCGAGTTATATATTGTCTTTTCTAAAGGAATTTGTGTGCATAATATCGATCATCTCATCTGTACACCATGAAAACGAGCATATACAAACAAAATAATAGTTGATTTGAACACGAGGATCTACATCATCTTAACATACAACGTGTGCACGACCAGGACTAGAGTTCAAGATTGGCATCTCTTGTTGCAGTATAATTCAGTCGTCGATCATTTGTTTGCTAGACTGAAACGCTCGCAAGAATTTCGCAGTACTGGAAAAAAAATTAACCCATATATATTGTTATCAATGAACAGTTAGTACGTATAGCAAGCAAATAAGAACTA…
c257236.graph_c0_seq1 len=289 path=[322407054:0-288]	GCCCAAGTCAGATGCTAAAATCGTCACAGTGTTCATCAAAGTCTCCACTAAGCATGCTTCCCGTGTTGCTCTTTCACTTTCTTTGGCAGTCTTCAAGGCTTCAAATTGTTTTGCAATAGTAAGCATGCAGCGAGCGTGATATTCCCTCTGTGGGGCCTCCAATTGCTTTAACGAATAGTTTTTTCCATAGCTTGTTTCAAACAGGCAGGAGAGGCCCAGAATGAGGAAGAAGATGGAAATCTTCATGATGAGATGAGTTGTGAATAAAGCTATGAAGCTCTGAAGAATG
c20231.graph_c0_seq1 len=362 path=[11764561:0-361]	TGGTCATCTGAACTTAACTGCTTTTTTTGCACCTAAATGCACCATATCTTACTCCGACCCTCTCTCGTATTGTGTCGTGATCACCTTAATGCAATTTTTAGTTAGCTCCTTGTGGACGTACTTTGGGGTTGCTTCGAAAAGGCTTAGATTTAAAAGCTTAAATCTAAGCTTATTTAAAACCACGCTTGGTTCTTGTTCCTCGTAAGCTGTCTGAGCACTTCTTCATCAGGTATATTCATTGGTAATTACTCATGGTACTACCTCTGCAGGGTAATAGGCGACTTGGTTTTTGGGTGTGTGTATTGTACTTTCTGGGCAGGGTGGGTATTGTATTCTATTATTGACTTATTTGTTACCTCCTG
c189433.graph_c0_seq1 len=938 path=[170593562:0-157 170613860:158-164 170594347:165-370 170595310:371-377 170595352:378-424 170595578:425-431 170595605:432-440 170595661:441-472 170615132:473-473 170615133:474-532 170615192:533-533 170615193:534-544 170607006:545-553 170596253:554-585 170615239:586-595 170615249:596-607 170615261:608-622 170596561:623-640 170596653:641-667 170596786:668-794 17059…	TGCCTCTTCGAGATCCTGCGCCGCGTGCAGGGCGCCCGCGCACGGGGCGCGTCCGCATGCGTGTCCCGCCGCTGGCTCGCGCTCCTCAGCAGCATCCGTGCCTCCGAGCTCGTCCAAGCCGCGGTCCCGTCCCTGCCCGATCTCAACGACGAGTTCGTTATGGACGAGGATGAAGGCGAATCCCCTGTAGACCCCTGCGTCGAGAGGGTCCTCGAGGGCAAGGACGCCACTGACGTGCGCCTGGCTGCCATGGCTGTTGTTGCTGGATCCCGTGGCGGGTTGGAGAAGCTCGCCGTCCGTGGGAGCCATCCGACGCGCGGCGTCACGGACCAGGGCCTCTTGGCTGTTGCCTGCGGCAGCCCGAACCTCTGCTCGCTCGCCCTGTGGGATGTGCCGCTT…
c189433.graph_c0_seq2 len=578 path=[170609297:0-24 170609397:25-31 170595352:32-78 170609115:79-85 170595605:86-94 170595661:95-126 170611295:127-127 170615133:128-186 170611793:187-205 170615206:206-226 170615227:227-239 170615239:240-249 170615249:250-261 170615261:262-276 170596561:277-294 170596653:295-321 170615302:322-378 170604054:379-396 170604112:397-407 170604160:408-436 170604268:437-4…	TTGCCCGTGGCAGCCCGAACCTCTACTCGCTGGCCCTGTGGGATGTGCCGCTTGTGACCGATGCTGGGCTTGCCGAGATCGCCACTGGGTGCCCCTCGCTGGAGCGTCTGGATATCACTCGCTGCCCCCTTATCACAGACAAGGGCCTTGCTGCTGTTGCGCAGGGGTGCCCCAACTTGGTGTCTCTTACCATCGAGGCATGCTCCGGTGTTGGCAACGAGGGCCTTAGGGCGATTGGCAGGTGCTGCTCGAAGCTGCAGGCTGTGAACATCAAGAACTGCGCGCATGTTGGTGACCAGGGCATCTCTAGCCTCGTGTGCTCAGCTACCGCCTCACTTGCCAAGATCCGGCTCCAGGGGTTGAACATCACTGATGCTTCACTTGCCGTGATTGGGTACT…
c194171.graph_c0_seq1 len=1660 path=[212742918:0-128 212794810:129-151 212743582:152-202 212743812:203-241 212802746:242-246 212744018:247-343 212744442:344-413 212744755:414-430 212744830:431-457 212744974:458-513 212745234:514-535 212745329:536-601 212803013:602-612 212745658:613-614 212803068:615-623 212803077:624-625 212803037:626-637 212803093:638-649 212803105:650-657 212761935:658-762 2127…	AAGCAAGGCCGCCGCCGATGCCGCAGCAGTACGCGCAACCGCCGCCACAGCAGTACGCGCAATCGCTGCCGCAGCAGCCGCCGGCGATGTGGGGCCAGCCGCCACCACAGGCGCCCTACGGGCAGATGCTGCCTCCGCAGCCGTACTACGCTGCGCCGCCGGCGCCGGCCGCCCCCGCGGCGGCAGACGAGGTGAGGACGCTCTGGATCGGGGACCTGCAGTACTGGATGGACGAGAGCTACGTCTTTGGGTGCTTCGCGTCCACCGGAGAGGTGCAATCTGTTAAGCTCATTCGTGACAAGCAGACTGGACAACTTCAGGGTTATGGTTTTATTGAATTCGCCAGTCGTGCTGGTGCTGAAAGAGTTCTTCAAACATACAATGGGACAATGATGCCAA…
c194171.graph_c0_seq3 len=1604 path=[212800188:0-213 212786969:214-287 212744442:288-357 212774588:358-374 212744830:375-401 212744974:402-457 212773307:458-479 212745329:480-545 212803013:546-556 212745658:557-558 212803068:559-567 212803077:568-569 212803037:570-581 212803093:582-593 212803105:594-601 212761935:602-706 212746388:707-725 212803266:726-730 212803295:731-745 212803310:746-788 2128…	CTTTCATGGTTTGCTGAAACATAATTGTACAAACCACTGTGACCATTAGGGATGCGAGACCATGAAACATAATTTCCATTTTTACTTCTTGATATATTCGGTTTTAGGATATTTATGTTGTCATCATATGCAGTTGCACAATTTGCACTCCTAAATTGTGGCATTTATGTAGTTATAGTTTGTTGGTCTTTTGTTTTGTGTCCCATCAATTTGTAGGTACAATCTGTCAAGCTCATTCGTGATAAGCAGACTGGACAGCTTCAGGGTTATGGCTTTATTGAATTCACAAGTCGTGCTGGTGCTGAAAGAGTTCTTCAAACATACAATGGGACAATGATGCCAAATGTTGAGATGACATACCGATTGAATTGGGCCACTGCTGGTGAAAAACGTGATGAC…
c194171.graph_c0_seq4 len=1940 path=[212742918:0-128 212794810:129-151 212743582:152-202 212743812:203-241 212802746:242-246 212744018:247-343 212744442:344-413 212774588:414-430 212744830:431-457 212744974:458-513 212745234:514-535 212745329:536-601 212803013:602-612 212745658:613-614 212803068:615-623 212803077:624-625 212803037:626-637 212803093:638-649 212803105:650-657 212761935:658-762 2127…	AAGCAAGGCCGCCGCCGATGCCGCAGCAGTACGCGCAACCGCCGCCACAGCAGTACGCGCAATCGCTGCCGCAGCAGCCGCCGGCGATGTGGGGCCAGCCGCCACCACAGGCGCCCTACGGGCAGATGCTGCCTCCGCAGCCGTACTACGCTGCGCCGCCGGCGCCGGCCGCCCCCGCGGCGGCAGACGAGGTGAGGACGCTCTGGATCGGGGACCTGCAGTACTGGATGGACGAGAGCTACGTCTTTGGGTGCTTCGCGTCCACCGGAGAGGTGCAATCTGTTAAGCTCATTCGTGACAAGCAGACTGGACAACTTCAGGGTTATGGTTTTATTGAATTCGCCAGTCGTGCTGGTGCTGAAAGAGTTCTTCAAACATACAATGGGACAATGATGCCAA…
c194171.graph_c0_seq5 len=1453 path=[212742918:0-128 212743474:129-151 212743582:152-202 212743812:203-241 212751613:242-307 212751937:308-372 212766112:373-373 212752212:374-397 212802829:398-453 212752607:454-472 212752693:473-601 212803013:602-612 212803024:613-625 212803037:626-637 212803093:638-649 212803105:650-657 212745880:658-687 212764075:688-781 212803266:782-786 212803271:787-810 2127…	AAGCAAGGCCGCCGCCGATGCCGCAGCAGTACGCGCAACCGCCGCCACAGCAGTACGCGCAATCGCTGCCGCAGCAGCCGCCGGCGATGTGGGGCCAGCCGCCACCACAGGCGCCCTACGGGCAGATGCCACCTCCGCAGCCGTACTACGCCGCGCCGCCGGCGCCGGCCGCCCCCGCGGCGGCAGACGAGGTGAGGACGCTCTGGATCGGGGACCTGCAGTACTGGATGGACGAGAGCTACATCTACGGCTGCTTCGCGACCACCGGAGAGGTTCAATCTGTGAAGCTTATCCGTGACAAGCAAAGTGGGCAACTTCAGGGTTACGGCTTTGTCGAGTTTACAAACCGTGCAGCTGCTGAGCGAGTTCTTCAGACTTACAATGGACAAATGATGCCAA…
c194171.graph_c0_seq6 len=1084 path=[212742918:0-128 212794810:129-151 212743582:152-202 212743812:203-241 212802746:242-246 212744018:247-343 212744442:344-413 212774588:414-430 212744830:431-457 212744974:458-513 212773307:514-535 212745329:536-601 212803013:602-612 212803024:613-625 212803037:626-637 212803093:638-649 212803105:650-657 212745880:658-687 212746033:688-762 212746388:763-781 2128…	AAGCAAGGCCGCCGCCGATGCCGCAGCAGTACGCGCAACCGCCGCCACAGCAGTACGCGCAATCGCTGCCGCAGCAGCCGCCGGCGATGTGGGGCCAGCCGCCACCACAGGCGCCCTACGGGCAGATGCTGCCTCCGCAGCCGTACTACGCTGCGCCGCCGGCGCCGGCCGCCCCCGCGGCGGCAGACGAGGTGAGGACGCTCTGGATCGGGGACCTGCAGTACTGGATGGACGAGAGCTACGTCTTTGGGTGCTTCGCGTCCACCGGAGAGGTGCAATCTGTTAAGCTCATTCGTGACAAGCAGACTGGACAACTTCAGGGTTATGGTTTTATTGAATTCGCCAGTCGTGCTGGTGCTGAAAGAGTTCTTCAAACATACAATGGGACAATGATGCCAA…
c194171.graph_c0_seq7 len=1884 path=[212800188:0-213 212786969:214-287 212744442:288-357 212774588:358-374 212744830:375-401 212744974:402-457 212773307:458-479 212745329:480-545 212803013:546-556 212745658:557-558 212803068:559-567 212803077:568-569 212803037:570-581 212803093:582-593 212803105:594-601 212761935:602-706 212746388:707-725 212803266:726-730 212803295:731-745 212803310:746-788 2128…	CTTTCATGGTTTGCTGAAACATAATTGTACAAACCACTGTGACCATTAGGGATGCGAGACCATGAAACATAATTTCCATTTTTACTTCTTGATATATTCGGTTTTAGGATATTTATGTTGTCATCATATGCAGTTGCACAATTTGCACTCCTAAATTGTGGCATTTATGTAGTTATAGTTTGTTGGTCTTTTGTTTTGTGTCCCATCAATTTGTAGGTACAATCTGTCAAGCTCATTCGTGATAAGCAGACTGGACAGCTTCAGGGTTATGGCTTTATTGAATTCACAAGTCGTGCTGGTGCTGAAAGAGTTCTTCAAACATACAATGGGACAATGATGCCAAATGTTGAGATGACATACCGATTGAATTGGGCCACTGCTGGTGAAAAACGTGATGAC…
c194171.graph_c0_seq8 len=1404 path=[212797247:0-101 212743812:102-140 212802746:141-145 212786854:146-168 212786969:169-242 212744442:243-312 212774588:313-329 212744830:330-356 212744974:357-412 212773307:413-434 212745329:435-500 212803013:501-511 212745658:512-513 212803068:514-522 212803077:523-524 212803037:525-536 212803093:537-548 212803105:549-556 212761935:557-661 212746388:662-680 2128…	TACTATGGGGATCCGCCGGGGCCCCAGGCCGCGTACTACGGGGGCCCGCCGGCCCCCGTGGCCGCCGCGCCCCCCGCGGGGCCCAACGAGCTCAGAACGCTTTGGATCGGGGACCTGCAGTACTGGATGGACGAGAGCTACGTCTTCGGGTGCTTCGCGAGCACCGGAGAGGTACAATCTGTCAAGCTCATTCGTGATAAGCAGACTGGACAGCTTCAGGGTTATGGCTTTATTGAATTCACAAGTCGTGCTGGTGCTGAAAGAGTTCTTCAAACATACAATGGGACAATGATGCCAAATGTTGAGATGACATACCGATTGAATTGGGCCACTGCTGGTGAAAAACGTGATGACACCCCTGATTATACAATTTTTGTCGGTGATTTGGCTGCAGATGTT…
c194171.graph_c0_seq9 len=1493 path=[212742918:0-128 212794810:129-151 212743582:152-202 212743812:203-241 212751613:242-307 212751937:308-372 212752206:373-373 212752212:374-397 212802829:398-453 212768957:454-472 212752693:473-601 212803056:602-612 212753179:613-623 212803077:624-625 212803079:626-636 212765485:637-649 212803105:650-657 212745880:658-687 212746033:688-762 212746388:763-781 2128…	AAGCAAGGCCGCCGCCGATGCCGCAGCAGTACGCGCAACCGCCGCCACAGCAGTACGCGCAATCGCTGCCGCAGCAGCCGCCGGCGATGTGGGGCCAGCCGCCACCACAGGCGCCCTACGGGCAGATGCTGCCTCCGCAGCCGTACTACGCTGCGCCGCCGGCGCCGGCCGCCCCCGCGGCGGCAGACGAGGTGAGGACGCTCTGGATCGGGGACCTGCAGTACTGGATGGACGAGAGCTACATCTACGGCTGCTTCGCGACCACCGGAGAGGTTCAATCTGTGAAGCTTATCCGTGACAAGCAAAGTGGGCAACTTCAGGGTTACGGCTTTGTCGAGTTTACAAACCGTGCAGCTGCTGAGCGAGTTCTTCAAACTTACAATGGACAAATGATGCCAA…
c184099.graph_c0_seq2 len=997 path=[144415986:0-606 144401487:607-634 144401590:635-705 144401893:706-737 144402045:738-996]	TTTTTATACACTAAAAATTCTTGTTTGTTTATTAGTTTCTTTCTATAAATAAAATCCCATTTTACTTATTAACCTAACCATTTCTCCCTGTCGCAATTGTAATTTTGTGTCTTTGAATAAAAAGAGTCTTTAGTTATAATTGTTATATATCAAAAGATTATCAGTATCAGATGGAATCTTAGAAAGCTTATCACGTGTAGCTAACTTAATTATTTTATCCTTAAGCTCTTTTGGAGTCAATAAAGTACTATAGAATTCAGAAGAATTTTCTGCTTCAAGTGAAAGAAGATATGCAATTAAACCAGCAACGTGGGGAGAAGCCATTGAAGTTCCGGAAATGGTATTTGTAGCTGATGTCGATCCTATCCATGCTGAAGTAATATCTTTACCAGGACCAAA…
c184099.graph_c0_seq4 len=1492 path=[144399291:0-51 144399427:52-82 144422119:83-183 144399972:184-207 144422723:208-226 144400186:227-255 144424929:256-330 144400615:331-354 144425458:355-413 144401020:414-447 144401179:448-492 144401396:493-523 144401487:524-551 144428650:552-622 144401893:623-654 144414582:655-913 144435761:914-915 144435763:916-916 144435764:917-917 144435765:918-939 14440340…	CTTCTATGTAATAAAAGTTTACCCATTGTTATTTATGACCAAATTATTCCCCAAAATTATTAAATACCAAAAGATTTGGGGTACCAGGTGGAACCTTAGTAAGCTTATTTTTAGTAGATAGATGAATAATTTTATCCTTAAGTTTTTTTGGAGTCAATTCAGTACTAAAGAACTCAGAAGAGCCTTCTGGTTCAAGTGAAAGGAAATACGCAATTAATCCAGCAACATGAGGTGAAGCCATTGAAGTTCCAGAAATTGTATTTGTGGCCGTTCGTGATCCTATCCATGCTGATAGAATATTATTACCAGGTGCAAATACATCTACACATTTACCATGATTTGAAAACCAAGCACGTTCATCTTCAATGGTGGTAGCACCAACAGTAATTGCTTTTTCAG…
c184099.graph_c0_seq5 len=697 path=[144429833:0-117 144435763:118-118 144435764:119-119 144435765:120-141 144430502:142-164 144403531:165-198 144434530:199-205 144403770:206-259 144425937:260-406 144404683:407-436 144404815:437-696]	CACCAAAATCATTATGATTAATATTGATGCCAGTGTCGATAACATAAACGGTAATACCTTCTCCACCTTGTGAATTATATAGGTATTTACCCATGGTACCCATGGTTAAAGCATCAACATGAGAAATACGAGCTAATCCCCAGGGTGCATTATTTTCAGTCTCAATGGCATAAACAACTTGATCTTTTTCAACATAAGCAACCTCGTCACTGCGTCTGATCTTTTCCAAAATTTCATTAGAGAATTTACCGGAATAGCCTCGGAAATTACTGAAGTTAAATGTATGTTTGATTCCAGATATAAAATCTTCTAATAAACCTCTCCTTGAAAGACTTCTTTTTTCCTCAGAGACATAGTTATGAATACAGCTATGGTGGTATTCAACTTGTTCTTTTTCCA…
c184099.graph_c0_seq6 len=552 path=[144399291:0-51 144399427:52-82 144399557:83-183 144399972:184-207 144400084:208-226 144400186:227-255 144400327:256-330 144400615:331-354 144400731:355-413 144401020:414-447 144427576:448-492 144401396:493-523 144401487:524-551]	CTTCTATGTAATAAAAGTTTACCCATTGTTATTTATGACCAAATTATTCCCCAAAATTATTAAATACCAAAAGATTTGGGGTATTAGATGGGATATTGCTAAGTTTATTTTTATTGGCTAATTTAATAATCTTAGCCTTAAGTTCCTTTGGGGTCAATGCAGTACTAAAGAATTCAGAAGAATTTTCTGGTTCAAGTGAAAGGAAATATGCAATTAGGCCAGCAACGTGAGGTGAAGCCATTGAAGTTCCAGAAATGGTATTTGTAGCTGTATTTGATCCTATCCATGTTGATAAAATATTTTGACCAGGTGCGAATACATCAACACATGGACCATGATTTGAAAACCAAGCACGATCATCGGTAATAGTAGTAGCACCAACAGTAATTGCATTTTGAG…
c144930.graph_c0_seq1 len=299 path=[91491415:0-298]	GTATGTCCATAGTTCCTTGAGTTGTCAAAAATCGTTAACTTATTTGCAAGCTAAATTGCTAGATCCGTATGTTCAATAGTTGCAGGTAAAGTAATTATTGAAGCTAGCTAGTTACAATTGGCTGGTATATTAGTACCTAAAAGTAACAACTGTTCCAACTGTTGTCAAGTTGTGGCCACTTTTATTATGCTATCGATGGGCAAGCAGCAATAATAACCATGAGCATTCGGGGAGTATGGTAAATGGAAAAGCTTGTTGTCAAGTATTCTCCGTTTACAAGGACAAGTAATAACATGAGG
c144930.graph_c1_seq1 len=713 path=[91497771:0-712]	ATTTGTAGCTCGATATCTCCCGGGATTTATGGTGAACAATCCATAAATATAAGTGACATAGTACATTCGAGATTGGCGAGGGGACCCTGCTTTTCGAGCATATTATAGGGATGGCACGACTCGAACAGTGAACCTCAGGCGACGCAAGCTGGATTACATTATGGTGCAGTTGATCAATCTTCGAGGATCGTCGACCGGGTTCACATCGGAGTATAGATTTCAGCGACACACCACCACAAGACCAACAGTGTAAGGATTTTGGTCGCCTGATGTGGTGGATGCTCTCAAGTTATACGATGATCTTGTCGTGAGGGAAGGGCCTAGTGAAGATTATGAGTGGCCTTGGAGAGAGAACAATGAGTTTGTGGACGTTCGGACACATGTGTTCCGGGAGCAGTA…
c171881.graph_c0_seq1 len=549 path=[119483029:0-301 119484338:302-354 119484631:355-548]	CAGTCAGGGAGCGCTTGGGAGCGCCGGTCGGCGTGCTCGCGACGTTCCTCGTGTCGGGGCTCATGCACGAGGTGATCACGTACTACATCACCTTCCGCGTGCCCACCGGGCAGGTAACGGCGTTCTTCGCGCTCAACGGCGCGTGCGTGTGCCTCGAGAGGTGGTGCGCGCGCAGCTGCAGGGCGCGGCTGCCGCAAGTGGTAGCCACGCCACTCGTGGTGGGGTTCGTTGCCGGCACGGCGTTCTTGCTGTTCTTCCCGGCGCTCTTCGGTGACGGGATGGATGATCTTTTCCTCGCCGAGCTCACCGCGTTGGGATCGGTCTTTGCGGATGCCGGACGGAGGCTGCTCCAGCAGGGCTAGAGTGCGCGCGAGCTGGGCCAAGCAAACGTGCATACGT…
c171881.graph_c0_seq2 len=519 path=[119483029:0-301 119488430:302-324 119484631:325-518]	CAGTCAGGGAGCGCTTGGGAGCGCCGGTCGGCGTGCTCGCGACGTTCCTCGTGTCGGGGCTCATGCACGAGGTGATCACGTACTACATCACCTTCCGCGTGCCCACCGGGCAGGTAACGGCGTTCTTCGCGCTCAACGGCGCGTGCGTGTGCCTCGAGAGGTGGTGCGCGCGCAGCTGCAGGGCGCGGCTGCCGCAAGTGGTAGCCACGCCACTCGTGGTGGGGTTCGTTGCCGGCACGGCGTTCTTGCTGTTCTTCCCGGCGCTCTTCGGTGACGGGATGGATGATCTTTTCCTCGCCGAGTTCACCGCGTTGGGATCGGTGACGGGCTAGAGTGCGCGCGAGCTGGGCCAAGCAAACGTGCATACGTTGTTGGAAATAGGCTTGGCCGGAGAACTGC…
c171881.graph_c1_seq2 len=783 path=[119479258:0-375 119481015:376-412 119481206:413-782]	GCGCTCCCTGACTGGCTTGTAGACGGCGGGGCGGAGCACCGCCGACGCCATGAGGTTCCACCGCCGGCCCCAGAAGTCCTGCAGCGAGGCCGAGAGGTACGGCCTGTCGAACTGCGGCTCCAGCTCCATTCCGAGCGCCCTCCCCGCCGTGGCTAGGCACGGCAGGAGGAAGTCTAGGAAGCAGTAGATGACGATGCCGTAGAGGGTGAACACCGTGTAAAGATGCATCTCATTCTTGCCGCGGAGAAGTTGGAGGATGGCAGCCATGACAGCGAACTTGATGGTGGAAGACACGAGAGGCAGAGCGACGGGCTTAGCGACCGCGGCGCCATCAGCGGGCTGCCGGACAAGCTTGACGGGGAGCGCGGCGGTGAAAACGAACGGGAGAGGGCGGAGCGC…
c30104.graph_c0_seq1 len=256 path=[18516613:0-255]	ACAGGTGTTAGTTGGTCAGCCATTTGATACGGTCAAAGTGAGACTTCAAACTCAGCCAGAAACTAAACCTGGCGAACAACCACGATATAATGGCATGCTTGATTGTGTAAGGAAAACCCGAAGGAATGAAGGATTTAGTGCATTCTATAAGGGAACAGCCACACCTTTAGTTGGAGTTGGTTTCTGCGTCTCCGTTCAATTTCTGGTTTTCGAATTTATGAAAAGATTATTTAATGAAAGAAATGGATATCAGGGA
c245711.graph_c0_seq1 len=247 path=[316646870:0-246]	GCAGTATCTACTGACATGAATTGTATAATATCGGGGTTCCTGGGCGCTTATACATTTCTGTTCGGCACAAGTATTGTCAGATCTTCTTGACAACGCCTGGTCTCCCCTCTCACGCTGCCCATTCAAGCCAAACACACCCTTGATATAACCTACTTTTTGGGCAAAGTTCACGATCACCCTTTACCCGCGCTGTTTCTAGCTCGCCCACCCGGCTCTACAAAACACTTGGGTCTCTATCTCTAGGACG
c197825.graph_c0_seq3 len=2116 path=[256266653:0-45 256266874:46-58 256266921:59-90 256267049:91-150 256267335:151-218 256267660:219-242 256267767:243-306 256305645:307-332 256268218:333-339 256268253:340-371 256287395:372-397 256304799:398-416 256268601:417-466 256318840:467-474 256268846:475-513 256295800:514-536 256269139:537-539 256269155:540-585 256269354:586-604 256318957:605-655 256319001:…	ATACAGAAAGTAGCAGACTGAACTGCTTACACTCCTCCCCCCATACTCTCTTCATTGATAGAGCAAGGAGCAAACAAAAATGATAAGCAGCAGCTGATAACTTCTCTTTTCTGTACAACCTAACCCAAATCTAAACTTACAAGGATAGCCAAGCCCTATGACACAGAATACCTCCTGTTCCTAAGTGGGGGAAGAGGAGAGGGCTTCACATCTGCAGGCTTCGCCGTCAATGGCGGGCTTTGCGAGCTGCCAGAAGTCTCTGAACCTTTGCCATTCTCTCCATGCCCCTTGCTGCTCCACAGCTTGTGAAAGATCCTCCTGGACCGCGACTGCAGCAGGAGGCCTCCGAGCTGGTCCTTGAAGCTGTTTCTGCCGCTCCTGTGCTCGCTGTTCCGGTGT…
c197825.graph_c0_seq5 len=2135 path=[256266653:0-45 256266862:46-47 256266874:48-60 256266921:61-92 256296111:93-149 256296352:150-183 256296501:184-237 256267660:238-261 256267767:262-325 256318722:326-329 256318726:330-351 256268218:352-358 256268253:359-390 256268410:391-434 256268594:435-435 256268601:436-485 256318840:486-493 256268846:494-532 256269023:533-555 256269139:556-558 256269155:55…	ATACAGAAAGTAGCAGACTGAACTGCTTACACTCCTCCCCCCATACTTTCTCTTCATTGATAGAGCAAGGAGCAAACAAAAATGATAAGCAGCGGCTGACAACTTCTCGTTTCTGTACAACCTAACCCAAAGCTAAACTAAAAGGAGTGCCAAAAAAAAAACAGAAGAGGAGCCCTATGAAACGGAATACCTCCTGTTCCTAAGGGGAGGAAGAGGGGAGGGCTTCACATCTGCAGGGTTCGCCGTCAATGGCGGGCTTTGCGAGCTGCCAGAAGTCTCTGAACCTTTGCCATTCTCTCCATGCCCCTTGCTGCTCCACAGCTTGTCAAATATCCTCCTGGACCGCGACTGGAGCAGGAGGCCTCCGAGCTGGTCCTTGAAGCTGTTTCTGGTGCTCCT…
c197825.graph_c0_seq7 len=753 path=[256316765:0-19 256266921:20-51 256267049:52-111 256267335:112-179 256309529:180-203 256267767:204-267 256318722:268-271 256291954:272-300 256268253:301-332 256287395:333-358 256318787:359-376 256268594:377-377 256287625:378-458 256318890:459-462 256288057:463-485 256288158:486-500 256269155:501-546 256293354:547-565 256318957:566-616 256318995:617-746 256319055…	GTACTTTTCTCTTCATTGAAAGAGCAAGGAGCAAACAAAAATGATAAGCAGCAGCTGATAACTTCTCTTTTCTGTACAACCTAACCCAAATCTAAACTTACAAGGATAGCCAAGCCCTATGACACAGAATACCTCCTGTTCCTAAGTGGGGGAAGAGGAGAGGGCTTCACATCTGCAGGCTTCGCCGTCAATGGCGGGCTCTGTGAGCTGCCAGAAGTCTCTGAACCTTTGCCATTCTCTCCATGCCCCTTGCTGCTCCACAGCTTGTCAAAGATCCTCCTTGACCGGGACTGCAGCAGGCGGCCTCCGAGCTGGTCCTTGAAGCTGTTTCTGCCGCTCCTGTGCTCGCTGTTCCGGTGCTCGCCCTCTCTCGCGCCTAGGCTCGTCACTTGCTTGTTC…
c197825.graph_c0_seq9 len=1349 path=[256316357:0-40 256267335:41-108 256267660:109-132 256267767:133-196 256318722:197-200 256291954:201-229 256268253:230-261 256287395:262-287 256318787:288-305 256287622:306-306 256287625:307-387 256318890:388-391 256288057:392-414 256288158:415-429 256269155:430-475 256293354:476-494 256318957:495-545 256318995:546-675 256319055:676-681 256319061:682-689 256270…	CCAAAGGCTAAACTAAAATAAGAGCCGAAAAAAGTAAGAAGAGCCCTATGACACAGAATACCTCCTGTTCCTAAGTGGGGGAAGAGGAGAGGGCTTCACATCTGCAGGCTTCGCCGTCAATGGCGGGCTTTGCGAGCTGCCAGAAGTCTCTGAACCTTTGCCATTCTCTCCATGCCCCTTGCTGCTCCACAGCTTGTCAAAGATCCTCCTTGACCGGGACTGCAGCAGGCGGCCTCCGAGCTGGTCCTTGAAGCTGTTTCTGCCGCTCCTGTGCTCGCTGTTCCGGTGCTCGCCCTCTCTCGCGCCAAGGCTCGTCACTTGCTTGTTCAGAGAGTTTGGATGCCTCGGTATACGTCTTTCGCAAGTGTCACTCTGATCCTGCATAGGCTTTGCACATGC…
c197825.graph_c0_seq10 len=1351 path=[256298973:0-180 256269874:181-230 256319030:231-260 256319055:261-266 256319061:267-274 256270273:275-281 256270304:282-282 256270306:283-358 256270614:359-374 256270699:375-402 256270806:403-453 256271006:454-477 256271126:478-506 256319236:507-553 256319283:554-563 256285964:564-668 256319314:669-670 256286474:671-748 256272297:749-838 256272662:839-845 256…	AGGAAAACTACACAGATCCAGGTGACTCATTTAATGTATCACAACCCCTAGCAGGCTAGCACTATACACATGGCGTGTAAGATTATCACCAACTATGCATTCATAATACCAGCTACCAAGCAATGTATACTGATAGCAACAATTGAGCATTAATTTTGGTGCATGAAGTTCTTTGAACATACCTTAAGATACGCATCAACTGCAGAGTACAAGCTGTCATGAACAGGTCTAGCTGCTTCTGGCACTGCTGTTGCTAGTTCAACAAAGGTAGACAATTGAAGGTCTGGATCTGAAGCTACTTCAGATAGATAGCCATCAATCAGCTCCCCTAGAGCCAAAGTGGATTCTTGTTCAAAGTTTAGCTCAATCATTTTTTCATCAGATTTCTCAACAAAATCA…
c165426.graph_c0_seq3 len=634 path=[111625564:0-256 111626798:257-333 111627157:334-388 111627410:389-510 111627899:511-516 111627917:517-633]	GTCTAGTAAACCCAACCCTCGCTTCGCTTGCGTTGCGTCCCCTCCCGATCGATTTCGTTTCAATCCCCATCCCCATGGAGCTCGCCGCCGCATCGCGGCTGTCGCCGTGCTCGTGAGCCGCTCCGAGGTTCGCCCGGCGAGGTGGCGGGGCTTTGCAGGGTCCGGTCTGTGGATCTTGGTAGGTTTTGGAGTTCCCGTTCGCTGCTTTCTTCTTCCTGTGGGGTCGATTCTCCGAGCTGAGGGTGGGCCATTTCTTGAGGGAAACCAAAAGAGAGCGAACTTTGGAACAAGGAAAGGGGAAGGACTGATCTTCTTTTAGCGCTGTTTCGCTTTGGGGCTCTAGAAGCTTCCGGCTGATGGATTTCTTCAAGATCAAGAAGTTTGGGAAGACCCGGAAGA…
c211871.graph_c0_seq1 len=356 path=[298539855:0-355]	AGAAGCATGGTGAGTTGGCAGCCACAAAAGTAGAAAGTAGTGGCACTTTCTTCATGTGAAGCAAAGTATAATGCTGCTATCACTGCAGCATGTCAAGGGATTTGGCTGGGACGGCTACTTGGTGATCTCACACAGAAGGAGGTGAGCAGGATTGTACTCAAAGTTGATAACAAGTCGGCGATATCATTGAGAAAGAATCCAGCCTACCACGACAGAAGCAAGTATATAGATGCTCGTTATTACTTCATTCAGGAGTGTGTCGAGAAAGGGAAGATAATAGTTGATCATATCAAAACAGAAGATCAACTCTCTGATATTTTAATAAAGCCGCTGGGGCGGATCAAGTTCTTGAAAAT
c199078.graph_c0_seq1 len=2906 path=[273572739:0-651 273575829:652-690 273576014:691-803 273576551:804-818 273576606:819-828 273635166:829-850 273635188:851-867 273635205:868-877 273576815:878-924 273635229:925-927 273576949:928-928 273635236:929-966 273635274:967-975 273635283:976-976 273577121:977-1054 273577488:1055-1128 273635427:1129-1129 273635407:1130-1132 273635410:1133-1194 273635451:119…	GTCAGAAAAAACAGGGGCCTTGAGATTAAGCAAGGCAAGCAGTGGAGGGGGTTCATCTTAGCCGGACCGGGTGGCACTCCAGGCCCATCTCTATTCAGTGAACAGCAAAACCATGCAGGCCATAGAAAGGTTGGTATAGATAGCTCTTGATGTTCACATATCTTTAGGTGGTGCTACGACCAAGGGACTAGAGAGTAGAGACAGCAAATCTGAAAAATGCATGAGCCATGCGGAAGCCAAAAAAAAAATGCAGTTTTCTTCACTTGTTCATGAGCACTGCATTCAGATGAAATAGATTATGCCAATTCTGCTAATCAAGACATTTGAGCTGAACAAAGATGGCTATGTTTACACCAGACTTGCAATAAACGCAAAACAAAACAAGTCAGGAAAATAGCT…
c199078.graph_c0_seq2 len=260 path=[273636120:0-4 273636135:5-5 273609276:6-43 273636147:44-55 273636159:56-58 273636162:59-67 273609589:68-95 273625733:96-152 273636219:153-259]	TGCCCCGCCAATGAACAAACCTCATTGGAGATACCCTCCATATTGCACCCATCTCCCAAAATACAATATGTGTAGTGATCGACGATCTCGCTGTCTGGCTTGTTGAAACGGGCAGCCAGATGCTTCTCAACAAGGGCCAATCCAACTGCATTTGCGATACCCTGACCAAGGGGTCCAGTGGTAACTTCAACTCCGGGAGTCTCAAAGTTTTCAGGGTGACCTGGAGTCTTGCTTCCCCATTGCCTGAATTGCTTCAAGTC
c199078.graph_c1_seq2 len=730 path=[273633344:0-161 273634196:162-163 273634206:164-193 273592139:194-433 273593299:434-581 273593299:582-729]	CTGAAATCTACCTTAAGGTGTTCTAAAGCAATTTGATGCATGTGTTTTCACATGACCAAAAACAATACAGTGTGGCAGAATGGTGTGTGAATGAATAAAAAAATCAAGCATAAAAGCTAAGAAGCAATTACAATTGGTAAGGCATCACATTCGAATTCCAAATAACTAAAAAGAGAGTTGCAGTCATCTGTTGAAAAGTAGGTAGCTGCAGGAGATAAGCTAAACTAGCACATTCACTTCAGCCAAACTTGAAAGTGCCATTAAGCAATAAAGTCTTAGCTTGAGAACTCGAGAAGTATTTAAGCGCAAAAAAAGTGTTCTATGATTTGTAGGCTAAACCTTAGCAATACATTGATACACTGAAAGAAAGAAAATTTATAAAGCATCACTGGAGTTCAG…
c203683.graph_c0_seq1 len=379 path=[293251980:0-378]	GATCCACACACCTTATCACCTATGCATCTCCAGGGTATCTTCTCTACAAGCCGTCGCTCAAGTAGCAGCTCTCACAGAACATCCCTGCACCCACCAACACCCCATATGTATGCTCCGCCTCTGTCTTCTCAGCCTTCAAACGGCTACGCCCCATTTATCCCTCAATCGCAGCCCTATGCGCCACCGATTCAGACTTCACCCTCTTCTCGCTCACGTTCTCGTCATCAGCCGCGCCAGTCTAGCACCGGACGCTATGAATCGGACTCTGAGTTGCCTTCCAACCGTCGAGTCTTCGCCCCGCCGATGGCCCCAGCTCCCACGTCCATGACCCCCCATCCGGGTGATAGGACCTCTGCACGTGGTCGAGATAGGCCAGCAG
c117893.graph_c0_seq1 len=533 path=[67922890:0-532]	GTCGCAGCTTCATGTGGCTTGGCTGGCTGTTGCTCACGGTCTTTGGTGGCTTCGGGGGCGTGTGGGGGGTTTAAGTGGGAGTTGGGTAGTGGCTGCAGGAGGGGAGGGTTTGGGTCGTATTCGTCAAGGTCCAGGGTGAGGTCTACGATGGTGCGCTTGGAGGAAGGCCCGAACAGGGCCTCGCGGTCCGCACGCTTGCGGTTGCGCCTTTTGACCCGATCCACAGCCTCACTCTCATTCAGCGCCAGCAACGCATCATAAATCGCATTCAAGTTTGCAACGTATGGGGAGCACGCCAGTGACGTCAGCACCATCCTCAGAGCCTTAGCGATACTGAGGCAGGAAGAGTGCGTCAAGCACTGTGCGTTCCCATGGTGCGTCTCCCTAAACTCATCCAGA…
c182121.graph_c1_seq1 len=679 path=[138484468:0-355 138486046:356-377 138486149:378-458 138486484:459-459 138486489:460-678]	GCATCAGCCCGGCTCAGCCAGTCGCCAGCACGCCTCTCGCTCGCTCCTCTCCTCCCAGTCGCCTTTCCTCTCCTCCTCCCCCAATTCTCACCACGAAACCCTAAACCCTAGACAATCCGCATCGCTTCTGATCCTCTCGCCATGCATCTCACTCTTGAATTCGGGGGCGGGCTGGAGCTGCTCCTGGAGAAGTCCACCAAGGTGCACAAGGTGGACGTCCAGCCCAAGGACGGCGAAGGCAAGGTGACGATGAGGGGATTGCTTTCTTGGGTGAAGTCCAATTTGATCAAGGAGCGGCCGGAGATGTTCGTCAAGGGCGATTCCGTGAGGCCTGGTGTTCTTGTCCTTATAAATGACTGCGATTGGGAGCTGTGCGGTGGCCTTGATACAGAGTTGGAA…
c18344.graph_c0_seq1 len=326 path=[10370285:0-125 10370859:126-325]	ATGTAGGTATCTTTTTTCTGTACTTTCTTTTGCGAATAGCTATAATTCAAAAATTTTAGCCAAAAGCTACAGTCTAAAAAAATCCACCCTAAATTTTTGTTGTCCTTTGCGCTTTCGCATAAATGGATCTCTTTATCTCCCACAATTATTATTGTTTATATATTTAGATCCTTGAAGCCAAATAATCACCTCCTATTATTGTACAAGTTGAACAAGATATTCTAGGGGTCAAGAATCACCATGTGCAAATGAGTGACACCACTACCTACATTTTCTAGTTCCATCTGCTAAAAGACTAGGTTCTTGAAGATATATTGGACTTGTAG
c180175.graph_c0_seq2 len=1446 path=[133795778:0-165 133796524:166-211 133796775:212-235 133796906:236-318 133797314:319-368 133797496:369-510 133798097:511-653 133798774:654-860 133799810:861-975 133800303:976-1041 133800600:1042-1157 133801181:1158-1380 133815749:1381-1445]	GAAAAAAGAAGTGCTTTCATTAACCAAAGGTATGTTCTTTTACAAAGCTCCTATTTACATTCTACTCTGAAGGAGAGCCTAGTTGCATCTCTTCGGCGACCCTTCCACTGGTTGGCTTCATTTCTCCGACCAAGCGATTTGCCTCTTCCAAAGAGCAGTTGAAGTCGTGCTTGATTGGATGTAGGTTGAGGTTCCGATTGCATGCCTTGAGTTTTGCCAAGACATAGCTTACAGCAGCTTCGACCGCATCCTGAATCGACTTCGCTTGGTCAGACTTTAGAGTCAACAGGTGCTTCTTCAAAGCTTTAACTTGTAGCTCGATCATACTTGCATGAGCGGATATGGTGTCCTCGGAGAGACTTAGCTTCTTTGCACCAAACCCATCGAGAAGGTCGTTGA…
c124894.graph_c0_seq1 len=412 path=[73488901:0-311 73490366:312-337 73490484:338-411]	GCTGGGTATGAATCTGGGGCAGTTTTTAAAACTGGGGTGGGTCCTCCAGGCTGGTTTTTATGGGAGCCCGACTTGTATTTGTGGTAGCCGATGCCGGTGATTTGGCACAACTTTTCGCAGCTGTACCAGCCTGAGGAGGAGTAGGTCTGGGTGGACAGGAGGATGGCGAAGAACGCGATGAAGATGAGGCCGATGAAAAGTGTGACCAGGGGCAGGGAGGTGTTGAAAGCGTACCTTCTTAAGATGTTCCCCATTTTGGACGGGGCCTAGTAGAACTCATGGAGAATGACTCGCACCTGTGCTTTCCTCTTAACCTCCCCGTTCCGCTTGACTTCCTGCCAGCGCACAAAGCGCTTGCCTTTCACACTCAAGTAGCGCAGGCTTCCTGCAACATACACC…
c164874.graph_c1_seq2 len=489 path=[110955325:0-176 110962906:177-488]	GAGAGAGAGAGATGAGGGGAAAGAAGGATGCGGTGGCTTGTTTTTTTTTTCTGATTGGTTGACTAGTGCCTGCCTCACAAGAAAAGGATGTGGAGTGTACATGTACGGTTTTCAGCCTGACAGAATAACAGTAGTGGCAAATGGCCACGGTGTCCAACGTACGAAGTGTTTTTTTTTTACTTTTATAGGTCTGCTCTAGGGCTTTGAAATTACACCGAAGCCGGCGATAGCTTTCTCCGAGAAAAAAAAGGAAAAACAAGAGAAAATAGAAAAATACCATTATATAGTTACCAACAATGCTAGCAAATAAAAAAAAGATAAAAAGTCAAAAGTAAAAATCAACGAGTTCAAACTGGCTTCTATCTTAAATAAGTTGGAAGTCAGAAGCTAAAGCTGATT…
c202462.graph_c0_seq1 len=533 path=[292366687:0-532]	TATTTATTCATTATCTGTCACGTGAATAAATTTCATGATAACATAAACACATATCATTAGTCGCCCATTCACATTAAAATCAAATGAAAAACATAATTTTTTGTAATTCTGGCTTTAAACTGCCATATTCATCTGATCCTCCACTTTCACTGCCTCCTTCAGAAGGTGTTGAACTTTTCCGCCAACATCTTGCACGAAATGCTGCTAGATGCGCGTAATATGCTGGAGGTACCACTGAAACAGCTCTTGGGCACCTTGCATATAAATAACATAAATTATATGTCAAAGTCTGTAAGGAATCTGCCTTAAACTTATTTTCATCAACTAAAACGTGATAATGGGTTGGACGAGAAGTTCCTTGCAAGCCAGGATGAGACTGTAAGTAAAAATCAAATTCAA…
c187949.graph_c0_seq1 len=399 path=[161117339:0-54 161117593:55-56 161117600:57-224 161118302:225-319 161118761:320-398]	TTTTTTAAAAAGGATCAATCTAGTCTTATCGTGCTCATTAGTCAGGATATTACTTAAAGCATGTAAGGTTTCCTGAAGTGCATAGTACAGAACTGTATGGAAATCTTATATGCATTGTTACATGTGTAAACACTAAATACTAGCTAACTAGTATTACAAACTGATCAATGTAGACGCTGTACACAAGTACTACTGTTGTTATGACGCACAAACAAAATACAGCTGCTACTTCCAGTAAAAAATGCCTCAAAGGAAAGAGGATAAAATGTTGTTGTGGAGCGGATCCGACAAGTGTTCGACGAGATTCTGTATTGGGCCCTTGCCTGTTACAGCTGCCTGGATGTAGAACCCGAGCCACGCAACCATTGCCAGGCGACCGTTCTTGATCTCCTTCACCTT
c187949.graph_c1_seq1 len=809 path=[161125273:0-15 161149168:16-36 161129107:37-39 161125489:40-256 161126496:257-390 161133001:391-549 161149515:550-551 161133841:552-552 161133847:553-571 161133956:572-723 161134782:724-808]	GTTCTTGATCTCCTTCACCTTGAGATCTTCGAATGCGTCTGGATCTTTGGACAGCCCCAAGGGATCGAAAAGTGCTCCTCCTGGGTAGTTTATGTCCCCAGGAAGATATATACCCAAGGGTTCTAGAGCCTCGATCCCACAGTATCTCGCATATTCTGGCCCAACCATCAAAAGGGCTTGACAGATAGCGATGACAATGACACCCTGACCACCGGCAATTCGGAACCCAGGAATCCCAAGGTAATCAAGAGTATCACCCTGAAGTTTCGCATAACCAACTTTCCACCAGACAGGCTCAACAAAATGCACTACCCCAAATAGATCTAACAGCTCCGGAACAACAACACCAAGAGCAGCAAGCATGGCCCACCGCGAATGCAAGATCTCAAAGGTGTGATA…
c187949.graph_c1_seq7 len=903 path=[161125273:0-15 161149168:16-36 161129107:37-39 161125489:40-256 161126496:257-390 161127094:391-430 161149459:431-439 161127324:440-533 161127692:534-902]	GTTCTTGATCTCCTTCACCTTGAGATCTTCGAATGCGTCTGGATCTTTGGACAGCCCCAAGGGATCGAAAAGTGCTCCTCCTGGGTAGTTTATGTCCCCAGGAAGATATATACCCAAGGGTTCTAGAGCCTCGATCCCACAGTATCTCGCATATTCTGGCCCAACCATCAAAAGGGCTTGACAGATAGCGATGACAATGACACCCTGACCACCGGCAATTCGGAACCCAGGAATCCCAAGGTAATCAAGAGTATCACCCTGAAGTTTCGCATAACCAACTTTCCACCAGACAGGCTCAACAAAATGCACTACCCCAAATAGATCTAACAGCTCCGGAACAACAACACCAAGAGCAGCAAGCATGGCCCACCGCGAATGCAAGATCTCAAAGTTAAAGTA…
c183185.graph_c0_seq1 len=1588 path=[141548892:0-363 141550746:364-426 141551031:427-1446 141555977:1447-1453 141556005:1454-1587]	CTCAAAAAGATAAAAAAAAAACACGGCTAAGCTCATGGATGTCGTGCAAGGTACAGGCGATCTCCGCACTATTCTCCTTCCGATTGTTTCACAGATTAATATGCGAACCAGAGCAAGGTTTTCGCCAGCGTGCTACAGCGCGTGCTTCTGATCAACGATGTAGAAATGGAAAGATTCAACGGTATTACTGCACATGTTGAGTGCCTTCCTTGGGACTGTACAGGGCAGCCGGAAATCACAATGGCCAAACAACTGCATACACAACAATTTTCTAATCCAACGCTGGTACCTCACCTTATGGACGGACAAGCAAGGAAGCCGCCATTACAAATTGCTCCAAACTTAGAACCATGTGCTGCTGCCTACTGTACTGAGTAGCCTGAGTTCACTCCCCGTCCA…
c121793.graph_c0_seq1 len=673 path=[70962861:0-101 70963294:102-672]	TGTTCGATCAAAGCCCCGTGCGGGATTTGGTGTCGTGGAACACGCTGATCGGAGGGTACGTGCGGAGGGGCCTCCCTGGAGAGGCGCTGGAGGTGTTCTGGAGGATGGCAGAGGACGGAGCGGTGAGGCCTGATGAGGTCACGATGATTGGGGCAGTGTCAGGGTGCGCCCAGATGCGGGATCTGGAGCTCGGGAGGAGGCTTCATGAGTATGTCGAGAGTAATGGAGTGAGGTACACAGTGAGGCTCATTAATGTGGTGATGGACATGTATGTCAAGTGCGGCAATTTAGAGCTGGCTAAGTCGGTGTTTGAGGGGATTGACAACAGGACGGTTGTTTCTTGGACGACGATGATTGTGGGGTACGCAAAGTCCGGGCTGATGCACGACGCACGGAGGG…
c193050.graph_c0_seq1 len=2611 path=[201159331:0-246 201160529:247-247 201160534:248-307 201160742:308-322 201213033:323-323 201160816:324-351 201160924:352-423 201161259:424-501 201213072:502-527 201161816:528-840 201163230:841-902 201213286:903-916 201163516:917-1203 201164786:1204-1231 201213480:1232-1310 201165371:1311-1333 201165492:1334-1566 201166674:1567-1752 201213705:1753-1754 201167613…	ACCCAATTGGGCTTGGGCTGAACAAGTCTACCGAGCCTAACAAGCGGCTCATGAGCCGGCTCTGCTCATTAGCGGATCAAGTTGAAACCGTGGCTTGGCTCAACTTATTTATGCCACGAGCCGAGTCATGCCTTTAATGAGCCGAGCCAGCTCGTAAGCCTCGAATTTTTTTGCCACCCGTAGATGCAGTTGTTCTGTATACATTATGTGCTCTACTGTACACTGGTATAATGGGTAGCTTCCTTCTGAATGCATTACAGCTGATAAACGAGTTGCAGTCAGCTTGCTGAAATCTTGTCCGAAGAACATACAATAGCTGTTCGTCTATCTTTGTTTATGCCAAATTGCCAATATGCAATCACACTATCACAAAAATATATCTGCACCTAATCTTCATGG…
c193050.graph_c0_seq2 len=2552 path=[201159331:0-246 201160529:247-247 201160534:248-307 201213018:308-322 201213033:323-323 201160816:324-351 201160924:352-423 201161259:424-501 201213072:502-527 201161816:528-840 201163230:841-902 201213286:903-916 201163516:917-1203 201164786:1204-1231 201213480:1232-1310 201165371:1311-1333 201165492:1334-1566 201166674:1567-1752 201213705:1753-1754 201195870…	ACCCAATTGGGCTTGGGCTGAACAAGTCTACCGAGCCTAACAAGCGGCTCATGAGCCGGCTCTGCTCATTAGCGGATCAAGTTGAAACCGTGGCTTGGCTCAACTTATTTATGCCACGAGCCGAGTCATGCCTTTAATGAGCCGAGCCAGCTCGTAAGCCTCGAATTTTTTTGCCACCCGTAGATGCAGTTGTTCTGTATACATTATGTGCTCTACTGTACACTGGTATAATGGGTAGCTTCCTTCTGAATGCATTACAGCTGATAAACGAGTTGCAGTCAGCTTGCTGAAATCTTGTCCGAAGAACAGACAATAGCTGTTCCTCTATCTTTGTTTATGCCAAATTGCCAATATGCAATCACACTATCACAAAAATATATCTGCACCTAATCTTCATGG…
c193050.graph_c0_seq3 len=1838 path=[201159331:0-246 201160529:247-247 201160534:248-307 201160742:308-322 201213033:323-323 201160816:324-351 201160924:352-423 201161259:424-501 201213072:502-527 201161816:528-840 201163230:841-902 201213286:903-916 201175231:917-918 201175238:919-922 201175251:923-1062 201213353:1063-1128 201176219:1129-1203 201164786:1204-1231 201181943:1232-1263 201182111:126…	ACCCAATTGGGCTTGGGCTGAACAAGTCTACCGAGCCTAACAAGCGGCTCATGAGCCGGCTCTGCTCATTAGCGGATCAAGTTGAAACCGTGGCTTGGCTCAACTTATTTATGCCACGAGCCGAGTCATGCCTTTAATGAGCCGAGCCAGCTCGTAAGCCTCGAATTTTTTTGCCACCCGTAGATGCAGTTGTTCTGTATACATTATGTGCTCTACTGTACACTGGTATAATGGGTAGCTTCCTTCTGAATGCATTACAGCTGATAAACGAGTTGCAGTCAGCTTGCTGAAATCTTGTCCGAAGAACATACAATAGCTGTTCGTCTATCTTTGTTTATGCCAAATTGCCAATATGCAATCACACTATCACAAAAATATATCTGCACCTAATCTTCATGG…
c193050.graph_c0_seq4 len=1866 path=[201159331:0-246 201160529:247-247 201160534:248-307 201213018:308-322 201213033:323-323 201160816:324-351 201160924:352-423 201181093:424-501 201213072:502-527 201178689:528-674 201179505:675-687 201179554:688-781 201180062:782-840 201163230:841-902 201213286:903-916 201175231:917-918 201175238:919-922 201175251:923-1062 201213353:1063-1128 201176219:1129-1203…	ACCCAATTGGGCTTGGGCTGAACAAGTCTACCGAGCCTAACAAGCGGCTCATGAGCCGGCTCTGCTCATTAGCGGATCAAGTTGAAACCGTGGCTTGGCTCAACTTATTTATGCCACGAGCCGAGTCATGCCTTTAATGAGCCGAGCCAGCTCGTAAGCCTCGAATTTTTTTGCCACCCGTAGATGCAGTTGTTCTGTATACATTATGTGCTCTACTGTACACTGGTATAATGGGTAGCTTCCTTCTGAATGCATTACAGCTGATAAACGAGTTGCAGTCAGCTTGCTGAAATCTTGTCCGAAGAACAGACAATAGCTGTTCCTCTATCTTTGTTTATGCCAAATTGCCAATATGCAATCACACTATCACAAAAATATATCTGCACCTAATCTTCATGG…
c193050.graph_c0_seq5 len=884 path=[201159331:0-246 201160529:247-247 201160534:248-307 201160742:308-322 201213033:323-323 201160816:324-351 201160924:352-423 201181093:424-501 201213072:502-527 201178689:528-674 201199637:675-687 201179554:688-781 201208684:782-883]	ACCCAATTGGGCTTGGGCTGAACAAGTCTACCGAGCCTAACAAGCGGCTCATGAGCCGGCTCTGCTCATTAGCGGATCAAGTTGAAACCGTGGCTTGGCTCAACTTATTTATGCCACGAGCCGAGTCATGCCTTTAATGAGCCGAGCCAGCTCGTAAGCCTCGAATTTTTTTGCCACCCGTAGATGCAGTTGTTCTGTATACATTATGTGCTCTACTGTACACTGGTATAATGGGTAGCTTCCTTCTGAATGCATTACAGCTGATAAACGAGTTGCAGTCAGCTTGCTGAAATCTTGTCCGAAGAACATACAATAGCTGTTCGTCTATCTTTGTTTATGCCAAATTGCCAATATGCAATCACACTATCACAAAAATATATCTGCACCTAATCTTCATGG…
c193050.graph_c0_seq6 len=1612 path=[201159331:0-246 201160529:247-247 201160534:248-307 201213018:308-322 201213033:323-323 201160816:324-351 201160924:352-423 201181093:424-501 201213072:502-527 201178689:528-674 201179505:675-687 201179554:688-781 201180062:782-840 201163230:841-902 201200421:903-918 201175238:919-922 201175251:923-1062 201213353:1063-1128 201176219:1129-1203 201164786:1204-12…	ACCCAATTGGGCTTGGGCTGAACAAGTCTACCGAGCCTAACAAGCGGCTCATGAGCCGGCTCTGCTCATTAGCGGATCAAGTTGAAACCGTGGCTTGGCTCAACTTATTTATGCCACGAGCCGAGTCATGCCTTTAATGAGCCGAGCCAGCTCGTAAGCCTCGAATTTTTTTGCCACCCGTAGATGCAGTTGTTCTGTATACATTATGTGCTCTACTGTACACTGGTATAATGGGTAGCTTCCTTCTGAATGCATTACAGCTGATAAACGAGTTGCAGTCAGCTTGCTGAAATCTTGTCCGAAGAACAGACAATAGCTGTTCCTCTATCTTTGTTTATGCCAAATTGCCAATATGCAATCACACTATCACAAAAATATATCTGCACCTAATCTTCATGG…
c193050.graph_c0_seq8 len=604 path=[201206381:0-20 201175251:21-160 201213353:161-226 201176219:227-301 201164786:302-329 201181943:330-361 201182111:362-440 201194408:441-457 201182555:458-603]	GCGGTGTCGCTTCCCATCCAGCTGGATAAAGGAGAACAAATTCATTTCTCTCCAACAACCTATATGTATTTATTGAAGAGACTGGTACTCCACCGTACATAGAGACTATATCAAACAGAGACAGCTCCTGGCGCAAAGTCTCAAAATTTCCAACAAAAAATACAGAATGGGCCACAGCTCGAACAACTGATTTCTTCTCTCTCAAGAACTCTTCAACCAATGAAGTCAACTCCATCGCCAAGAGTTCATGATAACCCACAAACAAGATAGGACCTTTCTCGGGAACACCAGCGAGGCCGCGAACAATTTTTCCATTCTTCAGAGTAGACAGCATGACTGGGCTCAGTAAGTGGTTAAGTGGTTTGAAATCTTTACCAAATGTTCTCTTGAATTCACTTA…
c193050.graph_c0_seq9 len=2635 path=[201159331:0-246 201160529:247-247 201160534:248-307 201160742:308-322 201213033:323-323 201160816:324-351 201160924:352-423 201161259:424-501 201213072:502-527 201161816:528-840 201163230:841-902 201213286:903-916 201163516:917-1203 201164786:1204-1231 201213480:1232-1310 201165371:1311-1333 201165492:1334-1566 201166674:1567-1752 201213705:1753-1754 201195870…	ACCCAATTGGGCTTGGGCTGAACAAGTCTACCGAGCCTAACAAGCGGCTCATGAGCCGGCTCTGCTCATTAGCGGATCAAGTTGAAACCGTGGCTTGGCTCAACTTATTTATGCCACGAGCCGAGTCATGCCTTTAATGAGCCGAGCCAGCTCGTAAGCCTCGAATTTTTTTGCCACCCGTAGATGCAGTTGTTCTGTATACATTATGTGCTCTACTGTACACTGGTATAATGGGTAGCTTCCTTCTGAATGCATTACAGCTGATAAACGAGTTGCAGTCAGCTTGCTGAAATCTTGTCCGAAGAACATACAATAGCTGTTCGTCTATCTTTGTTTATGCCAAATTGCCAATATGCAATCACACTATCACAAAAATATATCTGCACCTAATCTTCATGG…
c193050.graph_c0_seq10 len=2393 path=[201159331:0-246 201160529:247-247 201160534:248-307 201160742:308-322 201213033:323-323 201160816:324-351 201160924:352-423 201161259:424-501 201213072:502-527 201161816:528-840 201163230:841-902 201213286:903-916 201163516:917-1203 201164786:1204-1231 201213480:1232-1310 201165371:1311-1333 201165492:1334-1566 201166674:1567-1752 201213705:1753-1754 20119587…	ACCCAATTGGGCTTGGGCTGAACAAGTCTACCGAGCCTAACAAGCGGCTCATGAGCCGGCTCTGCTCATTAGCGGATCAAGTTGAAACCGTGGCTTGGCTCAACTTATTTATGCCACGAGCCGAGTCATGCCTTTAATGAGCCGAGCCAGCTCGTAAGCCTCGAATTTTTTTGCCACCCGTAGATGCAGTTGTTCTGTATACATTATGTGCTCTACTGTACACTGGTATAATGGGTAGCTTCCTTCTGAATGCATTACAGCTGATAAACGAGTTGCAGTCAGCTTGCTGAAATCTTGTCCGAAGAACATACAATAGCTGTTCGTCTATCTTTGTTTATGCCAAATTGCCAATATGCAATCACACTATCACAAAAATATATCTGCACCTAATCTTCATGG…
c193050.graph_c0_seq11 len=665 path=[201206381:0-20 201175251:21-160 201213353:161-226 201176219:227-301 201164786:302-329 201213480:330-408 201190243:409-431 201165492:432-664]	GCGGTGTCGCTTCCCATCCAGCTGGATAAAGGAGAACAAATTCATTTCTCTCCAACAACCTATATGTATTTATTGAAGAGACTGGTACTCCACCGTACATAGAGACTATATCAAACAGAGACAGCTCCTGGCGCAAAGTCTCAAAATTTCCAACAAAAAATACAGAATGGGCCACAGCTCGAACAACTGATTTCTTCTCTCTCAAGAACTCTTCAACCAATGAAGTCAACTCCATCGCCAAGAGTTCATGATAACCCACAAACAAGATAGGACCTTTCTCGGGAACACCAGCGAGGCCGCGAACAATTTTTCCATTCTTCAGAGTAGACATCATTACTGGGCTCAGTGCAAGGTGAAACAGTCTGTGATCTTCGTCAAATGTTTTCTTGAACTCACTTA…
c246574.graph_c0_seq1 len=475 path=[317057872:0-474]	TGGCTATCGCAACATCTGGAGTTGCTGCTTGCATGTTTCTTTACCTGGGCCAGGGAACGGAAAGGGGAAAACATCACGACGTCTCGGAAGCTCTGGCTTGGAAACCAAGGAAACTCCCTCGCTCTTGCTGTCCGGGCCGTCAAGACGAGTCCCACGTGGCGCACTCCCTCCTTCGGCACATGCGGTTACACGGCGATACCCTTGAATGGAGTCTGGAGCAGCATCACTTCGGATCCCGAAGTCCTTAATTCGCCAGTCGAGGCCCGGGCAGCAAGGTGAGCGCTGGGCCAAGTGTATATATTAATGAACAGGATCTCGCAGCCTCCCTGTCCCGGACACTCCCGTCGTGAGGAATCAAAGCAAAGAACAAGTTACTAACGTTAAGATACCCTACGGATT…
c135468.graph_c0_seq2 len=460 path=[82078481:0-236 82079457:237-272 82079611:273-459]	GTCATCTCAGCAGAGGGTGTTTCTATGGATCCATCCAAAGTTCAGGACATCCACCAGTGGCCGATTCCTAAGTCCCCCCGTCAGTTGAGGGGATTCCTAGGGCTCGCTGGGTATTACCGCAAATTCATTCATCACTTTGGATCTATTGCCGCGCCACTCACTCAGCTGCTCACCAAGGAGGGATTTGGCTGGTCCCAGGCTGCGCAGGAGGCTTTTGTAGCATTAAAAGAAGCACTCTGTAAGCCAACCTTCTTAGCTCTACCAGATTTTACAACACCCTTCATCGTCGAATGTGATGCGTCCGGTAGTGGGATTGGTGTAGTACTTCATCAGGGATCTAAGGCCATTGCATTTTTCAGCCGAGCATTCCCACCGCATCACGCCAAACTAGCCGCGTAC…
c135679.graph_c0_seq1 len=655 path=[82283119:0-380 82278586:381-654]	GCTCACCTCCCTACACTTAACCTACAACACAACACAACAATGCACATGATACACACACACCTCTCCCCAAATCCCAACACCCTACTCGGTTGCTTGCATCCATACAAACACACTGAAATCACCTACTCTTCTTCCGGGTGCCCTCTCCCTCCTCTCCCCTCCCTCCCCCATCTCTCTCAGCATGAGAGAGGCCGGTGCTCTACTACCAGCCATGCTGCTTGCAATGCTTCTCCTGCTAGCGTCCGAGCTCTCCACCTTCGGCTGCGGCCACAGGATTCCTAGAGCAGACGTACCGGCATGGAAGCGCGGGCACGTGGCGCCGGCGACGGCAGGAACGACGTCGTCCCCGGCGATGGGCGGTGCCGGCGATGAAGCGGCAGGGTTCGGCGAATCCAAGAG…
c145414.graph_c0_seq1 len=860 path=[91989671:0-859]	GTTTAATTTTTAAAGATTTACGGCTTCCAAATCTTAACTAAATATATTGTTGAAAAATTTAATTACCTTTATTTACTTTTAAGTTCGAATTGTTGTATGCTTAAGTTAATAGAATGACGACACTTAATCGTGTCAATTTTTAAGTATCAAAAGTAAGGTAGAAAATACGCAGCAAACTTGCCGTAGGTCATACCCCTGGATTATTAGCGCAGCCCCATGTCCCCCAACCTGCAATGCGTGGCACGTCCCTCCTTGCGGCTGCTAAGGGTCCGGGGGGAGGTGTGCTGGACAAGCCAGACACCAAGCCTACCAAAGTGCCCAAGCGCGGCAGCAAGCAGCCCCCCCAGTACAACGTGATGCTGCACAACGACGACGTGAACAGGAAGGAGTACGTGGTGC…
c170270.graph_c0_seq1 len=239 path=[117452844:0-43 117453035:44-86 117453220:87-115 117453358:116-238]	CACAAGTTCCGGACAGTTGCCTTCTAAGCGCTCTCTGCTGCAAAGCACCCTCATGCTAAGCACCCACATGCTATGCGCGGTGTGCTATTAAGCACCCTCCGTATGGCGGGCTGCACACATATCGCACTTCAAAGGAACTATCCTTTCAGTATTTTCAGAGGATTTTCCTCACTTGACTTGTGGCCCCAACACACTGGGTACTAGGTAGGAATACAAACAAGTGAAAGGGCTTATGATAG
c170270.graph_c1_seq1 len=282 path=[117457868:0-281]	GGCTACACGTCGTGCGCCCATCTTTATTAATGTGCTAAGCTGCGCAACGCACTTAGAATTGAAAAAAGCTGTAAACAGCGCTAGCTCACAATAGACGCTCGTCCAGCAAGCCTAAACCAACATAGTTAGGATAAAGCTAGCACATAACATAAGCACACAAATATTGGGAAAAACAGCGTCCAGAATAGTGCCTAGTCAGCATGTAAGCTGTTAACTACCAAAAGGATAAAAAATAAATAGCATTAACACCTAACAAGAAAAGTTCAGGTGACCAGTTCTAAC
c253482.graph_c0_seq1 len=275 path=[320433732:0-274]	AGCGAGCTGGCACGATCAAAGAACCTCCTCAACGTCTTCGAGAGAAGAATTTTCAAGGCAGCAGATGGTGAGGGCATGTTACGCATCAGTGAGCCGGGTCATGACTTACTCAGGTCGGCTATTGGTGAGGCCGACGTGGTTGAGGTCACATCTGCGAGTCCGGTGGCTGTCCTGATTCACCGACTTGTTGAGGGGTTCAGCTTGTTGATGGCGCTCTCGAGTGTGGTCCTTGAGGTTGCTCAGAGGAGGTCGCTAAGCCTATCAATACACCCAAG
c245942.graph_c0_seq1 len=263 path=[316759966:0-262]	GGGTAATTTCCTAATTTGATAAAAAGAAAAAGAGGGGGTCCCACCTATCGGTGGGACTACAAAGGAGATAAGGATGAAGCCTTCTCGAGCGTGCACAGTTGGGGAGGCGCTCGGCTATCCGGTTCTCCCGATCGACCGGGTCTAGCAGAGGCGGGGCGGCGACGGAGGCACCACTAGCTTGGGCGCTTCGGCGTCGGCTGTGGCAACAGCCCGCCAGCCTCCTTCATACTCCCCTATAAGAGGCGGCCTTCCTTTCCTTTCTT
c148994.graph_c0_seq2 len=548 path=[95063925:0-16 95064002:17-206 95064857:207-547]	TCACTCCTACTGACACAGGGATCTACATCCAACCAACAGAAGGATTTATCATGTTCTGCTTCCTAAATGGTGTATGGACAATATTGTTACCATACACATCCATCTTTTGCATGCTAATAACATAAATCAGCGAAGTACAAGAGAGAAAGGACCTATGGTGAAAATTAGTCCATATAGGATCAATAAAAGGAGATTAAGATCATAAGGTGATTAGTAGGAAAAAGACATTGAAGTAATTCATAAAATCTGCTGACAAGGAAATGAAATTCCGATTTTTTAGAGGATCAATAAAAAGTTAAAAACATGTGAGGTAATTGATAAATCTGATGGCATGTAAAGATTTTGCATTCAGAAGTGTCAGGTTTTTAGAGGATGAATAAAAACATATGAGGTAATTCA…
c144279.graph_c0_seq1 len=244 path=[90791756:0-107 90790595:108-243]	CAACACAACAACATATAGATTTTGGGAAATGATACAACGATTTCAAGCTTTAAGACATAGAAGTAATGGTCGAGTAGAGAACCAGGAAGCCTATGTCCGGGCGATGCATTTAGCACTTGCAGTCTCCGACCGTGCAGCCGCAAGAGTCACCGCAGCCGCATGAGGGCTTGCCACAGTTGGCCTGAGAGACGGGAGTCTGAGTGGTAGTGAACATTGTGAGTATAATGAGTCGATTCAAAAGTAG
c144279.graph_c0_seq2 len=237 path=[90790120:0-100 90790595:101-236]	AAGACAACAACATATAGATTCGGGAAATGATACAACGATTTTAAGCCTTAAGACAGTAAGGGCCGAGTAGAGAGGCAGGAAGCCTATGTTCGAGCGGTGCGTTTAGCACTTGCAGTCTCCGACCGTGCAGCCGCAAGAGTCACCGCAGCCGCATGAGGGCTTGCCACAGTTGGCCTGAGAGACGGGAGTCTGAGTGGTAGTGAACATTGTGAGTATAATGAGTCGATTCAAAAGTAG
c195286.graph_c0_seq3 len=968 path=[224985769:0-61 225001852:62-75 224998935:76-76 224986097:77-79 225001914:80-139 224972499:140-235 224973091:236-273 225002086:274-279 225002092:280-281 225002094:282-283 225002096:284-390 224973759:391-414 225002173:415-417 225002176:418-418 225002177:419-425 224983618:426-427 224973933:428-428 224973937:429-430 224973942:431-436 224973961:437-465 224974103:466…	AAATGGCGCTAGGGGCAAATGAGTAAAGATTTCGCCACGCGCACGGCGCACCAGAGAGAGCGATCTCCTCTCCATCATCCCTCTTCCGGTTCCAAGCTGGTTTCGGATTAAGCGAGCGAGGAATCGAGGCGGGAGGGAGAGATGGGGAAGAACCAGGCGTACAAGGCGATGCAGAGGGCGCGGCTGGGGTCGTCCTCCGGCGCCCCCGGCGCCACGGACTCCCCCGAAGACGGCATGAGTGGCATGCGGCGCGCTTGGCCAGCCTGAGCAAGACCCACACCATCACGTGGGAGGAGTTCAAGAAGAAGCAGAAGGAAGAGGAGCTAAAGAGGGGTGAGATGGAGGCTGACAAAGATAAAATGATGAGAGAGTATAGAGCTCAACTGGATGCGGAAAGGG…
c195286.graph_c0_seq6 len=1037 path=[224971931:0-99 224972406:100-115 224972456:116-119 224972474:120-123 224972494:124-125 224972499:126-221 224972951:222-246 224973091:247-284 225002086:285-290 225002092:291-292 225002094:293-294 225002096:295-401 224973759:402-425 225002173:426-428 225002177:429-435 224973921:436-438 224973933:439-439 224973937:440-441 224973942:442-447 224973961:448-476 22497…	CGATAACTATGGACAAACTCACGGCACACGCGCACCAAAGAGAAAGGGATCTCCTATCCATCCTCCTCCGGTTCCAATCTGGTCTCCGATTAAGCGAGCGAGCGAGGAATCGAGGAGGGCGGGAGCGATGGGGAAGAACCAGGCGTACAAGGCGATGCAGAGGGCGCGGCTGGGGTCGTCCTCCGGCGCCCCCGGCGCCACGGACTCCCCCGAAGACGGCATGACGGACGGTTCATTTCATTCTCCAGAGTGGCATGCGGCGCGCTTGGCCAGCCTGAGCAAGACCCACACCATCACGTGGGAGGAGTTCAAGAAGAAGCAGAAGGAAGAGGAGCTAAAGAGGGGTGAGATGGAGGCTGACAAAGATAAAATGATGAGAGAGTATAGAGCTCAACTGGA…
c195286.graph_c0_seq7 len=993 path=[224985769:0-61 225001852:62-75 224998935:76-76 224986097:77-79 225001914:80-139 224972499:140-235 224972951:236-260 224973091:261-298 225002086:299-304 225002092:305-306 225002094:307-308 225002096:309-415 224973759:416-439 225002173:440-442 225002177:443-449 224973921:450-452 224973933:453-453 224973937:454-455 224973942:456-461 224973961:462-490 224974103:491…	AAATGGCGCTAGGGGCAAATGAGTAAAGATTTCGCCACGCGCACGGCGCACCAGAGAGAGCGATCTCCTCTCCATCATCCCTCTTCCGGTTCCAAGCTGGTTTCGGATTAAGCGAGCGAGGAATCGAGGCGGGAGGGAGAGATGGGGAAGAACCAGGCGTACAAGGCGATGCAGAGGGCGCGGCTGGGGTCGTCCTCCGGCGCCCCCGGCGCCACGGACTCCCCCGAAGACGGCATGACGGACGGTTCATTTCATTCTCCAGAGTGGCATGCGGCGCGCTTGGCCAGCCTGAGCAAGACCCACACCATCACGTGGGAGGAGTTCAAGAAGAAGCAGAAGGAAGAGGAGCTAAAGAGGGGTGAGATGGAGGCTGACAAAGATAAAATGATGAGAGAGTAT…
c195286.graph_c0_seq8 len=934 path=[224990168:0-63 224990436:64-74 224972474:75-78 224972494:79-80 224972499:81-176 224972951:177-201 224973091:202-239 225002086:240-245 224988086:246-249 225002096:250-356 224973759:357-380 225002173:381-383 225002176:384-384 225002177:385-391 224983618:392-393 224973933:394-394 224973937:395-396 224973942:397-402 224973961:403-431 224974103:432-438 224974131:439…	CGAAGAGAAAGGGATCTCCTTTCTCCCCATCCTCCTCCCTCTTCCGGTTCCAATCTGGTCTCTCGGATTCAGCGAGGGAGCGATGGGGAAGAACCAGGCGTACAAGGCGATGCAGAGGGCGCGGCTGGGGTCGTCCTCCGGCGCCCCCGGCGCCACGGACTCCCCCGAAGACGGCATGACGGACGGTTCATTTCATTCTCCAGAGTGGCATGCGGCGCGCTTGGCCAGCCTGAGCAAGACCCACACTGTGACGTGGGAGGAGTTCAAGAAGAAGCAGAAGGAAGAGGAGCTAAAGAGGGGTGAGATGGAGGCTGACAAAGATAAAATGATGAGAGAGTATAGAGCTCAACTGGATGCGGAAAGGGCTCAAAAGCTAGCTCTCGGAAAAAAACATTCAAG…
c195286.graph_c0_seq9 len=1026 path=[224985769:0-61 225001852:62-75 224998935:76-76 224986097:77-79 225001914:80-139 224972499:140-235 224973091:236-273 225002086:274-279 225002092:280-281 225002094:282-283 225002096:284-390 224981949:391-428 224973937:429-430 224973942:431-436 224973961:437-465 224974103:466-472 224974131:473-495 224974228:496-498 225002257:499-558 225002304:559-561 225002307:56…	AAATGGCGCTAGGGGCAAATGAGTAAAGATTTCGCCACGCGCACGGCGCACCAGAGAGAGCGATCTCCTCTCCATCATCCCTCTTCCGGTTCCAAGCTGGTTTCGGATTAAGCGAGCGAGGAATCGAGGCGGGAGGGAGAGATGGGGAAGAACCAGGCGTACAAGGCGATGCAGAGGGCGCGGCTGGGGTCGTCCTCCGGCGCCCCCGGCGCCACGGACTCCCCCGAAGACGGCATGAGTGGCATGCGGCGCGCTTGGCCAGCCTGAGCAAGACCCACACCATCACGTGGGAGGAGTTCAAGAAGAAGCAGAAGGAAGAGGAGCTAAAGAGGGGTGAGATGGAGGCTGACAAAGATAAAATGATGAGAGAGTATAGAGCTCAACTGGATGCAGAAAGGG…
c195286.graph_c0_seq10 len=648 path=[224995058:0-82 224995497:83-183 224995897:184-216 224996038:217-245 224972951:246-270 224973091:271-308 225002086:309-314 225002092:315-316 225002094:317-318 225002096:319-425 224973759:426-449 225002173:450-452 225002177:453-459 224973921:460-462 224973933:463-463 224973937:464-465 224973942:466-471 224973961:472-500 224974103:501-507 224974131:508-530 224974…	CGGACTCCCCCGAAGACGGCATGGTCGGTCCCCTTCCTCACCTCACCTCACCCTTCCCCTTACAGATCTTGCTTTCCCCCTACCGTGCCAAGTTCCAAACTCGCAATCCACCTTGCTGTGATCTTTTCCGCAACCCTGTTAAGATCTGTCTAGACGTGGGCAACATCCATGGAGAATCTTGCTGTTAGGACTTATGAGATAGCGGTAGAGAAAATCGAGGGGCTTTTACTAACGAGGGCCGTCGCAGACGGACGGTTCATTTCATTCTCCAGAGTGGCATGCGGCGCGCTTGGCCAGCCTGAGCAAGACCCACACCATCACGTGGGAGGAGTTCAAGAAGAAGCAGAAGGAAGAGGAGCTAAAGAGGGGTGAGATGGAGGCTGACAAAGATAAAATGAT…
c195286.graph_c0_seq13 len=1018 path=[224971931:0-99 224999359:100-121 224972456:122-125 224972474:126-129 224972494:130-131 224972499:132-227 224973091:228-265 225002086:266-271 225002092:272-273 225002094:274-275 225002096:276-382 224973759:383-406 225002173:407-409 225002177:410-416 224973921:417-419 224973933:420-420 224973937:421-422 224973942:423-428 224973961:429-457 224974103:458-464 2249…	CGATAACTATGGACAAACTCACGGCACACGCGCACCAAAGAGAAAGGGATCTCCTATCCATCCTCCTCCGGTTCCAATCTGGTCTCCGATTAAGCGAGCGCGAGCGAGCGAGGAATCGAGGTGGGCGGGAGCGATGGGGAAGAACCAGGCGTACAAGGCGATGCAGAGGGCGCGGCTGGGGTCGTCCTCCGGCGCCCCCGGCGCCACGGACTCCCCCGAAGACGGCATGAGTGGCATGCGGCGCGCTTGGCCAGCCTGAGCAAGACCCACACCATCACGTGGGAGGAGTTCAAGAAGAAGCAGAAGGAAGAGGAGCTAAAGAGGGGTGAGATGGAGGCTGACAAAGATAAAATGATGAGAGAGTATAGAGCTCAACTGGATGCGGAAAGGGCTCAAAAG…
c248812.graph_c0_seq1 len=249 path=[318129423:0-248]	ATGGGGGGTAGCATTGACAATCTGCATTTGAGCAGCTGAATTTGCATTTCTTTTACCGTCATGGGGGGTTTTGAACCACCATATTACGGCAAAGAAGACTGTCCAAGCGGTGGAAAAGACATGGTCTGCAAAGAAAAAATGTGCGAAATATAGAGTATTTTTTGGGTCTTCTGAGGAGACGGCTTTTAAGCCATAGAATAAAGCGAAAAGGGCGAGAAGGGAGTAAAAATAGAGAGAGAATTGGAGCAG
c254836.graph_c0_seq1 len=248 path=[321114125:0-247]	AATTAACTCGTCATTTCTCAAAAATTGCAAAGTCAATGTATCCTCAAAATAGTTTCTTCTGTTCTTCTGATATAAACACACACTGATATGAGGCCACAAACCTTTTTGTGGAGCCTCATGTCTACAAAACACTCTAGAAAGACAAGACTGAATCGATAGTACTATACCTTAATGGAAGCATTCGTCTAAAAATATCTTAATTGAAGCACATTTGCAATTTCAAAGCTATTTAACAACAGTGAAACTAT
c222965.graph_c0_seq1 len=273 path=[304852868:0-272]	GTTACTCCTCGTCAACAACCAAGCAGGCTCCGTCCGCTTTCGTTAATTAACCACCACAACACGGGCCCCATTCTCATTATGAGGCCATTTGCACGTCGGCTGGCGAATCCTGGACCTCAGCAGCAGTCACTCCAGAGTACTTGTCGTTAAAGAGCACATTTTTCAGCACTTGCGAGATCAGCCCGTGCGCGGCCTCGACAGTAATCTTTGTGCTGTCCCGGGAAAGCTTGTGTAGAGGACTATCGTCGGCCTTACGCTTCTCAGTCGTTCCGG
c201171.graph_c0_seq1 len=377 path=[291359494:0-376]	TTATTAAGAGGTACATGTATAATTCGATTTAACAAATATTCGCCTTGATCTAAGCTTTCTGAAAACCAGGAATTGCTACAATGTAAACGGCAGGTAACGGGCCCAGAAGTTTTCCTTGCAGTTGTGCTTGTTTTCTGATTCGTTTGCGGTTGCTCTTTTGATTGCGGTTGCTCTTTTGAGCTCTGCAAGCTGCACGGAATTATTCTAATTTAAGTGTCTTGCTGAAATGCTCACAGGAATTTTTTAGGTAGACGGTGTACCACGAGCTGGTATTCGCATATGCCATAATGGGGGTTAAGAAATTGCTAAAAAAATTACCCGATCATTTTATGGCGACAATGCCATATTGTGCCGCCTTTGATCATCGGTATTACAAA
c235547.graph_c0_seq1 len=264 path=[311691351:0-263]	GCTCCTCCTCTTGCGCCGCTTTTTCTTGTTCGTCATCATCATCTTCATTATCCGAAGAGAAATCCTCGCCAATTGTCTCTTCAGACGCCAGCGCCTTGCCCTTGTCTCGTCCGAGGCGAGACTCTGGGTCTGGTTCGTCACGTCTTTGCGCCTTCTTCCACTTACTGCGAATCTTCTGCCTCTCGACCCATGATTTCTTCAACCGCTTAGCGGTCGACTCCGGTAAATGAACAAACCGTGGCGGCCCTTTCTTCTTCTTCCGCT
c222496.graph_c0_seq1 len=219 path=[304603490:0-218]	GGCGGAATAAAATTGGCTAGTTGACGATGGTTAGCGTCCGTTTTGGTACGATTGTGGTCGTTCAGCCGCCGACTCGCTTTATTCGACTTGACTAGTTGTACTATACTCTTGATCATTTCGTAATGATCGACCGTTGATTGGTCACACGCCTTGATAAAGTCGGCCCAGGTGTCAAAGTCTTGCTGGATATCACAACGTTTACACAAGGCTAGGGTATTA
c210074.graph_c0_seq1 len=341 path=[297417078:0-340]	TCTCTCTTCTATTCTTCATGTACTCTCTCTCTCTCTCTTTCCCAGCGCAACAAGCTCTAACCAAGCAGCCATACGTGAGTCAGCTATTGGTGTTGTGCCTTCGCTAGGCGTAGCAACTTCGAGTGCCACCAGTGGACCGAGCTCCCTCGTTGTCGCCTGGTCTTCCACCCTGGCATACTAAGCTCCACCGCCAGCCTCCCGGTCTGAGGTTGCCCCGCTTGCACTCGGGGATGGCCATCTGCGGCAACAGGAGCACGTAGGAGGCCTCCCCTTCTGAGATGCAATCGGAGCTTGTCGAACCTATTGCTGCTACGAGCAGAGCTCGTCGAATCTGGCAGGGG
c211659.graph_c0_seq1 len=217 path=[298424935:0-216]	GGTTGGTAAAGCATCAAGAAGCCATTGCTGCATGCCGTTTCCAGCAGTGGAGCCGTTCTGTTTCTCCGCCATGGAAACCACATTGGCAACGTGCTTCAAATAAGGTATATCTTCTTGACTGTACAGTGTGACAGCAACACCACCTTCTCGCCCGGCTCTGCCTGTGCGTCCAACACGATGAACATATGCGGCACTAGAAGTTGGTATGTCGTAGTTG
c180982.graph_c0_seq1 len=1726 path=[135657688:0-398 135659427:399-400 135659439:401-916 135662094:917-937 135662195:938-1377 135668721:1378-1385 135664248:1386-1433 135668900:1434-1446 135664502:1447-1725]	GACATGCGCTGTCGGTTGTCATCCACGGACCACGGCTATAGCTCCACGCCATGGCTGAGTCACGGTCTCCTCAGCTCTTGCTAGTCCGAGCCCGACCTTACCCCAACACCCTACTCCTACTCTCACTGACACCTGGGGCCCACATGCCCAAGCCCCTGCTATAAATACAGCTCGAGTTTGCCTCCGGAGCCAGGCAAAACCGCAGAACGCCACTGCCGTGTTCTTGGACTCTGCTAAGTCTGTTCCGCTGCTGTTCTTGCTGTTGCCACAAGCTTGCGTATTCAGATTCGGATTAGTACTCTTATTATCTGCCTCTGCATAGCAACAGCTGGTTCAAGATGACAATCACCATTGAGCAGCCCAGCCTCGATGTTATCGCGGAGAGGAAGGTCGCCGGCG…
c248151.graph_c0_seq1 len=237 path=[317812644:0-236]	TGGGAATGTAGTTGAGCTAGGGTGATCCAAAATTGTAATGAACTTTTCTATGCCTCTGCTTCATTTTAGTAAACAAGAAAAAATTCCATTTTGAAGATAGGATTTTCTTTTTGGAGGAAGATAAGAGGTTATGATGTAAGAAGTAAAAGAAAACGAAGGGAAGCCATATAACTATAGGCATAGGACTTAAAAGAAAGGCACAGTTTAGCATCGGATACACTGAGCTTAATTAAAAAA
c137026.graph_c0_seq1 len=331 path=[83622830:0-330]	GCGATGGGGTTGTCGCGGTCGCCGGGCATCTGCGCGCCGCCGATGATGTGGCCCCAGTAGGCGCCGAGCTTGTCGCCGGCCGCGACGCTGATGACCTCTTTGGACGTCGACCCGGGCGAGCCGCAGATCATGTTGTTGCTGCTGACGTCCTGGGTCGGGTTGTTGTTGTTGGGCGCCCTCAGCCCGACCAGCGAGCCGGCCGACTTGCCATTGACGGAGAGTTGCTGGAAGATGGTGTGCCCCTGAACAGCAGCCGCCGACGCGAGGAGAGCACCCAGGGAGAACTTCATGATGACCCGGTTTTTTTTTTTTCAGAGCTAGCAAAAATCTT
c238504.graph_c0_seq1 len=230 path=[313182013:0-229]	CGGTCATTACCGCAACTACCAAACATCTGTGTCGCACCTAGAGGCTAGAGCTTCACCCACCTGAAGCTTAATAAATCACACGAGAAAGCGTCATCTGACTCGAGACAGCAGAGCATGGAAGCCCGTCGGTCTAGCCCGCTCGCCCGTGGCCCCGCCGTAGTGAATGCGCAGGTTCACCCACTGGCGCCTCCGGCCGGCCGGCCGGCCTCAGCTCCATTTACGGATGTTTG
c138193.graph_c0_seq1 len=298 path=[84742646:0-297]	GTACGCTCGCCGTGCTCGATACCACAAGATAGCGGCCGAGTCGCTTACTGGCCATACACCATGAGCTTTTTCTTGATAGCGGCGACCCTCCCGCCCGTGGCTAATACATCCGCGATTGCAATTGGAACGGCAGGTTTCTCCCAGGAGTCTGGGAAACGGTTGTACTTGAAGACGGCTTCCATCGCTTCGAGCCCGATTGCCCTGGTGCCGTCGTCGTTCGCGTAGCCAAAGACGTGCAACGGTAACCCTGGTTCGCTATCTGCGAGCGGCTGGATGCTTGTTGGAATGGGAGTAGCGA
c235423.graph_c0_seq1 len=369 path=[311623136:0-368]	ATCAAAGTCAGCAGTTAATGGACAAGATTAGGCCTTCGGTAAGTATAGAACAGCAGCAATAGTATGCAACTAAAAGCCCCAAACACTAGCAGAACATCCTAAACAGTCACAATAATTTCATATAGACCTAAAATCCTCATCGGGCATTCAACTTTCCCACAAGTTTATCATGCAATCTCCTAGAATTAGCGTATATGTGCAATCAATCAAATATGACAGCACACTAATACGGCACACTACCGCACGACTAACAACTGAAAAGGGCCGACAAAACTCACGGCGTAGTGGCACCGAAGCCGCTAAGAAGCAAATCGGCTAGGCACATTGTAATCGACGCTGACTTAGAAAACCTATCGCCGTCGACTAGGT
c232808.graph_c0_seq1 len=210 path=[310157266:0-209]	GCCAAAACAAGCAATATCCCTAATAAACAGAAAATAAGTTGCTGGACACCAATCAAGTATAGCTTGCTTGAGCTTAATGGAAATGTCATTTACTGGTTAAGCATGACTGTTTTCAAGTTACTGTGCAGTGTAAGGTTGAATTGCACCATACCATGCTTTCCTTAGAAATGCAAAAGCTTGATAGAAAATTGAAATATGTACAGAGGTTCA
c254225.graph_c0_seq1 len=373 path=[320803499:0-372]	GGTCAGTCCAGTCGAACCAAGGAAATCTCAGCTTCAGCACCCCTAATTCCTTCGTTAATGGGGCCTGGGGCTTAATTGATGGACAAGGGTTTACCGGAGCTAGCGCCATGCAACTCGCAGTGGTCTCCGAAACAACTGCAATTATCCTTGACAAAGTTGAACACAATCCTTTTACGACCACTGATGGCCACTTCGTCTGGGGTGCTGAACTAAACCTTAACACTTTGGTTCCTCGGACATTGACCCCAGCGAGTAATACTTGGTGTGCTACAGGAAGTTTTCTCGGGAACGGAACGCTTGTTAGTACTGGTGGCACTTTCATCGTTATTACGGGTGAGAATGGCCTTCAAGGCGTTCGTTTATTCACTCCATG
c177546.graph_c0_seq1 len=710 path=[128569771:0-166 128570645:167-209 128570818:210-225 128570903:226-420 128571907:421-434 128571987:435-615 128573629:616-624 128572834:625-709]	GCCAGTTTTAGATTTAAGTTGACAATGCTATGGCAGAACATCTGACCATACCTATGTATAGTGCAACCTAATGCACATAATGGTAAAAAATGCCCAACCTATGAAGATTTCCAAGACAAACTGTAGTTGGTGTTTCTAATGAGGCCACAATCATCTCCACTTTTAGCCAATGCCCACCACTTTCCTGTATGTCTGAGGCTGATCACATGTACTACTATCATGAAAAAAACAAACATGTGCCTACAAGAATCAACAACTAAAAAACCATCCCATGATATTGGTCCAAGCTCACATGTGTATAATAGAATGGTTTCAAATGTTTAAGATGGGTTGCTATTTGATACGATTATAGCACATATGGTCTATTTGCAGTTTCCATTCACATTCTAAATACACGGA…
c198487.graph_c0_seq1 len=2132 path=[265312442:0-104 265339076:105-159 265355226:160-161 265355228:162-166 265355233:167-173 265339464:174-186 265355302:187-206 265339648:207-237 265286991:238-244 265355382:245-269 265287155:270-319 265287406:320-371 265355462:372-386 265287714:387-414 265331052:415-430 265287838:431-442 265355577:443-450 265287914:451-467 265287965:468-507 265355609:508-548 2652…	CCTCATCCATACATTTCCTTAGGCATTGTGGATGGGCAGGGATAGCGCGGTATCCATCCACATGGAAGGCCTTACAGTGTTGCCCAAGGCTGACAAATGCAGCTGTACGTGTCAAACACAAGCCTACCACATTTGTTTGTGAAAACAATCATCTTCCACCCCTGAAACTTGACCTGTTGAGCAGACGGAGCAATTAACCTAGCTAGAAACTTAACCTGACAACACAACTGCGACAAACAAAACAGTGACAAATTGAACACACAGAATGACGGTACAAATGAAGAAAGGCCCGCTATGAGGCGTAACCAACGAACAGCAGTAGACTTTGATAAATAATCTGGAGTGATTTGTCTCAGGCCAGGCACCCAATGAACGAATCCCGCCAACTACCCGATAGCT…
c198487.graph_c0_seq2 len=2251 path=[265285842:0-170 265286591:171-194 265355286:195-235 265355345:236-242 265355352:243-251 265286924:252-262 265286991:263-269 265355382:270-294 265287155:295-344 265287406:345-396 265355462:397-411 265287714:412-439 265287823:440-442 265287838:443-454 265355577:455-462 265287914:463-479 265287965:480-519 265355609:520-560 265288236:561-564 265288248:565-590 2653…	CGGGAGAGCGCCTATTTGGATAGGATGACTTCAAAAATCATTACGATTTAGGTTGAATTTGAATTAAATCCCAAAAACGTCCAAAGAAATCCCCCTTCATCCAACCATTCGTTCAATGTGTTACCCAAAACTGACAACTGCATCTGAACGTGTCAAACACATGGGTACCACGTTTGTGAAAACAGTCCTTACACCTAGAAGATTGAGCGGACGAGCAATAATCCTAGCTGGAAACTTTAGCTAACACCACAATGGCGACATAGAAAACAGTGACAAATTGAACACACAGAATGACGGTACAAATGAAGAAAGGCCCGCTATGAGGCGTAACCAACGAACAGCAGTAGACTTTGATAAATAATCTGGAGTGATTTGTCTCAGGCCAGGCACCCAATGAAC…
c198487.graph_c0_seq3 len=2661 path=[265285842:0-170 265286580:171-174 265286591:175-198 265355286:199-239 265355345:240-246 265355352:247-255 265337794:256-271 265355382:272-296 265287155:297-346 265309442:347-366 265355462:367-381 265287714:382-409 265287823:410-412 265287838:413-424 265355577:425-432 265287914:433-449 265287965:450-489 265355609:490-530 265288236:531-534 265288248:535-560 2653…	CGGGAGAGCGCCTATTTGGATAGGATGACTTCAAAAATCATTACGATTTAGGTTGAATTTGAATTAAATCCCAAAAACGTCCAAAGAAATCCCCCTTCATCCAACCATTCGTTCAATGTGTTACCCAAAACTGACAACTGCATCTGAACGTGTCAAACACATGGGTACCACATTTGTTTGTGAAAACAGTCCTTACACCTAGAAGATTGAGCGGACGAGCAATAATCCTAGCTGGAAACTTTAGCTAACACCACAACGGTGACATAGAAAACTGACAAATTGAACACACAGAATGACGGTACAAATGAAGAAAGGCCCGCTATGAGGCGTAACCAACGAACAGCAGTGGACTTTGATAAATAATCTGACGAATCCCGCCAACTACCCGATAGCTCAGCA…
c198487.graph_c0_seq7 len=2755 path=[265285842:0-170 265286580:171-174 265286591:175-198 265355286:199-239 265355345:240-246 265355352:247-255 265337794:256-271 265355382:272-296 265287155:297-346 265309442:347-366 265355462:367-381 265287714:382-409 265287823:410-412 265287838:413-424 265355577:425-432 265287914:433-449 265287965:450-489 265355609:490-530 265288236:531-534 265288248:535-560 2653…	CGGGAGAGCGCCTATTTGGATAGGATGACTTCAAAAATCATTACGATTTAGGTTGAATTTGAATTAAATCCCAAAAACGTCCAAAGAAATCCCCCTTCATCCAACCATTCGTTCAATGTGTTACCCAAAACTGACAACTGCATCTGAACGTGTCAAACACATGGGTACCACATTTGTTTGTGAAAACAGTCCTTACACCTAGAAGATTGAGCGGACGAGCAATAATCCTAGCTGGAAACTTTAGCTAACACCACAACGGTGACATAGAAAACTGACAAATTGAACACACAGAATGACGGTACAAATGAAGAAAGGCCCGCTATGAGGCGTAACCAACGAACAGCAGTGGACTTTGATAAATAATCTGACGAATCCCGCCAACTACCCGATAGCTCAGCA…
c198487.graph_c0_seq8 len=2644 path=[265285842:0-170 265286580:171-174 265286591:175-198 265355286:199-239 265355345:240-246 265355352:247-255 265286924:256-266 265286991:267-273 265355382:274-298 265287155:299-348 265287406:349-400 265355462:401-415 265287714:416-443 265331052:444-459 265287838:460-471 265355577:472-479 265287914:480-496 265287965:497-536 265355609:537-577 265288236:578-581 2652…	CGGGAGAGCGCCTATTTGGATAGGATGACTTCAAAAATCATTACGATTTAGGTTGAATTTGAATTAAATCCCAAAAACGTCCAAAGAAATCCCCCTTCATCCAACCATTCGTTCAATGTGTTACCCAAAACTGACAACTGCATCTGAACGTGTCAAACACATGGGTACCACATTTGTTTGTGAAAACAGTCCTTACACCTAGAAGATTGAGCGGACGAGCAATAATCCTAGCTGGAAACTTTAGCTAACACCACAATGGCGACATAGAAAACAGTGACAAATTGAACACACAGAATGACGGTACAAATGAAGAAAGGCCCGCTATGAGGCGTAACCAACGAACAGCAGTAGACTTTGATAAATAATCTGGAGTGATTTGTCTCAGGCCAGGCACCCAAT…
c198487.graph_c0_seq10 len=762 path=[265312442:0-104 265312976:105-247 265313587:248-249 265313595:250-444 265355587:445-456 265314519:457-524 265355609:525-565 265319846:566-569 265288248:570-595 265355668:596-599 265355672:600-606 265320939:607-607 265320944:608-614 265320973:615-620 265288436:621-655 265355703:656-656 265322461:657-703 265288724:704-710 265288755:711-761]	CCTCATCCATACATTTCCTTAGGCATTGTGGATGGGCAGGGATAGCGCGGTATCCATCCACATGGAAGGCCTTACAGTGTTGCCCAAGGCTGACAAATGCAGCTGAACGTGTCAAAACAAGCCTACCACTTTTTTTTTTGTGTGAAAACAATCATCTTATACCTGAAGCTTGAGCAGACGAGCAATAATCCGAGCTAGAAACTTAAGCTGACAACACAATGGCAACATAGGAAACAGTGACAAATCGAACACACAGTGTAACAGCACAATTGAAGAAAGGCCCCTAGGAGGCGTAGCCAAAGAACGGCAGACAAAGGGCTGTGAATTTAGATAAATTATCTGGGGCGATTTGTCTTAGCCGAGGCGCCCAATAAACGAATCCCGCCAACAACCGCCTGG…
c198487.graph_c0_seq12 len=2509 path=[265312442:0-104 265339076:105-159 265355226:160-161 265352523:162-167 265350924:168-187 265355302:188-207 265352090:208-208 265339648:209-239 265286991:240-246 265355382:247-271 265287155:272-321 265287406:322-373 265355462:374-388 265287714:389-416 265287823:417-419 265287838:420-431 265355577:432-439 265287914:440-456 265287965:457-496 265355609:497-537 265…	CCTCATCCATACATTTCCTTAGGCATTGTGGATGGGCAGGGATAGCGCGGTATCCATCCACATGGAAGGCCTTACAGTGTTGCCCAAGGCTGACAAATGCAGCTGTACGTGTCAAACACAAGCCTACCACATTTGTTTGTGAAAACAATCATCTTCCACCCCCTGAAGCTTGACCTGTTGAGCAGACAGAGCAATTAACCTAGCTAGAGAACTTAACCTGACAACACAACTGCGACAAACAAAACAGTGACAAATTGAACACACAGAATGACGGTACAAATGAAGAAAGGCCCGCTATGAGGCGTAACCAACGAACAGCAGTAGACTTTGATAAATAATCTGGAGTGATTTGTCTCAGGCCAGGCACCCAATGAACGAATCCCGCCAACTACCCGATAG…
c198487.graph_c0_seq15 len=724 path=[265312442:0-104 265339076:105-159 265355226:160-161 265352523:162-167 265350924:168-187 265355302:188-207 265352090:208-208 265339648:209-239 265286991:240-246 265355382:247-271 265355407:272-274 265349368:275-278 265318015:279-370 265355502:371-391 265318517:392-408 265318591:409-413 265318607:414-447 265355577:448-455 265355585:456-457 265355587:458-469 2653…	CCTCATCCATACATTTCCTTAGGCATTGTGGATGGGCAGGGATAGCGCGGTATCCATCCACATGGAAGGCCTTACAGTGTTGCCCAAGGCTGACAAATGCAGCTGTACGTGTCAAACACAAGCCTACCACATTTGTTTGTGAAAACAATCATCTTCCACCCCCTGAAGCTTGACCTGTTGAGCAGACAGAGCAATTAACCTAGCTAGAGAACTTAACCTGACAACACAACTGCGACAAACAAAACAGTGACAAATTGAACACACAGAATGACACTACAGATGAAGAAAGGCCCCAAGGAGGCGTAACCAAAGAACGGCAGCCAACATCAGCGAACTTAGATAAATATATAATGTGGAGCGATTTGTGTCAGCCGAGGCACCCAATGAACGAACCCCGCC…
c198487.graph_c0_seq18 len=2288 path=[265312442:0-104 265339076:105-159 265355226:160-161 265355228:162-166 265355233:167-173 265339464:174-186 265355302:187-206 265339648:207-237 265286991:238-244 265355382:245-269 265287155:270-319 265309442:320-339 265355462:340-354 265287714:355-382 265287823:383-385 265287838:386-397 265355577:398-405 265287914:406-422 265287965:423-462 265355609:463-503 265…	CCTCATCCATACATTTCCTTAGGCATTGTGGATGGGCAGGGATAGCGCGGTATCCATCCACATGGAAGGCCTTACAGTGTTGCCCAAGGCTGACAAATGCAGCTGTACGTGTCAAACACAAGCCTACCACATTTGTTTGTGAAAACAATCATCTTCCACCCCTGAAACTTGACCTGTTGAGCAGACGGAGCAATTAACCTAGCTAGAAACTTAACCTGACAACACAACTGCGACAAACAAAACAGTGACAAATTGAACACACAGAATGACGGTACAAATGAAGAAAGGCCCGCTATGAGGCGTAACCAACGAACAGCAGTGGACTTTGATAAATAATCTGACGAATCCCGCCAACTACCCGATAGCTCAGCAGCTTCTGAAAGGCGCCATCAGTGCTCG…
c198487.graph_c0_seq21 len=1157 path=[265285842:0-170 265286580:171-174 265286591:175-198 265355286:199-239 265355345:240-246 265355352:247-255 265286924:256-266 265286991:267-273 265355382:274-298 265287155:299-348 265287406:349-400 265355462:401-415 265287714:416-443 265331052:444-459 265287838:460-471 265355577:472-479 265287914:480-496 265287965:497-536 265355609:537-577 265288236:578-581 265…	CGGGAGAGCGCCTATTTGGATAGGATGACTTCAAAAATCATTACGATTTAGGTTGAATTTGAATTAAATCCCAAAAACGTCCAAAGAAATCCCCCTTCATCCAACCATTCGTTCAATGTGTTACCCAAAACTGACAACTGCATCTGAACGTGTCAAACACATGGGTACCACATTTGTTTGTGAAAACAGTCCTTACACCTAGAAGATTGAGCGGACGAGCAATAATCCTAGCTGGAAACTTTAGCTAACACCACAATGGCGACATAGAAAACAGTGACAAATTGAACACACAGAATGACGGTACAAATGAAGAAAGGCCCGCTATGAGGCGTAACCAACGAACAGCAGTAGACTTTGATAAATAATCTGGAGTGATTTGTCTCAGGCCAGGCACCCAAT…
c198487.graph_c0_seq23 len=582 path=[265354305:0-19 265355226:20-21 265355228:22-26 265355233:27-33 265339464:34-46 265355302:47-66 265339648:67-97 265286991:98-104 265355382:105-129 265355407:130-132 265317989:133-136 265318015:137-228 265355502:229-249 265318517:250-266 265318591:267-271 265318607:272-305 265355577:306-313 265355585:314-315 265355587:316-327 265314519:328-395 265355609:396-436 …	GAGCTGCGCCTGCAGCTCCGCCTGAAACTTGACCTGTTGAGCAGACGGAGCAATTAACCTAGCTAGAAACTTAACCTGACAACACAACTGCGACAAACAAAACAGTGACAAATTGAACACACAGAATGACACTGCAAATGAAGAAAGGCCCCAAGGAGGCGTAACCAAAGAACGGCAGCCAACATCAGCGAACTTAGATAAATATATAATGTGGAGCGATTTGTGTCAGCCGAGGCACCCAATGAACGAACCCCGCCAACAACAGCCCGAGAGCTCAGCAGCTTCCGAAAGGCGCCATCAGTGCTTGTGTTGCAGAATGTAGAATCAACTCAACTCAGGACTTCCCTGCTTCAGATCTGGCGGGTGTTGTACGACTTGCAACTCTGGCACTTGTGCGCA…
c198487.graph_c0_seq24 len=2241 path=[265312442:0-104 265339076:105-159 265355226:160-161 265352523:162-167 265350924:168-187 265355302:188-207 265352090:208-208 265339648:209-239 265286991:240-246 265355382:247-271 265287155:272-321 265287406:322-373 265355462:374-388 265287714:389-416 265331052:417-432 265287838:433-444 265355577:445-452 265287914:453-469 265287965:470-509 265355609:510-550 265…	CCTCATCCATACATTTCCTTAGGCATTGTGGATGGGCAGGGATAGCGCGGTATCCATCCACATGGAAGGCCTTACAGTGTTGCCCAAGGCTGACAAATGCAGCTGTACGTGTCAAACACAAGCCTACCACATTTGTTTGTGAAAACAATCATCTTCCACCCCCTGAAGCTTGACCTGTTGAGCAGACAGAGCAATTAACCTAGCTAGAGAACTTAACCTGACAACACAACTGCGACAAACAAAACAGTGACAAATTGAACACACAGAATGACGGTACAAATGAAGAAAGGCCCGCTATGAGGCGTAACCAACGAACAGCAGTAGACTTTGATAAATAATCTGGAGTGATTTGTCTCAGGCCAGGCACCCAATGAACGAATCCCGCCAACTACCCGATAG…
c198487.graph_c0_seq27 len=2358 path=[265285842:0-170 265286591:171-194 265355286:195-235 265355345:236-242 265355352:243-251 265286924:252-262 265286991:263-269 265355382:270-294 265287155:295-344 265287406:345-396 265355462:397-411 265287714:412-439 265331052:440-455 265287838:456-467 265355577:468-475 265287914:476-492 265287965:493-532 265355609:533-573 265288236:574-577 265288248:578-603 265…	CGGGAGAGCGCCTATTTGGATAGGATGACTTCAAAAATCATTACGATTTAGGTTGAATTTGAATTAAATCCCAAAAACGTCCAAAGAAATCCCCCTTCATCCAACCATTCGTTCAATGTGTTACCCAAAACTGACAACTGCATCTGAACGTGTCAAACACATGGGTACCACGTTTGTGAAAACAGTCCTTACACCTAGAAGATTGAGCGGACGAGCAATAATCCTAGCTGGAAACTTTAGCTAACACCACAATGGCGACATAGAAAACAGTGACAAATTGAACACACAGAATGACGGTACAAATGAAGAAAGGCCCGCTATGAGGCGTAACCAACGAACAGCAGTAGACTTTGATAAATAATCTGGAGTGATTTGTCTCAGGCCAGGCACCCAATGAAC…
c85523.graph_c0_seq1 len=474 path=[49062077:0-166 49067076:167-184 49063017:185-473]	GGTGTATGTCACACCATATACAAGAAAGAGACTACGGTACACACGCAAACAATTCTCGGCCCTCGGTCTTTGAAAACGACGCGAATCTAGCACTTCTTCCACGCAACGTAGATGTTCGATGTGAAGCGTGCGTTGTCCCTGGTTGCGGCAAGGACGCCGTTCAGGTTCGATGCGATGGGCGACAACAGGACTTCGGAGTTCACGTTCAACAGCGACTCACTACCGCAGGGCGACCACTTCGCGATGGCAAGGTCATCAGATTTGTAGTACTTGCCGTGGTACGGGCCATCGATTTCCAAAGCCGAGGAGGTCGAGTCAGCTTGGCCGGAGAAATAGTAGGTGGATTTGATAGTGCCAGTGACGCCGTTGTCGAGGTCCGCCCAGCCGGAGATGTCGTTT…
c175164.graph_c0_seq1 len=713 path=[124403655:0-254 124404857:255-256 124404865:257-291 124405041:292-304 124405107:305-408 124405503:409-421 124405577:422-649 124408127:650-653 124406748:654-712]	GTCCACCTTTCCCTCAAGGGCCTTGTACTGTAATACTAGCAGAGCCGGTAGAAGAGAAGGCCTCTGTGGCGACAATCATGTAGTTAAATGTACCAAGTGGCAAGCCGAGGGATCTAAAGCAGTTGAAGTGGTTTCCTGTTGTGACGGTTCCACCAACTCGGTGACTATTACGGATCGATAAAATCTGCGTAAAGGTCTGTGTTCCCTGAATCGAAGGTGCATTTACTCGCGTTGTTGTGTAGATATTGTAGGTACTCCCGTCGCTGGTGCATGTGCCGTGAAAAGTTGCGCCGGTTGAAGGATTAAAGCTACCGAAAGATTCCATAATGTAGTACTCGATAAGAGGCCCAGTTGTCCAACCATAAACTGAGAGATACGAGTTTCCGTTAGGTTTCCAGG…
c206968.graph_c0_seq1 len=463 path=[295487352:0-462]	GCGAGCTCATGCAGTTTGCTGCGCTGGAACTCATCAGGAAGGTCTGCCGCCAGAAGCCGGGTGAGAAAGGTCGCTTCATTAAAGTCATCCTGGCCCTGCTGAACAGCAACAGCACTGCGGTGATCTACGAGTGTGCTGTCACGCTAGTGACATTGTCGCACGCACCCACCGCCATCAAGGCGGCAGCCAACTGCTTCTGCCAGCTGCTGGTCAGCTAGAGCGACAACAACGTGAAGCTCATCGTGCTGGACAGGCTGCAGGAGCTGAAGGAAATGCACCCAGGGGTCATGCAGGGTCTGGTGATGGACGTACTGCGTGCGCTCAACAGCCCCAACATGGACATACGAGAGAAGACCCTGGCCATCGCAATGGAGCTCATCACGCCCAGGAACATTGATG…
c158041.graph_c1_seq1 len=370 path=[103861021:0-102 103859747:103-369]	AAGGAACTCAAATAAAACTGATTTTGAATTAATTGATGTTTACTTTATTCATATTAAACTTTAATTAATTCAAGAAAAATATAAATGGTTAATTTTATTTTAGAAGCTTCAAAAAGACTCTGAAAACCAGGATGTTACAAGCATCCTCTTGCATCTTGAGAATATCAATGCATTTCATCTTGCTCCGTACCCCTCAGCATCCTCTTTATATGGTAACCTACAGCTCAGCAACAGAAATACTGACAGCTCTGCAATCACATATTAATCTATCATGGCCTTTGTACACCGTACAACATCATGATTACCACTACAACATAAACTGCCCTACTTGTTTATAGTCCACCTGTAACTTGTGTAATTTGAAGCAGGA
c25768.graph_c0_seq1 len=234 path=[15557732:0-233]	GAGGACGGAGACGACAAGGCCATAAATAGCAATGATACCAGCCATGATAACTGGTACGACGCATTTCATCATGAGGTCCGGACGGAGGACCGACATTGCAGAGATCCCCACGCCAGACTTTGCGGTTCCATAACTAGCACCGATACAAGTAAACACGATTGCACTTGTGCATCCCATCACGCCGAAGAAAGGAGCGTACACCGGACAAAAGTCAGAGGTAGACATGGTAGGTTG
c25768.graph_c1_seq1 len=408 path=[15552936:0-407]	TGAGAATGACTTTATTCCAAGGATTCGTTCAGCTCGGTGCTGGTCTTGCCGTGGGTCTCGCTGGTCTCGCTGCTGGATTCGCCGTTGGTATTGTTGGAGATGCTGGTGTTCGAGGAACTGCTCAGCAGCCACGGTTATTCGTTGGTATGATTCTTATTCTTATCTTCGCCGAGGTCTTGGGCCTCTACGGTCTCATCGTTGCCTTGATCATGAACACTGCTGCGGGAAGCGTTGACCCCAATACGTGCTCCGCGTAAAGGAGAATGCATCCGTCGAAAAATCTGCAATACATGCTGTCCTCAATTTTTTTCTGCAGACGGACTTTCTCAACACGTAGCATTACAGTAAAGAAACACAATACCTTTTTTTTTCTTTAGTGAAATTAATATTCCGTTTATG…
c162881.graph_c1_seq1 len=1243 path=[108855247:0-258 108866367:259-259 108856481:260-584 108866291:585-585 108858058:586-1242]	GTGGGGGGGTACGATATAGCAGTGAGGAACAAATTGGGCACGGATTAGAGAATGGGGGGATAGAGGCGGATAGAGGAAAGACGGATAGTATGGTGGGGTTGTAAAGGCGTAGAGTAGTGAAAGTGTTGAACGTGCAGGTGCACGTCCGGGAGGGTAGTCAACTACAGATAGAATGAAATAAAAAAATCCAGACGACAAAAAGATATGTATACACTCTATTGTAAACCCATGACAGAATGTGCGATGATGAAAGAAGTGCAAAAAAAAAAGGTCCATGCGAAGAGATGACGATGACAGGCGGGGTAGATGAACATGAGTGTGTCGTCGTAGATAGCGTCAAAGCAATGGCGCCACAGGAAGGGGAAGTCGTTTCATGCGAGCACATGTATGCATGGACGG…
c197688.graph_c0_seq1 len=2054 path=[254489511:0-134 254530780:135-159 254490238:160-194 254490373:195-201 254490412:202-368 254509321:369-420 254535373:421-434 254504086:435-471 254504293:472-472 254504294:473-493 254491499:494-496 254491511:497-598 254491833:599-601 254491849:602-627 254535517:628-641 254491983:642-684 254535552:685-701 254507989:702-706 254535574:707-721 254492283:722-723 2544…	GGGCTCGAAAGAGGAAGTGTGTGTCTCAAGTGCTCATATGCGATTACAGATCATAATGGATTACCATGTCACTAGAAAGTGAAACGATAAAAGAGCTAAAGGTAAACAGTACGGATGGACAATAAAAGAACAGGATATTCTCCGCAGCCAGCAGTTTATCCCAAGCTGTAATCTACTTCTCATGATATGCATCGGAAATACTAAAAAATTTGAGTTTCTGCTTTACAGTACAATTACATGAACCATAATAATACCCAAAGCTTATACTTCTGCTTTACAGTACAAAAATAAACTAACTCATTTGGTCGAATGATTAGGATGTACTTGCCAAACACCATGCCTAGGTTAATTTGTAGAAATTAGCCACGGACCTCTCACTCAAGAGAACATGAATTGAAT…
c197688.graph_c0_seq2 len=2058 path=[254489511:0-134 254530780:135-159 254490238:160-194 254490373:195-201 254490412:202-368 254535336:369-377 254491114:378-414 254491261:415-472 254535591:473-473 254535592:474-477 254535596:478-490 254491499:491-493 254491511:494-595 254491833:596-598 254491849:599-624 254499353:625-638 254491983:639-681 254535552:682-698 254535569:699-699 254535570:700-700 2545…	GGGCTCGAAAGAGGAAGTGTGTGTCTCAAGTGCTCATATGCGATTACAGATCATAATGGATTACCATGTCACTAGAAAGTGAAACGATAAAAGAGCTAAAGGTAAACAGTACGGATGGACAATAAAAGAACAGGATATTCTCCGCAGCCAGCAGTTTATCCCAAGCTGTAATCTACTTCTCATGATATGCATCGGAAATACTAAAAAATTTGAGTTTCTGCTTTACAGTACAATTACATGAACCATAATAATACCCAAAGCTTATACTTCTGCTTTACAGTACAAAAATAAACTAACTCATTTGGTCGAATGATTAGGATGTACTTGCCAAACACCATGCCTAGGTTAATTTGTAGAAATTAGCCACGGTCCTCCACTAAGACAACATGAATTGAATGC…
c197688.graph_c0_seq4 len=2038 path=[254489511:0-134 254530780:135-159 254490238:160-194 254490373:195-201 254490412:202-368 254509321:369-420 254535373:421-434 254504086:435-471 254504294:472-492 254491499:493-495 254491511:496-597 254491833:598-600 254491849:601-626 254535517:627-640 254491983:641-683 254535552:684-700 254507989:701-705 254535574:706-720 254492283:721-722 254492294:723-723 2544…	GGGCTCGAAAGAGGAAGTGTGTGTCTCAAGTGCTCATATGCGATTACAGATCATAATGGATTACCATGTCACTAGAAAGTGAAACGATAAAAGAGCTAAAGGTAAACAGTACGGATGGACAATAAAAGAACAGGATATTCTCCGCAGCCAGCAGTTTATCCCAAGCTGTAATCTACTTCTCATGATATGCATCGGAAATACTAAAAAATTTGAGTTTCTGCTTTACAGTACAATTACATGAACCATAATAATACCCAAAGCTTATACTTCTGCTTTACAGTACAAAAATAAACTAACTCATTTGGTCGAATGATTAGGATGTACTTGCCAAACACCATGCCTAGGTTAATTTGTAGAAATTAGCCACGGACCTCTCACTCAAGAGAACATGAATTGAAT…
c197688.graph_c0_seq5 len=1665 path=[254515049:0-199 254491511:200-301 254491833:302-304 254491849:305-330 254535517:331-344 254491983:345-387 254535552:388-404 254507989:405-409 254535574:410-424 254492283:425-426 254492294:427-427 254492296:428-633 254535709:634-664 254493468:665-723 254498865:724-757 254493888:758-829 254535829:830-830 254535808:831-841 254535819:842-853 254494364:854-882 2545…	AATGTACTTCTTAGGTATGTGTATCTGACTTATATTGTGGAACGGATGGAGTAGAAATTAACGATGATCCTCCACCCAATAGAACATGAATTGAATGCCCTTCTTTTATTGCCCACTGAGATTCTTTGATGTTTTCCAACAGAAACACTCTCAGTTGAATTAAGCTCCAACTCAATAAAATCATCGATCATCTATCTTCCTCCCATCCTGGAATGTTTGCAGTGGCCTCATTGACCATCTTCACAAGGGTGGCCACACTTTCAGGAACTCCTGGAGGTGGTAATGTAAGATTTCTTGGTGGTAGTGAACGAAGATAAGATCTTTTGTCAAAACGCCATTCCCCAATCTTTCCATAGGTTAGCTCACCCTTTAATGTATAATCACATCCATAAGTATAAT…
c197688.graph_c0_seq7 len=2030 path=[254489511:0-134 254530780:135-159 254490238:160-194 254490373:195-201 254490412:202-368 254535336:369-377 254491114:378-414 254491261:415-472 254535591:473-473 254535592:474-477 254535596:478-490 254491499:491-493 254491511:494-595 254491833:596-598 254491849:599-624 254499353:625-638 254491983:639-681 254535552:682-698 254535569:699-699 254535570:700-700 2545…	GGGCTCGAAAGAGGAAGTGTGTGTCTCAAGTGCTCATATGCGATTACAGATCATAATGGATTACCATGTCACTAGAAAGTGAAACGATAAAAGAGCTAAAGGTAAACAGTACGGATGGACAATAAAAGAACAGGATATTCTCCGCAGCCAGCAGTTTATCCCAAGCTGTAATCTACTTCTCATGATATGCATCGGAAATACTAAAAAATTTGAGTTTCTGCTTTACAGTACAATTACATGAACCATAATAATACCCAAAGCTTATACTTCTGCTTTACAGTACAAAAATAAACTAACTCATTTGGTCGAATGATTAGGATGTACTTGCCAAACACCATGCCTAGGTTAATTTGTAGAAATTAGCCACGGTCCTCCACTAAGACAACATGAATTGAATGC…
c203822.graph_c0_seq1 len=366 path=[293368244:0-365]	ATTCCTCCTCCCACTCCTCCTGCGTACCGCTCCTCTAAAACTCGTTGGCTGTGATGACTTGCTCATTTATGGGACTCATGGTGGATAGTTACTGCAGTTGTGGAACCTGTAACTCTTCAGGTACCGCCGCAGAATGCACCTCATGCTCCTGTGCAGCAGCAGGGTGCAGTTCACCCTGCGGTAATGGACCTTGCTGCTCCCAATCCAATTCCACCGGTCCCTAAACCATAGCATTCGAGTAAACAAGACATCTCCGTATCTAAACTTGACCTTCCTCCATGTATTTGTGGTCTGCGCTCCGTGACAAGAATCCAAGTTAAGCCGTGTCCTCATGTAATTCCATATGTTTTGCCTGTTACAACCAAA
c147095.graph_c0_seq1 len=455 path=[93529074:0-173 93529824:174-210 93529957:211-246 93534026:247-294 93530375:295-454]	GCGGCGACCAGTTTTTCCTGCATGAATCTTAATGGGTTTTTGAGATTGATAGATGGCGGAGATACGAGCCAATGTTTGTTTTCTTAAATCTGGACGATAACGGGATTTAGTAAATTGACTAGTAAAACTTTTAGCTGATCTTCGAACACCTTTAGTAAGTGTAACTTTATTGGTTGATTTTGCTGGCTTATAAGAAGCTACTCTGGTATTTTTTGTAACAACAGTTACACCTTTATTATTTGGTCCAACTGATACACCAATCGCCTTCTTATTGGCAAGACCCGAGTATTTGAAAGAATTCAAATTTGTCAAATTATTTGGCTCAGAAGTAAATTCTACACCATTACGTTTTACCAAGAACGAACTTCTTTTCTTGGTAAGTTGCCAAATTAAATCATC…
c188467.graph_c0_seq1 len=767 path=[164242829:0-97 164262958:98-135 164263015:136-145 164259947:146-169 164243557:170-311 164244390:312-312 164244391:313-687 164246054:688-698 164246117:699-766]	GTTGCAAAACTATCTGACCAACCTGAAAAACACTATAGCTCACAAGGCACAGAACTGCGTTCTACTTCAGTCCATACCCCATTTCCTCACAACTCTTTCTTTCGCAGACGTTCCAACTCTATCTTTCCCAGGTACTGCAGCCAGATTGCCGCTGTCTGCAGAAGTTGATCTTGGCCCAGAAGCAGACACTGACATGCCCTGAGAAACACAGTGAGCTACGAAGGAGAGCGCACGACGTATCTGCCGCAGCACAGCCAGCAATGAATTGACAACAGCTGCTACCAGTACATTGAAGTTTGCAATCAGGAAAAAAGCTGCAATAATGCCGAGGATTGTGAGAACAGTTTGTTTTGCTGCATCCCAGAAACCCCCACTGCTAAACCACCTGAACCAACCACC…
c188467.graph_c0_seq2 len=850 path=[164242829:0-97 164262958:98-135 164263015:136-145 164259947:146-169 164243557:170-311 164244109:312-394 164244390:395-395 164244391:396-770 164246054:771-781 164246117:782-849]	GTTGCAAAACTATCTGACCAACCTGAAAAACACTATAGCTCACAAGGCACAGAACTGCGTTCTACTTCAGTCCATACCCCATTTCCTCACAACTCTTTCTTTCGCAGACGTTCCAACTCTATCTTTCCCAGGTACTGCAGCCAGATTGCCGCTGTCTGCAGAAGTTGATCTTGGCCCAGAAGCAGACACTGACATGCCCTGAGAAACACAGTGAGCTACGAAGGAGAGCGCACGACGTATCTGCCGCAGCACAGCCAGCAATGAATTGACAACAGCTGCTACCAGTACATTGAAGTTTGCAATCAGGAAAAACTGCAAGGCAAAATTGAGCAACAGTTAGCACTAGCATTTAGGTAGAAAACTCGACATGGTAATACAGGCAATTCTCCCTTTACAGCT…
c188467.graph_c1_seq1 len=657 path=[164253634:0-323 164255036:324-365 164255245:366-404 164255424:405-437 164255560:438-587 164262667:588-656]	ATTCCTTTCACTTTAACCTTTTCGAGAATGCACGCCCCCTTCTTCTTCACCTTCGTCGCCATCGTCGCGCTGGCTGGCCAAGCGCTCGCGCTCGACATCACCTTTGGCGGAGTCAACATTACTGCTCAAGAAATGCTCGGTTTCCCCGATGGACCTTACACGACAGCCTGCGCTGCCAATTGCAGTGCCACTATCAACTCATTCGCGGCCTGCGATCCAACGAATAACGCATGCTTTTGCGATGCCACCACCGCGGCTACCTTCAACCAATGCGAGCAGTGCCTGTTCAACTTCCTCATCCGCACTGACTCGGTTGCACCGGACCCAAGAATCGGAGCCAGCACCTTGCTTGCAGCGTACACCACAGCTTGCACCGCTCAAGCCAACGTCAACCTCACG…
c237260.graph_c0_seq1 len=209 path=[312573120:0-208]	TAGCGATCCTCCTCATCGCCGCCATTGCGGGCGCCTCCGCTCTGTCTGAGCTGGAGTACCAGACCCAGTTCACGTCCTGGATGTCGGAGTACTCCAAGACCTACCAGCATGAGGAGTTTTTCCACCGCTACAACACGTTCAAGTCGTGGGTGGACTTCGTGGCTGCGCACAACGCTGCTAACCACACGTGGGAGGCCGGCCTCAACCAG
c176548.graph_c0_seq1 len=921 path=[126667346:0-306 126665175:307-439 126662394:440-526 126662738:527-540 126662788:541-709 126663562:710-727 126663651:728-757 126663804:758-794 126663958:795-920]	AGAAGCAACTACAGATTCTTAGTTGCGTCCACAGAAGCTTTCTTACTACTAAATAAACCAATGAAACAGTATGGATTTCGCCTAGTTTCTACTCACCCACTCAAAACCACAAACTGACAGCAAGTAATTCAAAGAAGAACTGGAATGCAAATATGCTGCAACCGCTATACTATTTGACCCAACCCGTACTGTCCTTTGCCTCCCGCACGGTGATCTAATGATCGCTCTAATTCTTGTGACAATACTAATGATCACTCCTGAAAAGGTATTCCTTGGCTTAAAATATCAGTAAAGATGCCTCCTTAGTGGGCGTAGAATATGTATGTGCGGTGCTAAGCTAACCCTTTCAAAAATACGACCGGCTTGGGTTAGGATAAACATACCAAGTCACCGAATCCA…
c166338.graph_c0_seq2 len=844 path=[112723117:0-721 112726472:722-723 112726485:724-783 112728416:784-815 112727735:816-843]	GCTAGTCATGCTGAACTGCCAGCATTAAGGGAAGCTTGATGCATTCACCTGACTGATGCCCATTGATCTTCACATTAGGAAAGAGAAATCAGTACTTCAGAAGTTATTGTTTTGCATTTCGATATGGTTTACCTGTTTCCAGGCACTATCCTAGGTTTGTCACATAGAAATATTGTCCGAGTCCCAAAGAAAAGATATATTGTCAATCAGTTGTGTTGATTTTTCAAAGAGCCTTTTTGATAGTTGATAATGTATTTGCAATGCGATATCATTATACCCTTTTCAGTCTGCAGTTGCTATAAAATGTCGCTGGTTATACTTTCAGAAACTTAACTCTTGTGTACATGGCTCCAAACCTCCAAGCAAAAGCTAACCACATAAATGTCCATAGTAAGGAAA…
c149867.graph_c0_seq1 len=1221 path=[95669608:0-1149 95675003:1150-1174 95676362:1175-1220]	GGTCTGTAACCACAACAGTTGGCGTCGTCCGTGGGGAGGACAAGAGCAAGCTCCAAGATCTTAAGAAGGATGGCGCCAAAGAAGACCTTTGGTTCGTGGTAGTCACCTTGGAATATTTTTCCAGGTGGCCCGAGGCAGTCACTCTGGCAAAGATAACCTTCGCGGCCATGCGGCCCTTCCTTTGGTAGAATATCATATGCCGCTTCGGGGTGCCTGAGGAGCTTACTGTGGACAACGGCCTGCAATTCGACTCCACTCCTTTCAAGGAGTTTTGCGACAGCATGGGCATCACGCTCCGATTCGCTTCGGTCGAACACCCACAGTCCAATGGAGCCGTCCAGCGGGCGAATGGCGCCATTTCAGCGGGAGTCAAGAAGCGCCTTGTCGGGCTGCCAAAGG…
c170811.graph_c0_seq1 len=367 path=[118148169:0-30 118148311:31-121 118148689:122-146 118148793:147-215 118162212:216-217 118149098:218-366]	GAGAGTAAAAATAAAAATGATTGTTGGTTAATCTCTTTAAAACTTACAAATCCCAAAGTATGGCAGATTGGCAGCTATAACATTACTACTGTTAACATAGTTCACTCATGGCTGTGAAGGCCTTTTGACAACCGAAGGCCCCTCCTAAGGCAAGTAGGAGTTAAGCTTGATATGTGGTAGATACCAATTTTTCTGCTGATGACTTTTTGTCATTCCGCTTAATCCTTTCCTCTTTTTTTCACCTGCATCATTTTTCACACAATAATTTGAGGAACTTAATGTAATTGATCCATGTAGGTATGCCATCCACATTATGATTGCACACATGCACTGTATTGTTCAATACGTCATAATCAATGTTTGGGGC
c26858.graph_c0_seq1 len=291 path=[16329071:0-290]	GATGTACCAAGGGCGCAATGGCGCCAGCCCGGTCTGCCTCGTCGGCGACAACGAGTGCAGATTTACGAAGCGCGCTTGGTCTACGGTTCGGGGAAAGTGTCGTAGATGTAGTGGGAAGAGAAGGGACAGGTGGTGGGGGCTCCTTGTCCTGCTCCTCCTCATCTGGTTTGCTCTTCTCGCTTGCATTAGAAGACGTTCGTCCTCGTTTGAAGCTTCGTCTCTTCTTCAAGGTGGAGTCAGTCTTGTTGGATTCTGCATTCGAAGGAGACGATGAAGTAGTGTCTGGAGAAG
c221194.graph_c0_seq1 len=247 path=[303932583:0-246]	CTGGAAGCTGACAATGACGAGAGACATCCAGACGTAGAGAAAAATCAGGCCAACAATGAGCAAGCCAGCAAAGCTCAGAATGAAAAAAGAGGAAAAAGAGGCCAAGACAGATGCTGCCCGTCACAATGACAGGAATGTTGCGACGATGAAAGTCCTCAGGCAGAGCGCGCTCTCTCACCATGTCATATCCTGAGGCAATGAGGAGAAGACAAAAGAGCTCCACAATCACTGCAATCAGGGTGAGAAG
c129116.graph_c0_seq1 len=487 path=[76426925:0-378 76428605:379-402 76428703:403-486]	CTTTTAGCAAAATTCCCCCTCTTTTTTTCCTCCCTCAATTACTTTCTCGTATGACAAGATAAAAGACTATGCCCTTGTGATTGCTCACATCTTGCCAGATCAAAATTATGATCTTGTTTCATTTTTTTTTCTTTTGAAAATAGTTCGGCTGCAAAATGCCAAATTACGGTAATTATTTGTGAACGTAGATACTTCATTCATTCATTCATTCAACATGGAGGATCCATTAGAACCACGCTTTTCCAAACACACCACTGCTATTTGTCATGAATCCCATTGATGTTCAGTTATGCAATTACACCCTTATTTGTGTGCTACGTTTAATAATACTAAACTGTGCTTGTATTGCTTGTGCTAACTTTACGTCCCTCTCATGGTTTTGTAGATCACAGAGGAGAA…
c255269.graph_c0_seq1 len=276 path=[321348491:0-275]	GTCCAGAGTGTCAAGTTATCACGCAGCAGTTGCATAATCAATGTCGAATCCTTGTATGATTCTTCGTTCAAGGTATCCAATTCTGCAATTGCGTCATCAAAGGCTTGTTTGGCAATCTGGCATGCCTTATCGGGTGAGTTCAAGATTTCGTAGTAAAATACGGAAAAGTTGAGGGCCAAGCCCAAACGAATGGGGTGGGTAGGAGGAAGATCCGAGCTCGCAATACCAGATGCAGCTTGGTAGGCGTCCAAAGCCGACCCAGCCGATCCCTTGCGG
c198607.graph_c1_seq2 len=3711 path=[266983503:0-17 266920851:18-49 266985181:50-51 266938819:52-418 266940452:419-567 266941201:568-631 266941543:632-865 266985592:866-868 266942811:869-1380 266945128:1381-1386 266945154:1387-1596 266946101:1597-1613 266946207:1614-1656 266985944:1657-2879 266952631:2880-3250 266970637:3251-3256 266954453:3257-3409 266973174:3410-3432 266955253:3433-3472 2669554…	AGCGTCGCGTTCACCATCTGGTTTGCAACAGGTCCTGGACGAGGAAGACACCATAAGTTTAGTACAACTCTTCCACCAACATGTATACCACTAGCATGAGTATGACTCCAATCATTCTCACTGACATCATCAATAACATCATCAGCAGAAGATGCTTCAGGAAGCACCTGACTAGATTCATCAACTGGATTCTTAGGTGGATGTTTCAACTCATGTGGTGTCCTTGAAATTCTTTTCAGGAAGCCTATACCCAGGTGAGCAGCTCTTTCAGCAAGGAATCCTAAAGATCCTAATTGAATCTCCCAACCGACTAGGATATCTGGATCAATTGAGCATATTGCATTAATCAGATGGTTCAAAAGGTCCCTCTCTTCTGGGAAGACGTCTACACTGGAACCA…
c198607.graph_c1_seq3 len=2222 path=[266920639:0-49 266920851:50-81 266960721:82-84 266920993:85-678 266923871:679-809 266957549:810-838 266985449:839-839 266985450:840-887 266924493:888-1062 266957204:1063-1066 266925364:1067-1193 266925924:1194-1662 266956598:1663-1665 266928038:1666-1891 266985972:1892-2221]	AAGTCCTGAGGCGAAAGATACCATTAGTACCAACCAAGATATTGAATCGATGGTTTGCAACAGGTCCTGGACGAGGAAGACACCAGTGCATAGAATATGTTAGCAATAGATCTATACTCAACCTTGAAATAATAAATCAACTTGACCTGGTCAATCGGACATCTGAACTTGCTCGTGTATTTGGTATTGACTTCTTCTCTGTTCTTTCTCGAGGATCTCAGTTTCGTGTTGAATCTATGCTCTTGAGATTGGCTCATACACAGAACTACCTTGCAATTTCCCCAGGAAATCAACAGGTTGCTTCTCAGCCAGCTATGGAGTGCTTGCCACTTGTAATGGAACCAGAATCAGCTTTCTACTCTGACCCAGTTGTTGTATTGGATTTTCAATCCCTTTATC…
c198607.graph_c1_seq4 len=2218 path=[266920639:0-49 266920851:50-81 266985181:82-83 266920989:84-84 266920993:85-678 266923570:679-752 266923871:753-883 266924493:884-1058 266925340:1059-1062 266925364:1063-1189 266925924:1190-1658 266956598:1659-1661 266928038:1662-1887 266985972:1888-2217]	AAGTCCTGAGGCGAAAGATACCATTAGTACCAACCAAGATATTGAATCGATGGTTTGCAACAGGTCCTGGACGAGGAAGACACCGGTGCATAGAATATGTTAGCAATAGATCTATACTCAACCTTGAAATAATAAATCAACTTGACCTGGTCAATCGGACATCTGAACTTGCTCGTGTATTTGGTATTGACTTCTTCTCTGTTCTTTCTCGAGGATCTCAGTTTCGTGTTGAATCTATGCTCTTGAGATTGGCTCATACACAGAACTACCTTGCAATTTCCCCAGGAAATCAACAGGTTGCTTCTCAGCCAGCTATGGAGTGCTTGCCACTTGTAATGGAACCAGAATCAGCTTTCTACTCTGACCCAGTTGTTGTATTGGATTTTCAATCCCTTTATC…
c198607.graph_c1_seq7 len=740 path=[266938427:0-82 266985181:83-84 266938819:85-451 266940452:452-600 266978801:601-739]	AATGGTATCTTTCGCCTCAGGACTTCATCAGCAACAGATTCAAGGGAGTAAATATTAAGCTTAACTTCTGCACGCATGAGACGCCATAAGTTTAGTACAACTCTTCCACCAACATGTATACCACTAGCATGAGTATGACTCCAATCATTCTCACTGACATCATCAATAACATCATCAGCAGAAGATGCTTCAGGAAGCACCTGACTAGATTCATCAACTGGATTCTTAGGTGGATGTTTCAACTCATGTGGTGTCCTTGAAATTCTTTTCAGGAAGCCTATACCCAGGTGAGCAGCTCTTTCAGCAAGGAATCCTAAAGATCCTAATTGAATCTCCCAACCGACTAGGATATCTGGATCAATTGAGCATATTGCATTAATCAGATGGTTCAAAAGGTCC…
c198607.graph_c1_seq8 len=2112 path=[266983503:0-17 266920851:18-49 266985181:50-51 266920989:52-52 266920993:53-646 266923871:647-777 266924493:778-952 266925340:953-956 266925364:957-1083 266925924:1084-1552 266956598:1553-1555 266928038:1556-1781 266985972:1782-2111]	AGCGTCGCGTTCACCATCTGGTTTGCAACAGGTCCTGGACGAGGAAGACACCGGTGCATAGAATATGTTAGCAATAGATCTATACTCAACCTTGAAATAATAAATCAACTTGACCTGGTCAATCGGACATCTGAACTTGCTCGTGTATTTGGTATTGACTTCTTCTCTGTTCTTTCTCGAGGATCTCAGTTTCGTGTTGAATCTATGCTCTTGAGATTGGCTCATACACAGAACTACCTTGCAATTTCCCCAGGAAATCAACAGGTTGCTTCTCAGCCAGCTATGGAGTGCTTGCCACTTGTAATGGAACCAGAATCAGCTTTCTACTCTGACCCAGTTGTTGTATTGGATTTTCAATCCCTTTATCCTTCCATGATAATAGCATACAACCTATGTTAT…
c198607.graph_c1_seq10 len=2296 path=[266920639:0-49 266920851:50-81 266985181:82-83 266920989:84-84 266920993:85-678 266923570:679-752 266923871:753-883 266957549:884-912 266985449:913-913 266985450:914-961 266924493:962-1136 266957204:1137-1140 266925364:1141-1267 266925924:1268-1736 266956598:1737-1739 266928038:1740-1965 266985972:1966-2295]	AAGTCCTGAGGCGAAAGATACCATTAGTACCAACCAAGATATTGAATCGATGGTTTGCAACAGGTCCTGGACGAGGAAGACACCGGTGCATAGAATATGTTAGCAATAGATCTATACTCAACCTTGAAATAATAAATCAACTTGACCTGGTCAATCGGACATCTGAACTTGCTCGTGTATTTGGTATTGACTTCTTCTCTGTTCTTTCTCGAGGATCTCAGTTTCGTGTTGAATCTATGCTCTTGAGATTGGCTCATACACAGAACTACCTTGCAATTTCCCCAGGAAATCAACAGGTTGCTTCTCAGCCAGCTATGGAGTGCTTGCCACTTGTAATGGAACCAGAATCAGCTTTCTACTCTGACCCAGTTGTTGTATTGGATTTTCAATCCCTTTATC…
c198607.graph_c1_seq11 len=2297 path=[266938427:0-82 266985181:83-84 266920989:85-85 266920993:86-679 266923570:680-753 266923871:754-884 266957549:885-913 266985449:914-914 266985450:915-962 266924493:963-1137 266925340:1138-1141 266925364:1142-1268 266925924:1269-1737 266956598:1738-1740 266928038:1741-1966 266985972:1967-2296]	AATGGTATCTTTCGCCTCAGGACTTCATCAGCAACAGATTCAAGGGAGTAAATATTAAGCTTAACTTCTGCACGCATGAGACGCCGGTGCATAGAATATGTTAGCAATAGATCTATACTCAACCTTGAAATAATAAATCAACTTGACCTGGTCAATCGGACATCTGAACTTGCTCGTGTATTTGGTATTGACTTCTTCTCTGTTCTTTCTCGAGGATCTCAGTTTCGTGTTGAATCTATGCTCTTGAGATTGGCTCATACACAGAACTACCTTGCAATTTCCCCAGGAAATCAACAGGTTGCTTCTCAGCCAGCTATGGAGTGCTTGCCACTTGTAATGGAACCAGAATCAGCTTTCTACTCTGACCCAGTTGTTGTATTGGATTTTCAATCCCTTTAT…
c198607.graph_c1_seq12 len=1165 path=[266976757:0-105 266977274:106-136 266925924:137-605 266956598:606-608 266928038:609-834 266985972:835-1164]	GAAGAACAGGACTTAGCCAAAGTAAGGCGTGTTTCTTATTCTCCTCTTTGCAAGGATTATTTTTTCTTTGTATTGTCACCTTTTGGCCTTACCTGTATCAATCAAGCATATAGCTTGATGGCTTCTTATTCTTGCAGGTTAGGTCGTATTTGGAGCGTCAATGGTCACGAATATTATCAGGAAAAGTTTCTATTCAAGACTTCATTTTTGCGAAGGAGGTTCGATTAGGTACGTACAGTGCAAGGGCTTCCTCGCTGCCACCCGCAGCGATTGTTGCAACAAAGGCAATGCTGTCTGATCCTAGGGCAGAACCACGCTATGCAGAGAGAGTGCCGTATGTTGTTATCCATGGGGAACCAGGGGCTCGTCTCGTCGATATGGTTATTGATCCTTATGGCC…
c198607.graph_c1_seq16 len=2186 path=[266983503:0-17 266920851:18-49 266985181:50-51 266920989:52-52 266920993:53-646 266923570:647-720 266923871:721-851 266924493:852-1026 266957204:1027-1030 266925364:1031-1157 266925924:1158-1626 266956598:1627-1629 266928038:1630-1855 266985972:1856-2185]	AGCGTCGCGTTCACCATCTGGTTTGCAACAGGTCCTGGACGAGGAAGACACCGGTGCATAGAATATGTTAGCAATAGATCTATACTCAACCTTGAAATAATAAATCAACTTGACCTGGTCAATCGGACATCTGAACTTGCTCGTGTATTTGGTATTGACTTCTTCTCTGTTCTTTCTCGAGGATCTCAGTTTCGTGTTGAATCTATGCTCTTGAGATTGGCTCATACACAGAACTACCTTGCAATTTCCCCAGGAAATCAACAGGTTGCTTCTCAGCCAGCTATGGAGTGCTTGCCACTTGTAATGGAACCAGAATCAGCTTTCTACTCTGACCCAGTTGTTGTATTGGATTTTCAATCCCTTTATCCTTCCATGATAATAGCATACAACCTATGTTAT…
c198607.graph_c1_seq25 len=705 path=[266938427:0-82 266985181:83-84 266938819:85-451 266973508:452-704]	AATGGTATCTTTCGCCTCAGGACTTCATCAGCAACAGATTCAAGGGAGTAAATATTAAGCTTAACTTCTGCACGCATGAGACGCCATAAGTTTAGTACAACTCTTCCACCAACATGTATACCACTAGCATGAGTATGACTCCAATCATTCTCACTGACATCATCAATAACATCATCAGCAGAAGATGCTTCAGGAAGCACCTGACTAGATTCATCAACTGGATTCTTAGGTGGATGTTTCAACTCATGTGGTGTCCTTGAAATTCTTTTCAGGAAGCCTATACCCAGGTGAGCAGCTCTTTCAGCAAGGAATCCTAAAGATCCTAATTGAATCTCCCAACCGACTAGGATATCTGGATCAATTGAGCATATTGCATTAATCAGATGGTTCAAAAGGTCC…
c198607.graph_c1_seq26 len=2101 path=[266985038:0-15 266959933:16-30 266942811:31-542 266945128:543-548 266945154:549-758 266946101:759-775 266946207:776-818 266985938:819-824 266985944:825-2047 266982977:2048-2100]	GCAGGAAATTGCATATACCAGAGACACTACTGGAACAAGTTTGTTGGGTTAGCCATTGGCCCACAGCTATTGCAGATGGCGGCGACAAAGCATGCGTCAGCAAATATAGGGCCGATCCATCATTGTTGAAATGAGTTGGAACACCCAATGTATCCTCTGCAAACTCACTACTTTCCATATGTTGAAATGATTCATTGCGCTTATACTCGTCAGAATTCTGGTTGAAAAATGGAAGGAGATCAATCAATTCCAGTTTAGCAGATTCGGGTTGCCCACTGCCCGCTGAAGAACCCTCCAAATCAGATGATACTTGATTCTTCAATGGAGGCTTCTGTGCAAAAGTCATCCATAAATATTCACCACCAGAATATGGCATTTCTAAATTTGAAAGGTCGCTGG…
c198607.graph_c1_seq27 len=911 path=[266938427:0-82 266985181:83-84 266938819:85-451 266940452:452-600 266941201:601-664 266941543:665-898 266985592:899-901 266961651:902-910]	AATGGTATCTTTCGCCTCAGGACTTCATCAGCAACAGATTCAAGGGAGTAAATATTAAGCTTAACTTCTGCACGCATGAGACGCCATAAGTTTAGTACAACTCTTCCACCAACATGTATACCACTAGCATGAGTATGACTCCAATCATTCTCACTGACATCATCAATAACATCATCAGCAGAAGATGCTTCAGGAAGCACCTGACTAGATTCATCAACTGGATTCTTAGGTGGATGTTTCAACTCATGTGGTGTCCTTGAAATTCTTTTCAGGAAGCCTATACCCAGGTGAGCAGCTCTTTCAGCAAGGAATCCTAAAGATCCTAATTGAATCTCCCAACCGACTAGGATATCTGGATCAATTGAGCATATTGCATTAATCAGATGGTTCAAAAGGTCC…
c198607.graph_c1_seq29 len=2984 path=[266938427:0-82 266985181:83-84 266938819:85-451 266940452:452-600 266941201:601-664 266941543:665-898 266959933:899-913 266942811:914-1425 266945128:1426-1431 266945154:1432-1641 266946101:1642-1658 266946207:1659-1701 266985938:1702-1707 266985944:1708-2930 266982977:2931-2983]	AATGGTATCTTTCGCCTCAGGACTTCATCAGCAACAGATTCAAGGGAGTAAATATTAAGCTTAACTTCTGCACGCATGAGACGCCATAAGTTTAGTACAACTCTTCCACCAACATGTATACCACTAGCATGAGTATGACTCCAATCATTCTCACTGACATCATCAATAACATCATCAGCAGAAGATGCTTCAGGAAGCACCTGACTAGATTCATCAACTGGATTCTTAGGTGGATGTTTCAACTCATGTGGTGTCCTTGAAATTCTTTTCAGGAAGCCTATACCCAGGTGAGCAGCTCTTTCAGCAAGGAATCCTAAAGATCCTAATTGAATCTCCCAACCGACTAGGATATCTGGATCAATTGAGCATATTGCATTAATCAGATGGTTCAAAAGGTCC…
c115937.graph_c0_seq1 len=874 path=[66380160:0-536 66388350:537-873]	GCCATCTAACTTTATATTGCACAAATCATAACATAAACAAAACTCTGAGCTCGATGACCATGAAGGCTCACCACCATGGGCTCGCATGCATACTAAACCAAACGGCGAACCACAAAAGACATAACACTAGATAAGTGATATCTTATTGGCCATATGAATCAATTCTAACAATTCGCATATCAACTTAAGCAAGATTCAACTAATTGGCAGGGAGAAGGGTTTTCGAGGTGTTACCCTAGTCCCGAGAGACTGGATCGGGGCACTATCTATCGTTTCTTGGCCGGATCTAACGGATCAAGCACCGGACCAAACTTCCCTTCTTTTTCCTCTCTTCTTTTTCTTCCTTCTTTTCTTCTCCTCTTCTTCCCTTTTTTCCTTCCATGGCCTCCTGATCTTCTC…
c202657.graph_c0_seq1 len=375 path=[292515824:0-374]	GAGCGAATGATGCAAAGAAGCCACGGGCTGTGAAAACTCTGTGAACTAAGGTTAGCTACGTTTCCAATTTCCACCCAAAAAAAATGTAAAACAAAGACAACATGAAAAACTTAGTTTTAACACGCAAATTGGCATAGCACTACACCAACCTACAATTAAACTTGTACTTATTCAGAAAAAATTCCGTGAAGATTAGTTTTCTGCGTACAGCGGCTGTTGGCTGGCTACCAAGGGTCAAACGCCTCAGACTTGTGGCAAGTGGCAGAAGTAACATTAAGTAGCTTAAACGCCTCAGCTTTTGGGGTTATTATTATTAACTTTAGTGTTGACATTCCAGCAATTCTATGTTAAATGCAGGTATCCACGGGCACACAA
c118170.graph_c0_seq2 len=362 path=[68150847:0-249 68152053:250-361]	ATGATCCAACTGATGGTGCTTCTCGTCGGCAGCAGTTTCAGTCCTTCGGCATTCGCGACTCCTTCGCTTGCCCTTCCCTGTCACTGGCCTGATTGCCCTCCGGTATGTCATCCACCGAACTGTGTCCGTGGTTCCCCATGAACTGAAGCGAAATCATGTACACCATCTTCCGCTAGCTAGGTTAAGTGATCTGGTACCGGTGGTTCTCCTAATTGTCCTGCTGGCTCTGGGGAGTTGTTTATCTCCAATTTACAAGAAACTAGCTAAACTTGTTGCCAGTTAATTACTGTAATAAATTTACTTGCAGTTGAAAATAGAGTTATATTTTTTATAGAACAATAACAACTCTAATATATATTTGA
c129073.graph_c0_seq1 len=612 path=[76392370:0-456 76391680:457-611]	TGCATCTGCTAGCCTTCGAAGGCCCATAAGAGCTTTAGCTCGTCGGAAATGACCTTTGCTCCAGGGTCGTTTATGATGGATGACGGTGTCAGCATCCACAAGAGCACTCAAGTAGTCTCCCATCGCGGAGTATGCAGCTGATCTATTGCAGATGACGACAGCTAATTCTTCTTTCACAAGTTGCGCTGGTTCCCATGGCGGTCGTGAAAGAGCAATACTGGACGCTACAGAATACATCTGTACAGCTTGTGAATATTTACCGGCTTTGAACAGTGTGTTTCCTTCTTCCTTGGCTTTATTTATGGCCATTGAGCGATTTGGAGCAACGACCTGAGGTGGTGGGGGACAATTTAGCTGGGGATTTTGCAGTAATACAGACGCTATCGCATTTGTTGAAAT…
c220320.graph_c0_seq1 len=203 path=[303481454:0-202]	GGGTAATAACGGTACATGATACAGTTATGTTGAGATAATGAATAATGGTTAATATCACATGATGAAGGCTTAGATGAAAATGTCTCAATGCATGCAAGGGCATGGTAAAGTGGCAAATTTGGGGTAAAAATTGTTATTAGTTGAATTTTGGTGCATTACCTACCATGCTATCATGAGTGGATTATTTCTATTTACATATTGAC
c120477.graph_c0_seq1 len=582 path=[69923447:0-581]	GTCGTTACTCCAATCAGTTCAGTTCAGTTGTGTGTGTGTGCTTTCCCAAATGTCCTCCTTGAAAGTTTCCGGGACGATAATCGTGAACGAAAAGGGTGAAGAGGTGATTCTTAGAGGAGCAGGGCTTGGAGGATGGATGAATATGGAAAATTTTATTACAGGATATCCTGGATGCGAGTTTCAGATTCGCGCAGCGTTGGCTGAAGCGATCGGACAAGAAAAGTCTGAATTTTTCTTTGACAAATTCCTTGAATACTTCTTCCAAGAAGCAGATGCGAAATTTTTCAGTAGTCTTGACTTGAACTGCATTCGACTACCATTCAACTATCGTCACTTTGAAGATGATATGAACCCTCGAGTACTGAAGGAGTCGGGTTTCAAGCATCTCGATCGAGTCAT…
c194582.graph_c0_seq1 len=1169 path=[217138574:0-183 217121449:184-310 217137909:311-330 217122099:331-354 217122228:355-364 217122267:365-416 217154116:417-429 217154129:430-440 217122630:441-469 217132358:470-474 217122817:475-495 217154203:496-504 217130471:505-524 217123050:525-527 217123070:528-598 217154235:599-599 217154236:600-601 217154238:602-611 217154248:612-723 217154324:724-725 2171…	ATAATGTTTCAAACTGATATATCATTATAATCTCGCAAATGTAAAACATAAGTTACAATAATCTCAAACCCAATCAGGGTAGGGAAGATACTCAAATGAAAATCAACTTGCTGAAATTGAGAATATTTTATCGTCATCATCCTTGTATCTAAGCACAATCTCTGAAGCACACCGATGTACACCACTGTAATCGCTCACTACCTAGCTCTGCAGCACACCATCCACCCCAAAGCAACTTATTTGCTACTGAAAATATCTAATTAGCTCCTATGGAGCAACTCCAAACAACAGTCACCTAATCCAGACCTAGAGATCAATCAATACGGGGCTATAACATAAATAAAGCCTCTTCAATGATAAAATAGAAAAGATATCAGTTCTTGTGCCTGTGGAGTTTAT…
c194582.graph_c0_seq4 len=949 path=[217138574:0-183 217121449:184-310 217154060:311-322 217122054:323-330 217122099:331-354 217138070:355-364 217122267:365-416 217154116:417-429 217154129:430-440 217122630:441-469 217122790:470-473 217122817:474-494 217154203:495-503 217122965:504-523 217123050:524-526 217123070:527-597 217154235:598-598 217154236:599-600 217154238:601-610 217154248:611-722 21715…	ATAATGTTTCAAACTGATATATCATTATAATCTCGCAAATGTAAAACATAAGTTACAATAATCTCAAACCCAATCAGGGTAGGGAAGATACTCAAATGAAAATCAACTTGCTGAAATTGAGAATATTTTATCGTCATCATCCTTGTATCTAAGCACAATCTCTGAAGCACACCGATGTACACCACTGTAATCGCTCACTACCTAGCTCTGCAGCACACCATCCACCCCAAAGCAACTTATTTGCTACTGAAAATATCTAATTAGCTCCTATGGAGCAACTCCAAACAACAGTCACCTAATCCAGACCTAGATATCAATCAATACGGGGCTGTAACATAAATAAAGCCTCTTCAATAATAAAATAAAAAAGATATCAGTTCTTGTGCCTGTGGAGTTTAT…
c194582.graph_c0_seq5 len=1547 path=[217138574:0-183 217121449:184-310 217154060:311-322 217122054:323-330 217122099:331-354 217138070:355-364 217122267:365-416 217154116:417-429 217132996:430-450 217133046:451-527 217123070:528-598 217154253:599-599 217154236:600-601 217154238:602-611 217129274:612-669 217143956:670-693 217129637:694-730 217154331:731-766 217154389:767-772 217143606:773-782 2171…	ATAATGTTTCAAACTGATATATCATTATAATCTCGCAAATGTAAAACATAAGTTACAATAATCTCAAACCCAATCAGGGTAGGGAAGATACTCAAATGAAAATCAACTTGCTGAAATTGAGAATATTTTATCGTCATCATCCTTGTATCTAAGCACAATCTCTGAAGCACACCGATGTACACCACTGTAATCGCTCACTACCTAGCTCTGCAGCACACCATCCACCCCAAAGCAACTTATTTGCTACTGAAAATATCTAATTAGCTCCTATGGAGCAACTCCAAACAACAGTCACCTAATCCAGACCTAGATATCAATCAATACGGGGCTGTAACATAAATAAAGCCTCTTCAATAATAAAATAAAAAAGATATCAGTTCTTGTGCCTGTGGAGTTTAT…
c194582.graph_c0_seq6 len=784 path=[217138574:0-183 217121449:184-310 217137909:311-330 217122099:331-354 217122228:355-364 217122267:365-416 217154116:417-429 217154129:430-440 217122630:441-469 217122790:470-473 217122817:474-494 217154203:495-503 217122965:504-523 217123050:524-526 217123070:527-597 217154235:598-598 217154236:599-600 217154238:601-610 217154248:611-722 217154324:723-724 21714…	ATAATGTTTCAAACTGATATATCATTATAATCTCGCAAATGTAAAACATAAGTTACAATAATCTCAAACCCAATCAGGGTAGGGAAGATACTCAAATGAAAATCAACTTGCTGAAATTGAGAATATTTTATCGTCATCATCCTTGTATCTAAGCACAATCTCTGAAGCACACCGATGTACACCACTGTAATCGCTCACTACCTAGCTCTGCAGCACACCATCCACCCCAAAGCAACTTATTTGCTACTGAAAATATCTAATTAGCTCCTATGGAGCAACTCCAAACAACAGTCACCTAATCCAGACCTAGAGATCAATCAATACGGGGCTATAACATAAATAAAGCCTCTTCAATGATAAAATAGAAAAGATATCAGTTCTTGTGCCTGTGGAGTTTAT…
c194582.graph_c0_seq8 len=1064 path=[217154060:0-11 217135997:12-104 217154116:105-117 217154129:118-128 217154140:129-131 217136550:132-153 217154180:154-183 217154203:184-192 217122965:193-212 217123050:213-215 217123070:216-286 217154235:287-287 217154236:288-289 217154238:290-299 217154248:300-411 217154324:412-413 217154326:414-418 217154331:419-454 217154367:455-476 217124298:477-499 217124…	TATCAATCAATATGGGACTAACATAAATAAAGCCCCATCGATGACAATATCAAAAAGAAATTAATACTTGTGCCCGCGGAGTTCATGGGTGTATGTTTAAGTTCGTAAATTAATTAGTGGGCATCTGGCGGATGTATTTGCCAAAACGTAGGGTGTTTTCACAAAGATGTGTTCTAGTGTGAGCGGAAGAAGCGGTAATCTGGGTGATCTACATGACGCTGGCAAAGCCAGTCATCTGCAGATTTCAAAAGTGATGTAGTTAACTGCTGCTCATGCTGCTGATTTGACGTCCACATGGAATCAGTAAATTTGTATGAAGCTAGACCAATGAGAGGCAGTGTGATTTTCCCAGGAACATCAACGATTTTATTGTTATGGAAGTCACTTGTCTCAGGATGG…
c223321.graph_c0_seq1 len=215 path=[305033711:0-214]	GTCTTAGTGTGATGGTTGTTAGACTAAAAGATTAAGAACCACGGGATTTAAAATCTCTCTCCTCTCCCTTCCAAATATTTAATTATGTGCTAATTATAAAATTAGTGTTACAAAGCATAATGATACAGGAGTAATTACTTTTAAGCATCAACATAATAGTATAGCCACGCCTGCAATTCTTGCATTGTTTCTTGGCTGCGTAGTGCATATATTAA
c221161.graph_c0_seq1 len=214 path=[303915973:0-213]	GAAACACCTCCTTTACATAATAATTAATTACATGTGTCAATTAAATAAAGCAATCAAATATTTGTTTAGTCAGATTAATTTCTGATGGTCAAGTGGATAATTTAATAAATAATGAGATGAAACACCAATACCAAAAATTAAATGTATATTTATAAATATATTTAATCTTTGCTAAGTTATCCACCTTTTCCATTTGAAATTAACCTGGCTAGAC
c127713.graph_c0_seq1 len=437 path=[75216431:0-363 75217911:364-365 75217915:366-436]	GGCGATGAACGTTTCGAACGGAGACGGTATGGAAGAACTTGGCTGGTGGAAAGAGAATTGCGCCCGGGAGCCATGAGGAACAGCTGCGGCTAGGGAGAACCCCCAGCCGCTAGAGAAAATGGAAGAAGGAGGGCAAAAGGCACAGGAGATCAGGTATGTTTCCTAATCCCTGTCTCCTTTATTCAAACAATATCTTCTCCTCTATGTAGAGGAGTCCTAACAAATCAATCTATTAAAAAAGGAAAGGATCTTAAGAATCCATCTAATTTGATCTTAAGGATCTTATCTCTAATAACCATATATTGCAAGCAAGTGGAGCTCTAATAACCGTATACAACAAACTAAGCCTGCCCTGCTCTTCCTTTAAAAAAAATGGAAAACAGTTTAAATATGAGTGCA…
c30357.graph_c0_seq1 len=449 path=[18665360:0-448]	GACGAAGATGACGTTTTGATGAAGAGCACAACGACGAAGACGATGACGAAGCGTGATGAACGTCGAATAGCGTCGCTGGATTTCCTCTTGTGCATATTTTTCCTCCTCCATTTACTGAGCGATCTACGCGAGCGAGCGATGTCATTTACCTGGCTTTTCTGGTTTCATTCTCCGTGGACATTTATGATGCTTCTGTCCGACACTTTCTCGCTTTCCCGTTCGCCTTCTTCTTCACTTCTGTACCCTTGTGCTACTACAGGTGGCCTTTGCGTCGTCATTGTTCCTGATAGCACCAAAGAAAAAGCTTGATACCCCTCGAAAAGGACACTGGCTCAAAAAGGGACACTGCCATTTATAACCTACGGCCTAATTGTTTTTTCTGTTTGTTCAAGGTTCTGG…
c186235.graph_c0_seq1 len=960 path=[152556567:0-47 152556755:48-55 152556779:56-79 152556873:80-101 152556943:102-161 152570313:162-171 152570323:172-233 152570377:234-239 152570383:240-460 152558525:461-479 152558610:480-556 152558918:557-636 152570519:637-648 152559303:649-660 152559365:661-959]	GCCGTACCAACAAAATACCTTGTATTCCCCCCAATGCAGGAGCCCGAGCCATCAAATCCGCCAAGCTCCGGCTCAAATCCCCGCAAATCCGCGCGCGCGAAACCCGAGTGAATTTTACAAGCCACGCATGCAGCCGGACGGTGAAACTCAGGTTCGTCCTACAGCTGCTGGTCATCCACATCCTGGTTTGGCCACATCGTCGGCAGAATACACAGTCCCTGCAGGGCAAGCTACGGCTCAGGTAGCTTATCCATACGTTGGTCCATATTATGGAGGCATATATGGTGCTTATGGTGGACAGCCTCTGGTTAATGGTGCTTTAATGGCAATGCCTCCAAATTCTGTGCCCTTGGCAACTGATGCTGTTCTAGAACCTGTATACGTCAATGCAAAACAATA…
c186235.graph_c0_seq2 len=748 path=[152570160:0-21 152570377:22-27 152570383:28-248 152558525:249-267 152558610:268-344 152558918:345-424 152570519:425-436 152559303:437-448 152559365:449-747]	GTCATTTACATGTTCTTTTGTAGGCTCAGGTAGCTTATCCATACGTTGGTCCATATTATGGAGGCATATATGGTGCTTATGGTGGACAGCCTCTGGTTAATGGTGCTTTAATGGCAATGCCTCCAAATTCTGTGCCCTTGGCAACTGATGCTGTTCTAGAACCTGTATACGTCAATGCAAAACAATATCATGGTATATTAAGGCGACGCCAGTCTCGTGCAAAAGCTGAATCAGAAAATAAGGCCACTAAAACCCGCAAGCCTTACCAACATGAATCCCGCCATCTGCATGCTTTGAAAAGGGCAAGGGGATCTGGTGGTCGATTTCTCAACACCAAGGCAGTGGAGGGAAAGCAAGACAACAAATCCGTAGATAAAAAAGATGATGGACCTGTGCCAC…
c186235.graph_c0_seq3 len=975 path=[152556567:0-47 152556755:48-55 152556779:56-79 152556873:80-101 152556943:102-161 152570313:162-171 152570323:172-233 152570377:234-239 152570383:240-460 152566271:461-482 152558610:483-559 152565454:560-588 152565584:589-651 152570519:652-663 152566824:664-675 152559365:676-974]	GCCGTACCAACAAAATACCTTGTATTCCCCCCAATGCAGGAGCCCGAGCCATCAAATCCGCCAAGCTCCGGCTCAAATCCCCGCAAATCCGCGCGCGCGAAACCCGAGTGAATTTTACAAGCCACGCATGCAGCCGGACGGTGAAACTCAGGTTCGTCCTACAGCTGCTGGTCATCCACATCCTGGTTTGGCCACATCGTCGGCAGAATACACAGTCCCTGCAGGGCAAGCTACGGCTCAGGTAGCTTATCCATACGTTGGTCCATATTATGGAGGCATATATGGTGCTTATGGTGGACAGCCTCTGGTTAATGGTGCTTTAATGGCAATGCCTCCAAATTCTGTGCCCTTGGCAACTGATGCTGTTCTAGAACCTGTATACGTCAATGCAAAACAATA…
c183268.graph_c0_seq1 len=628 path=[141782822:0-559 141785331:560-627]	GTGTCCAAATTAAAACCGTCTGTGTTAGTGCTGTCTGTGATTGGCTGTCTACTATTGACCTTTCTGTAGTAGTGAATGGGTCAAACACTTTAATTTCTTGGGTGCTATGATTCGATCTTTAGTCAAAGTTTTTCTGCGTCCACATCAGCGTGATTATCATTACCATCGTATTATCAGTTGAGTTGATATACATGTGCGCGAAATTATTTGGTTATCTTTTCATGGTATTTGTGTGTTTTTTTTATAGATATGTAGGTACTATGGATCAGTTTTTTTTCAGTAGAACGGACCAAATTTCCCATCTTTTGACCTATATGGAGATGGTGTGTGTCCCGGCAATGGCTCCTAGGGTCAAGTCTCCGAAGACGGGTTTGCCTTGACTTCGGCTCCTATTAGGGT…
c259740.graph_c0_seq1 len=223 path=[323686234:0-222]	TGAGCCTGGAGTTGGTAATAATGGATTTCCACTTCCAGTACGACTGCCTAGTGTTCGTCCAAATATTCCAGGTGGTCCATTTCTCATATTTGATACAGCAAATCTTTCTTCACTTGTCTTTGGAGGGAATTTGAATTCACCCATTGCAAACTGAGGAGAATTTTTATGTAGTGTCGAATTTGACCTACTGACACTAGGGCGAGTTTTTCTTTTGTCATCCTTA
c203360.graph_c0_seq1 len=227 path=[293021083:0-226]	GGCCATTCGAAGATTCGAGATTGCTGTTGGAGATGGGGAATCCAAATTGAGGAGGATTCCAGAGCTGGGACTGGAATCCGCTCTCCAACGCCAGAGACCTCTCTTCTCCATCTCCTCCATCTGACTTGGTATCGTTTGGTGAAGTGACGTTGGACTTGCTGCTCGAGGAATCTCTGATAGAAGAGGAGGTTACGCTGCCAGAGTTGTCGGACACGGTTGAACGACTG
c228201.graph_c0_seq1 len=268 path=[307564716:0-267]	GTTACTTCAACGTTACTGATTCTGCCAGGCCGGTCCGCCCTGTGAGGGTCGACGAGTACGACGCCGATAGCCTGTCGCGTTCGCACGCGACGGCCTCCTCGCGTGCATCGCCTCTAGCCCCCAAGCCAGAGCTGCATCCAGAACCACCCTTGAAGCCTGCACCCGCTCCTCCTACACTCCCTGCGGCTCCCGCATCGCCCGCGAAACCTAAACGAGAACAGGCTGCGCAGCCACTTCGCGTTCTCGTCGTAGAGGACAATGTCATCAA
c206454.graph_c0_seq1 len=339 path=[295158534:0-338]	GCGTAGGTGGTGAGCGTAAACTTCAAGTCCGTTTAGAAATCTTGTACAGGAGATTTGCAAATCCCACCAAGAAAGAACAGTAAGAACCAGCGTTAGCAACTCAGAAACTAAAACCAACAACAAGAAGTCAAGAACCCACCAACCACCACCCCCAAGAAACAACCCAAGTAAAGGGAAAGAAAACCCCGGTCGCCACTCTCTAGGGCCCCAAGGCACGAAGATGGCATCCCATCCTCCGGCCTCCTTGCCAATCTTGGAGTAGAGACCGGGACAAGATAGTAAGAGGAAGAGGAGGGAATCGACCGCGTCAAGCAAACCTGGGAGGAGAGGGTGGCGGTG
c219926.graph_c0_seq1 len=536 path=[303255515:0-535]	GTCTTGGCCTCCAGAGTCGAGTTCGCCTCCAGTGTCTCCGGTAGGGATGTTGATGAGGGTCTGGTCCGCGAATAGACCTGTGACCTCGATATAGCTCGGCGTCTTGATGAACTGAGCTGCGCTGATGGTGCCCGGTGGAATGAGACGAGCGCCGTGCCCTTTTTGGGTGCACCACGCGACGACCTCGCCTTCTGAATCACCGATGACCTTGAGGATGGGAGACGAGAAGATGCAAAAATCTTGGAGGCTGTTGACAATGAGGGTCTGGCACATCGAGCTTTGACCTTCGGTAGTGCTATTGCAGATGTTGTATCCTTGCTGCTCGCCACGTGGGGAGGTACCAGTGTCTGCCATGTAAGGCAGGTGGTCATATGGGAAGGCTTTACCGATCATGCGAGG…
c196903.graph_c1_seq1 len=1933 path=[244515753:0-287 244517124:288-318 244538311:319-365 244517484:366-394 244528070:395-420 244517750:421-424 244517766:425-562 244518395:563-645 244518779:646-692 244564213:693-703 244519059:704-704 244519065:705-728 244564242:729-733 244519214:734-735 244519227:736-774 244519445:775-788 244564276:789-808 244564296:809-813 244564301:814-814 244564302:815-819 2445…	CTACAGTGCAAAATAAACCATAAGCCAAGGCTTTTAAGCCCCGCTCTAAATGGCTTCAACTTTTGGCCCTTTTTTCTTTCAGCTTTTTTGGGCACTTCTGCCTTTTCTATCCCTTTATTCATTTGCATTGTCTATGGCAATATAATGTTTTTTTCTTATCTTTTAATTTTTTAATTAAATGACTCGAAAAAAACTAACCGCTGTTACATTATAATTTTAGCCAACAAACAAAGTGATAAGCCAGAAACTTAAGTTCGTTGTAATGGACCCTTAAAGCCCAAATAAGACACGTTGCCAGAGCAGAGTTGTATAGTGAAGGGCCTGAAGGTTTTCACATGGAGGAGCATTGTAGTACACACAAGTTGTCTGTTTTCTCCAAATGGTCATTTTCCTTGAATC…
c196903.graph_c1_seq4 len=1568 path=[244515753:0-287 244517124:288-318 244538311:319-365 244517484:366-394 244528070:395-420 244517750:421-424 244517766:425-562 244518395:563-645 244518779:646-692 244564213:693-703 244519059:704-704 244519065:705-728 244564242:729-733 244519214:734-735 244519227:736-774 244519445:775-788 244564276:789-808 244564296:809-813 244564301:814-814 244564302:815-819 2445…	CTACAGTGCAAAATAAACCATAAGCCAAGGCTTTTAAGCCCCGCTCTAAATGGCTTCAACTTTTGGCCCTTTTTTCTTTCAGCTTTTTTGGGCACTTCTGCCTTTTCTATCCCTTTATTCATTTGCATTGTCTATGGCAATATAATGTTTTTTTCTTATCTTTTAATTTTTTAATTAAATGACTCGAAAAAAACTAACCGCTGTTACATTATAATTTTAGCCAACAAACAAAGTGATAAGCCAGAAACTTAAGTTCGTTGTAATGGACCCTTAAAGCCCAAATAAGACACGTTGCCAGAGCAGAGTTGTATAGTGAAGGGCCTGAAGGTTTTCACATGGAGGAGCATTGTAGTACACACAAGTTGTCTGTTTTCTCCAAATGGTCATTTTCCTTGAATC…
c196903.graph_c1_seq6 len=1945 path=[244515753:0-287 244517124:288-318 244538311:319-365 244517484:366-394 244528070:395-420 244517750:421-424 244517766:425-562 244518395:563-645 244518779:646-692 244564213:693-703 244524515:704-704 244519065:705-728 244564242:729-733 244519214:734-735 244519227:736-774 244519445:775-788 244564276:789-808 244564296:809-813 244564301:814-814 244564302:815-819 2445…	CTACAGTGCAAAATAAACCATAAGCCAAGGCTTTTAAGCCCCGCTCTAAATGGCTTCAACTTTTGGCCCTTTTTTCTTTCAGCTTTTTTGGGCACTTCTGCCTTTTCTATCCCTTTATTCATTTGCATTGTCTATGGCAATATAATGTTTTTTTCTTATCTTTTAATTTTTTAATTAAATGACTCGAAAAAAACTAACCGCTGTTACATTATAATTTTAGCCAACAAACAAAGTGATAAGCCAGAAACTTAAGTTCGTTGTAATGGACCCTTAAAGCCCAAATAAGACACGTTGCCAGAGCAGAGTTGTATAGTGAAGGGCCTGAAGGTTTTCACATGGAGGAGCATTGTAGTACACACAAGTTGTCTGTTTTCTCCAAATGGTCATTTTCCTTGAATC…
c196903.graph_c1_seq8 len=1964 path=[244515753:0-287 244517124:288-318 244517278:319-330 244517333:331-356 244517484:357-385 244517637:386-411 244517750:412-415 244517766:416-553 244518395:554-636 244518779:637-683 244564213:684-694 244524515:695-695 244519065:696-719 244564242:720-724 244519214:725-726 244519227:727-765 244519445:766-779 244564276:780-799 244564296:800-804 244564301:805-805 2445…	CTACAGTGCAAAATAAACCATAAGCCAAGGCTTTTAAGCCCCGCTCTAAATGGCTTCAACTTTTGGCCCTTTTTTCTTTCAGCTTTTTTGGGCACTTCTGCCTTTTCTATCCCTTTATTCATTTGCATTGTCTATGGCAATATAATGTTTTTTTCTTATCTTTTAATTTTTTAATTAAATGACTCGAAAAAAACTAACCGCTGTTACATTATAATTTTAGCCAACAAACAAAGTGATAAGCCAGAAACTTAAGTTCGTTGTAATGGACCCTTAAAGCCCAAATAAGACACGTTGCCAGAGCAGAGTTGTATAGTGAAGGCTTTCACATGGAGGAGCATTGTTGTACACACAAGTTGCCTGTTTTCTCCAAATGGTCATTTTCCTTGCATCAAGATCGCA…
c196903.graph_c1_seq11 len=2278 path=[244515753:0-287 244517124:288-318 244538311:319-365 244517484:366-394 244528070:395-420 244517750:421-424 244517766:425-562 244518395:563-645 244518779:646-692 244564213:693-703 244519059:704-704 244519065:705-728 244564242:729-733 244519214:734-735 244519227:736-774 244519445:775-788 244564276:789-808 244564296:809-813 244564301:814-814 244564302:815-819 244…	CTACAGTGCAAAATAAACCATAAGCCAAGGCTTTTAAGCCCCGCTCTAAATGGCTTCAACTTTTGGCCCTTTTTTCTTTCAGCTTTTTTGGGCACTTCTGCCTTTTCTATCCCTTTATTCATTTGCATTGTCTATGGCAATATAATGTTTTTTTCTTATCTTTTAATTTTTTAATTAAATGACTCGAAAAAAACTAACCGCTGTTACATTATAATTTTAGCCAACAAACAAAGTGATAAGCCAGAAACTTAAGTTCGTTGTAATGGACCCTTAAAGCCCAAATAAGACACGTTGCCAGAGCAGAGTTGTATAGTGAAGGGCCTGAAGGTTTTCACATGGAGGAGCATTGTAGTACACACAAGTTGTCTGTTTTCTCCAAATGGTCATTTTCCTTGAATC…
c196903.graph_c1_seq12 len=2081 path=[244515753:0-287 244517124:288-318 244538311:319-365 244517484:366-394 244528070:395-420 244517750:421-424 244517766:425-562 244518395:563-645 244518779:646-692 244564213:693-703 244519059:704-704 244525362:705-728 244564242:729-733 244519214:734-735 244519227:736-774 244519445:775-788 244564276:789-808 244564296:809-813 244564301:814-814 244564302:815-819 244…	CTACAGTGCAAAATAAACCATAAGCCAAGGCTTTTAAGCCCCGCTCTAAATGGCTTCAACTTTTGGCCCTTTTTTCTTTCAGCTTTTTTGGGCACTTCTGCCTTTTCTATCCCTTTATTCATTTGCATTGTCTATGGCAATATAATGTTTTTTTCTTATCTTTTAATTTTTTAATTAAATGACTCGAAAAAAACTAACCGCTGTTACATTATAATTTTAGCCAACAAACAAAGTGATAAGCCAGAAACTTAAGTTCGTTGTAATGGACCCTTAAAGCCCAAATAAGACACGTTGCCAGAGCAGAGTTGTATAGTGAAGGGCCTGAAGGTTTTCACATGGAGGAGCATTGTAGTACACACAAGTTGTCTGTTTTCTCCAAATGGTCATTTTCCTTGAATC…
c196903.graph_c1_seq14 len=1095 path=[244515753:0-287 244517124:288-318 244538311:319-365 244517484:366-394 244528070:395-420 244517750:421-424 244517766:425-562 244548971:563-595 244518395:596-678 244518779:679-725 244564213:726-736 244524515:737-737 244519065:738-761 244564242:762-766 244519214:767-768 244519227:769-807 244519445:808-821 244564276:822-841 244564296:842-846 244564301:847-847 244…	CTACAGTGCAAAATAAACCATAAGCCAAGGCTTTTAAGCCCCGCTCTAAATGGCTTCAACTTTTGGCCCTTTTTTCTTTCAGCTTTTTTGGGCACTTCTGCCTTTTCTATCCCTTTATTCATTTGCATTGTCTATGGCAATATAATGTTTTTTTCTTATCTTTTAATTTTTTAATTAAATGACTCGAAAAAAACTAACCGCTGTTACATTATAATTTTAGCCAACAAACAAAGTGATAAGCCAGAAACTTAAGTTCGTTGTAATGGACCCTTAAAGCCCAAATAAGACACGTTGCCAGAGCAGAGTTGTATAGTGAAGGGCCTGAAGGTTTTCACATGGAGGAGCATTGTAGTACACACAAGTTGTCTGTTTTCTCCAAATGGTCATTTTCCTTGAATC…
c179953.graph_c0_seq3 len=1314 path=[133346096:0-150 133348044:151-157 133346834:158-207 133347071:208-212 133347091:213-376 133333559:377-590 133334488:591-915 133335789:916-937 133335890:938-961 133336012:962-964 133336032:965-1186 133337105:1187-1313]	CTTACAGAAACCAACCTAACTTTTGTTCTTCACCATTTTGGAGCTGCTTGTACAATCAGCTTTGGAATTTTTGGGAGGCTGACAAAAATCGGATAAACAGGAACCAACAGCCCCAGTATGTTGTACAGGGAAGGTTTGAAAGGATCAACCAACATCCAAATGCAGGAGTTCATACCTTTTCTGTGGGAATCACAGAAGTTCTTAATACCAATCTGCTGATAGAGCTGAGTGCTGATGATATAGAATATGTCTACCAGAGGAGTCCAGGGAAGATAATTAGCATTAACGTCCCTACATTTGAAGCCTTAAGTCAAGTTGGTACTGCACAGGTTACAACTAAGAATATTGGTAAACTGGAAGCTTCATATAGCTTGACTTTCGACTGCTTAAGTGGCATCA…
c224698.graph_c0_seq1 len=255 path=[305738320:0-254]	GTCGTGGGCCCCAGCGGCGCCGGCAAGTCGACGCTCCTCCGCATCCTCTCCGGCCGCGGGACCGGCACCGAGATAGCCAAGGCGCCCACCGTGTCCATCAACGGCCACGCCGTCACCTCCCGCGCGCAGCTGCGCCGGCTGTGCGGATTCGTCACGCAGGACGACAACCTCCTCCCGCTGCTCACCGTTCGCGAGACCATCCTCTTCGCCGCGCGTTTCAGGCTCCGCGCTGCCATGACCACCCGGGAGCGGCAG
c213423.graph_c0_seq1 len=576 path=[299407143:0-575]	GGCCGACCTGTTGGATCTTGACGAATTCGAGTTCGTTTGCCTTGGCATCGGCGCAACGGCCGGGGCAGCGAGCGAGGTAGTTCATTACGGGTCCGTGGTGGTTGTTGGGACCGAGGCCAGCATCGCCAGCAGGCCAGAAGGAAGAGCCGTTCCAGTCAAAGACGACGGTGGAGCCGGGCTTGGCGTCGGCGACGAGCTGGCCGGGCCGTATGACCTTGTTGCAAGCAATATCGGCACTGTTAACATTGTTAATTGGGCCATTTCCGCCACTATAGGGCCAGAGAGCGGTAGGTTCATCATTGGGGTTGAATGGGTTGGGTCCCTTGAAGACTTTGCCGTCAACAGTGACCTGCTTGACGAATCCGTGTGCGTAAACAGCAGAGAGCTGAGCAGCGACGA…
c188214.graph_c0_seq1 len=875 path=[162660651:0-41 162652280:42-184 162656700:185-185 162642509:186-187 162642515:188-196 162642554:197-220 162662246:221-335 162643106:336-359 162643214:360-411 162662377:412-415 162648358:416-463 162643670:464-501 162643835:502-535 162644004:536-636 162644461:637-656 162662492:657-663 162655093:664-747 162655449:748-780 162655557:781-789 162655593:790-874]	AGAACACAGGAATCTAGCAAACCAGATACTAAAATTGAAGAAATACATACTCAAAAACCATAGAAAAGAAGCTAACTTAGAAATCAAAACAACCTATCTTACAATTACATAGGAATCCAATACAAGAATTTGATAGGGCACCACCTACCCAACTGAGAGCGTCAGATCTTGGCCTAGAAGAGCTCAGCGGTCAGCACCGGAAGCCGAGCACGCGGCCGTCGGCCGGCGAGACGCCGATGCGGCACACCTTGGCGGCCTCGACGTGGTGGGTGAACACCCGCAGCACGGTCACCTTGCCCTTCACCACCAGCAGCGAGTCCACCTCCATCACCGGCGGCGCCTGCTGCTGCGCCAGCGCCGCGACAGCAGGGGAGGGGCCGGAGGCGGCGACGGAGATGA…
c188214.graph_c0_seq2 len=595 path=[162660651:0-41 162652280:42-184 162652910:185-196 162642554:197-220 162662246:221-335 162650125:336-359 162643214:360-411 162662377:412-415 162648358:416-463 162651006:464-594]	AGAACACAGGAATCTAGCAAACCAGATACTAAAATTGAAGAAATACATACTCAAAAACCATAGAAAAGAAGCTAACTTAGAAATCAAAACAACCTATCTTACAATTACATAGGAATCCAATACAAGAATTTGATAGGGCACCACCTACCCAACTGAGAGCGTCAGATCTTGGCCTAGAAGAGCTCGGCGGTCAGCATCGGAAGCCGAGCACGCGGCCGTCGGCCGGCGAGACGCCGATGCGGCACACCTTGGCGGCCTCGACGTGGTGGGTGAACACCCGCAGCACGGTCACCTTGCCCTTCACCACCAGCAGCGAGTCCACCTCCATCACCGGCGACGCCTGCTGCTGCGCCAGCGCCTCGACAGCAGGGGAGGGGCCGGAGGCGGCGACGGAGATGA…
c188214.graph_c0_seq3 len=737 path=[162659648:0-140 162642515:141-149 162642554:150-173 162662246:174-288 162643106:289-312 162643214:313-364 162662377:365-368 162648358:369-416 162643670:417-454 162643835:455-488 162644004:489-589 162644461:590-609 162662492:610-616 162662499:617-736]	CAAAAACCATACAAAAAGAATCAAACTTACAAATCAAACAACCTTATCTTACAATGTCATAGGAATTCCAATACAAGAAATTGGTAGGACACCACCTACCCAATTGAGAGAGCGCCATATCTTGGCCTGGTGGAGCTCGGTGGTCAGCACCGGAAGCCGAGCACGCGGCCGTCGGCCGGCGAGACGCCGATGCGGCACACCTTGGCGGCCTCGACGTGGTGGGTGAACACCCGCAGCACGGTCACCTTGCCCTTCACCACCAGCAGCGAGTCCACCTCCATCACCGGCGGCGCCTGCTGCTGCGCCAGCGCCGCGACAGCAGGGGAGGGGCCGGAGGCGGCGACGGAGATGATCTCCGGCGGGGAGGAGGAGACGGAGAAGGCGGGAACGGTGAAGCTG…
c262827.graph_c0_seq1 len=293 path=[325202542:0-292]	GCGTGAGTGAGTGAGTAGATAAAGAGAATTGAGAGGATCCAAGGGATATGGGCAGTGATGTCGCTCGGTTCAGAGGGAGAGAGAGGTGTGAAGGAGGCAAGAGGCGGCTAGGGTTAAGACCCTAGCCGTATGGGCTAAATGGCGTGGGCCAATGCGGCCCATAATGTGCCCACATACAATCTGGCCCAACCTTGAAAGAGGCCCAATTGGGTTGATCGGCAAATTTGCAACAACATCCCCAGAATTCAAAAGATTGGTGACCTAATCCGATCAGTGGCAATTTTGCAAATAAA
c188151.graph_c0_seq1 len=1361 path=[162220457:0-244 162221700:245-249 162221719:250-344 162222124:345-429 162222489:430-461 162222645:462-499 162234090:500-505 162222850:506-524 162222958:525-662 162223572:663-790 162224141:791-1022 162234188:1023-1084 162225412:1085-1094 162234235:1095-1113 162225545:1114-1194 162233981:1195-1195 162225937:1196-1360]	GGCGGCAGGACCCCCCGGCCGCCGAGCTCGCAGTCTGCGCTGCCGCCCGCGGCGGCGGCGGAGGAGCTGAGCTCATACGAGGCGGCGTGCCGGTCCGACCCGAAGCTGCGCACGTTCGACACGACGCTGCAGCGGCGCACGAGCCGCGCCATCTCGACGCTGGCGGTGGGCGTGGAGGTGCGGTCGCTGTCCCTCGACTCCCTCCGCGAGGTCACCGGCTGCCTCCTCGACATGAACCAGGAGGTTGTGGGCGTCATCCTCGACTGCAAGAAGGACATCTGGAAGAGCCCCGAGCTGTTCGACCTCGTCGAGGACTACTTCGAGAGCAGCCTCCACACCCTCGATTTCTGCACCGCCCTCGACAAGTGCCTCAAGCGCGCCCGCGACTCCCAGCTCCTC…
c151971.graph_c1_seq1 len=347 path=[97529479:0-346]	GTGCCCATAAACGATGGTAACCGGCAGTGATACCCAATCCAGAGAAGAAGTAGTATGCGATTGACCATGCAAGTGTTTTCCAAGTAAGATGAGTGGTAAACACTCCGTAAACTGCCAAGATGGGCGTACTTGTCAAGACAATAAAACTGACCCATTGAATTTCGTTCAGAATGTTCTTCCATTCCACTGGTGGAAGAGCGGGTTCACGTTCCAATGTTCTCGTCACATAGTCATCTGGAATATCTCCGTCTGCAAATGTAGACTTCTTTTTGGGCTGTGGCACAACTGGCTTGCCTGTCGATTCATCTTCTGATTGAGGTGGTGAAAGTTGATCGGCTGGCGGTGTG
c208946.graph_c0_seq1 len=302 path=[296671711:0-301]	GCGCTCTGCGTTTACGACTTATCTCCCATCTCCTCAAACCGCTGCCACTCCTTTGACACTTTTTACGAATATTTTCTTTCGAACAAGATGGGTGCCAATCTCTCAAAGGTTCTTGGCAAACTTTTCGGAAACAAGGAGATGCGGCTCCTTATGCTGGGCTTGGATGCCGCTGGAAAGACTACAATTTTGTACAAGCTCAAGTTGAACCAATCCGTTACTACCATACCGACAGTCGGGTTCAATGTGGAAACTGTAACATACAAAAACGTCAAGTTCAATGTTTGGGATGTCGGTGGCCAGGA
c154441.graph_c0_seq2 len=731 path=[100098849:0-64 100099139:65-296 100100093:297-300 100100114:301-499 100100952:500-538 100101130:539-730]	TGGCATATTCCTAATTTCAAGAAACTGGGTAGTCTTGCTGGAACGAGATTATCACATCGTTTGTTTATATCCTAATGAAGTAATCAACCAACCATTAGTTTGGCAGATCAAAAGGGGACGAACGCCTATAGCTAGAAAATCCGTCTTGTATAAGAGGCTCGCCGCCGGTCGCCGGCGCGGGTTCCGACTACCGGAGATGGCGAGTGGTGTGCTTCAGGCCCGGCGCCGGCTCCAAGCTGTCTGTCCGCTTCCGCTCCAGGGGCACCATCAGGTTGCCGTCCTCGTCCTCAAAAGTCTCGATGCCGTCGAAGGCGGCGTAGAACCACGGCTCCGAGCCGGTGCAGCGCACGAAGTGCCGGTCGCCGTACTCGTCGACGCGGAGGACCTCGTGGCCCTCGC…
c245107.graph_c0_seq1 len=268 path=[316358927:0-267]	GCCTCGTGAAACAAATGATCATGAGCAGGATTACATTGATGTTGCAACATATGAAGATTTTATTGCAGCTGCTGCAGGCATACCCGAACGATGGAAATGAACACATTGCCAACGATGATCTTTTTTATGCCATACACGAGTTTCTTCTGTTCGTACACTTTGTGCTTGACCATTACGATCAATGTATTGTAGAAGAAGAATATAGGCTATACAAGCTGAATCATCACCTAATGCATGTACAATTGGTGTTAACATTGTACAATTAATT
c77204.graph_c0_seq1 len=237 path=[44412329:0-118 44412912:119-236]	GTCTGCCAATCACAATCCAGATTCTTACCCTCCAGTCCCTTTTCAAGACTGCATGAGGGGGTCGGAGGAGCTGGTGTCGGGCAGCCCGTTTTCTTGTGGCGCCTCAGTCGGGGTGGTGTTCCTTTTCCTGCTATTCTGCCAATTGCACGGGCGAGATGGTCTCCTTTAAGTGGTTTAACATCTGTGACTTCAAATGACTCAAGGAAGAGGTCATCTAACCGGACCAAAGCCAAGGCA
c247284.graph_c0_seq1 len=264 path=[317396008:0-263]	GATTTATGCCAATTGATGATCACCAAATAGTAGAAAAAGAAAGAAAGAAGGAAGGAAAAGAATTGGAATGAAATACTCCTCTTCGGATTCGGCTGAAGCATAGCGGAAAATTCCCAAACACTCTTGCTTAATTTCCCGTCTTATTTTCTCCAGTGCTTATTCCTAAAGCGCCACCATCATCGCAAATAAAAGTCGGAAGATCTGCTGCAGCATCATCGCAAATAAAAGTGCATTGTCAGGTGATAACAGGAAAAGATGGCAACG
c186917.graph_c0_seq3 len=1966 path=[155614293:0-241 155636644:242-244 155636647:245-245 155615363:246-293 155615610:294-697 155617415:698-704 155617443:705-1343 155620146:1344-1367 155620246:1368-1399 155620389:1400-1406 155620437:1407-1965]	ATTTTGATTACAAATTTATTTGTTTTAAATATAGACAAGCGTGTATTATTAACAGTTGATACACAAAATGTTTACATAGTATGATTATATTGTACATCATTTACCGGTATATTTACATTTTAATTATATCGTGTTTATAATACAAGTACGATAGCTGCAGCCACCACGAACACAGAAGCTGCAACAGAGGAAGCTCCAGAATGTGATGCAACTTCCTCCACTTGATTCACTTCTTCTACTACATTAGCATTCTCCAATTCAACGACTGCGCTCTCCTCTTCTCTTGCTTCTTCGACTACTTCTTCAGTTGCAACTGCTTCATCTTCATATAAAGCACGTCTGGATCTGTAGTCTACGCAAGTGTAAGCAGCTTGAGCACAACCGCCAGTTGCATAGGTG…
c63911.graph_c0_seq1 len=220 path=[36700370:0-106 36700781:107-219]	CGCCTTCTCTTTTTCAGCATTAATGATTTCTACCTTTTCTAGGTCATATTTCTTACGGATGTCATTGATTGCCTGATCGTTTTTTAGAGACAACTCTTTCAAATGCCTGGATAGCTCTATCTGTTTACCTTCAAGCATGAGGTCATACTGTTTTTTCGCCTCAGTAAGCTGACATTCTGTTGCAGCAAGTGATGCTTGGACCTGAGCAGGATAAAGAAAA
c191275.graph_c0_seq1 len=1236 path=[184899064:0-105 184887111:106-150 184900879:151-178 184887431:179-189 184887480:190-248 184887765:249-299 184875291:300-331 184901192:332-332 184901193:333-369 184901226:370-376 184901233:377-538 184876411:539-564 184876548:565-646 184876905:647-663 184876996:664-692 184877113:693-697 184901333:698-790 184901356:791-839 184877801:840-846 184877836:847-887 1849…	GGACGGAGTACATAAACGTTCATGTTATATTGAACATTTTTCTTCGAATACATTCATACATACGTACACATGTAGAAGAACAAGAAGGTTAGGGCAAGTACGAACATAGGAGCGAAACATATACTAGCTAAGCTATACGTACCTACCAACACATGTACACATGCGCAGGCGTGTACATGTGTTGGTATACCTTTTATTTCATCATACAACATTTGCGAGCATGCCCGCGTACGTTGCCTCTACTGGGCAGCTGCGGCTTGTCCGTCTCCCTGTGTCCCAGCACGAGGCGCCCAAAGGACTGTGTCCCTGCTGATGAAGTGGCACAACGCGGCTTCTCCCGGCTTGAGATGCTGCTTCACGAACAACGGGTGCTCGGGGTCGAACTTCGACGTGTCGAGG…
c191275.graph_c0_seq3 len=393 path=[184873746:0-310 184875270:311-316 184875291:317-348 184892719:349-349 184901193:350-386 184901234:387-392]	GCAGGCATTTCAGCCACTACACACACTCAACAGCCAACTCCTGAATGACCGGCTCAATACCGACAATAGCTGACCAAACTTTTGACTAAGCATGCAGGAAATTAAATTTGCCGAATTACAAACTACATTAAAATGCAGATACATGATACAAACTTAATTTAACAATGTATACATGCATAGGCGCGTTCATGTGTTGGTACCAGCCTTTTTATTTCATATCATTAAACATTTGCAAGCATGCGCGCGTACGCTGCGTCTACTGGGCAGCTGCGGCGGCTCCGCCTCCGTGTGTCCCGGCAGCAGGCACCCAGAGGACGGTGTCCCTGCTGATGAAGTGGCACAACGCGGCATCTCCCGGCTTGAGATGCTGCTTCACGAACAACGGGTTCTCGC
c248749.graph_c0_seq1 len=245 path=[318099452:0-244]	GTAATCACAGCATCCTCACAGAGTGACAGTAGTAGCGAAACAAGTTCGAGAACAGATGAAGGAACCGGGAGTGTTATAACTCTAACCGGCACAAACACCGCCAGTATAACGTTTGACGGTGCCAATTATGTGGCCGTGACGACTGGTGTGAGTTACAGGAGCAATGGAGAAACCGTCACATACACCAGCACGAGTTCGTTGTTCGCTGAGGCGACGGGTCTTTCGAGTGCCATCAGCAATGCAAC
c116400.graph_c0_seq1 len=531 path=[66738578:0-530]	CCTCTTCGACAAATTACTGATGCGGCGAAGTGGCGATGTGCGTAGCCGAGAAGGACAAGCGCTGGACCGGCGCCAGGGAGCCAGTCTGGGATTGTGTCACCATGGGATGCTGGCGCGAAGCTCCGGGTGGCACATCCGTGGCTCGAGGAGCAGCGAAGGCCGTGGAGGAGCGGACTGGCGCATGTAGGTGTGCTGGTCGAGGCCGCCTGACGTAGGTGTGCTGGTACGGGCTCACCACAGTGGTCGCCCGGGTAGACGGGACAATAATGGGGCCGGCCCGGTCCACCAGAGCAGGAGGGGTGGATGTTGCAGCGGTGTCGGCCGAGTTGATGACGCCGGCTGTAGATGGCGAAGACCCGCCCGTCGTGCGCACGACCGACTGAATGCGCCGGCCGAAGA…
c180287.graph_c0_seq1 len=490 path=[134058006:0-213 134062625:214-214 134062626:215-263 134059300:264-315 134059552:316-489]	GAAGAAATCACTGAACGACTGCAGCGGAAGATAAGTCAACATTCCAGCGGTTACATAAATTTCCTTACCGACGAAAGAGGATGATAAGAGTTTGAACTTACAAATATCACCCAAGGACCCAGAAATCTAAGAACTCCGGAACATTTAGAACCCAACATCACTGAGACTACCGCTCGCGTTAGAAGATTTGCAACTAGCAAGGTAAGCGAGGAGCAAGCATCAAGAAGAACAGCACAGGAAATCCAGGATGCTGGAGCAGCAATCATAACAGCAAGAACAGCATTCGTCCATGGACTTGTCCTGAAAGTCATCAGTCGCAGACATCACCTGAGTGGATGGGGGATCCATCACCAAGTCCCTATGCGTTTGCGGACGGGTGGAGTCCAAGAAGAGAGAGGT…
c133560.graph_c0_seq1 len=396 path=[80385296:0-192 80386151:193-266 80386470:267-290 80386601:291-395]	GCGCTGATAAATTTAATAAGCGGCGGTAAGTTGAGATGAAATGGCATATTCTTTGTATTCGGGACTCAATGGACCGGATGGGAAGGAATAGATTATGTTGTTAATATTTCCATGCTCATCTGTGTTTGTTGGTAAATCCCAATTTGGTTTCCAATCTCCATCGACAATGAATTTGAATTTATGTTGTTTGGTACGATCAATATTAATAACGGCGACAAAATCTTTAGTTACCGAGTCGAACTTCATTTTGTTAGTGCCTTTCCAGTCATCAAAATCGCCTGTGATGATAACTTCTTGTCCGCCATGTTTCCAACGGAGCTCAATTGGTAAAATATCCGATTCATTATTATTATTATTATGCGATGTTTTCATTTCAAGCGGGTAGCCAATTTTAAT
c133560.graph_c0_seq2 len=907 path=[80385296:0-192 80386151:193-266 80386470:267-290 80392570:291-635 80394287:636-694 80394590:695-906]	GCGCTGATAAATTTAATAAGCGGCGGTAAGTTGAGATGAAATGGCATATTCTTTGTATTCGGGACTCAATGGACCGGATGGGAAGGAATAGATTATGTTGTTAATATTTCCATGCTCATCTGTGTTTGTTGGTAAATCCCAATTTGGTTTCCAATCTCCATCGACAATGAATTTGAATTTATGTTGTTTGGTACGATCAATATTAATAACGGCGACAAAATCTTTAGTTACCGAGTCGAACTTCATTTTGTTAGTGCCTTTCCAGTCATCAAAATCGCCTGTGATGATAACCTCATGTCCGCCATGCTTCCAACGGAACTATTATAGCATATTTAAATTAGCATTTATTCAGACAAACACGTATTATGCAAACAATTGTTACCTCAATTGGTAAAATAG…
c196898.graph_c0_seq1 len=1154 path=[244488625:0-75 244451998:76-83 244452046:84-176 244452483:177-392 244453465:393-404 244453537:405-415 244453598:416-430 244453688:431-513 244493970:514-516 244454050:517-535 244454123:536-543 244454152:544-612 244454492:613-624 244454546:625-703 244481221:704-712 244454922:713-896 244494138:897-897 244494139:898-908 244455831:909-1064 244456501:1065-1083 24445…	ACTATCCCCAAGCCATTGGCACCTCTGCCTCGCTGCTTCTGCACACACGCCGAGCAACCGCGCGCGAACGCACCGGTCGAGCAATAGCATGCAGCCGCCGTGCCTGGGCGCGTGCGGTGGCAGCCTCGTCCTCCCGGTCCCCCGCGGCTACCGCCACCGCCTCTTCTACTGCCCCGCTTCCTCGTCTAGGGCTGCCGTCTCGTGCGCCGCCGGGGGTGGCAAGGCGTCGCCGAGGGGAAAGGAGAACGTCTGGAGCGTCGATAACAACCGCGCCGCCGCGGAGGCGGTCAGGCCTACGAAGCACCGCCGCCGCAGGCTCCCGGGCGGGCGCCGCCTGCCGCCGCCGGGAAGGAGGAAGGGAAAGGATGCGGGCTCGAGGGTTCTGGTCTCCGGTGCCAT…
c196898.graph_c0_seq2 len=1293 path=[244488014:0-113 244453688:114-196 244493970:197-199 244479095:200-218 244454123:219-226 244454152:227-295 244454492:296-307 244454546:308-386 244454886:387-395 244454922:396-579 244494144:580-580 244494139:581-591 244455831:592-747 244456501:748-766 244456609:767-795 244494280:796-801 244494286:802-811 244456800:812-871 244457072:872-904 244457213:905-1108 244…	GATGCATTTATTAGACCTAGCCAATGCCTGGCTACAAAACTAGACTGCTTAGCGTTCATTATTTAATTCCTAACAATATGACATATGCTTCTGATATGATCATTTTTCAATCTTAGGAACCTGTCATAAAGCCTGCTTGGGATACATTTGCGAGTAGCTTAAGTGGCATATGGAAGGGTGTTGGAGCTGTGTTCTCATCAGTCACAGCTGAGATGGAGGCTGTTGGAATGGGAAGCAAACAGGAGTACCTTTATGATTGCTACACTCTTTCTCACATTGAGAAGTTTGCTGATAGTGGTCATGGGTCCGAGATCCGAAGGAAGACAAATTGGGTGCAGCTCAATCCTTACGGGGAAGCTGAGAAACAGGGTGCAGGAAATGATGGTGTGAATCACGACA…
c196898.graph_c0_seq3 len=1440 path=[244452046:0-92 244485557:93-159 244453537:160-170 244453598:171-185 244453688:186-268 244493970:269-271 244479095:272-290 244454123:291-298 244454152:299-367 244454492:368-379 244454546:380-458 244454886:459-467 244454922:468-651 244494144:652-652 244494139:653-663 244455831:664-819 244456501:820-838 244456609:839-867 244494280:868-873 244494286:874-883 244456…	TAGCATGCAGCCGCCGTGCCTGGGCGCGTGCGGTGGCAGCCTCGTCCTCCCGGTCCCCCGCGGCTACCGCCACCGCCTCTTCTACTGCCCCGCCGCCGCCGGGGAGGAGGAAGGGGAAGGATGCGGGCTCGATTGTTCTGGTCTCCGGAGCCATGCTTGTGGAGGTCGAGTCCGTGCTCCAGACCCAGGAACCTGTCATAAAGCCTGCTTGGGATACATTTGCGAGTAGCTTAAGTGGCATATGGAAGGGTGTTGGAGCTGTGTTCTCATCAGTCACAGCTGAGATGGAGGCTGTTGGAATGGGAAGCAAACAGGAGTACCTTTATGATTGCTACACTCTTTCTCACATTGAGAAGTTTGCTGATAGTGGTCATGGGTCCGAGATCCGAAGGAAGACAA…
c196898.graph_c0_seq4 len=909 path=[244452046:0-92 244485557:93-159 244453537:160-170 244453598:171-185 244453688:186-268 244493970:269-271 244454050:272-290 244454123:291-298 244454152:299-367 244454492:368-379 244454546:380-458 244454886:459-467 244454922:468-651 244494144:652-652 244494139:653-663 244455831:664-819 244456501:820-838 244456609:839-867 244494280:868-873 244494286:874-883 2444846…	TAGCATGCAGCCGCCGTGCCTGGGCGCGTGCGGTGGCAGCCTCGTCCTCCCGGTCCCCCGCGGCTACCGCCACCGCCTCTTCTACTGCCCCGCCGCCGCCGGGGAGGAGGAAGGGGAAGGATGCGGGCTCGATTGTTCTGGTCTCCGGAGCCATGCTTGTGGAGGTCGAGTCCGTGCTCCAGACCCAGGAACCTGTCATAAAGCCTGCTTGGGATACATTTGCGAGTAGCTTAAGTGGCATATGGAAGGGTGTTGGAGCTGTGTTCTCATCAATCACAGCTGAGATGGAGCCTGTTGGAATGGGAAGCAAACAGGAGTACCTTTATGATTGCTACACTCTTTCTCACATTGAGAAGTTTGCTGATAGTGGTCATGGGTCCGAGATCCGAAGGAAGACAA…
c196898.graph_c0_seq5 len=1685 path=[244488625:0-75 244451998:76-83 244452046:84-176 244452483:177-392 244453465:393-404 244453537:405-415 244453598:416-430 244453688:431-513 244481729:514-543 244454152:544-612 244454492:613-624 244454546:625-703 244454886:704-712 244454922:713-896 244494144:897-897 244494139:898-908 244455831:909-1064 244456501:1065-1083 244456609:1084-1112 244494280:1113-1118 2…	ACTATCCCCAAGCCATTGGCACCTCTGCCTCGCTGCTTCTGCACACACGCCGAGCAACCGCGCGCGAACGCACCGGTCGAGCAATAGCATGCAGCCGCCGTGCCTGGGCGCGTGCGGTGGCAGCCTCGTCCTCCCGGTCCCCCGCGGCTACCGCCACCGCCTCTTCTACTGCCCCGCTTCCTCGTCTAGGGCTGCCGTCTCGTGCGCCGCCGGGGGTGGCAAGGCGTCGCCGAGGGGAAAGGAGAACGTCTGGAGCGTCGATAACAACCGCGCCGCCGCGGAGGCGGTCAGGCCTACGAAGCACCGCCGCCGCAGGCTCCCGGGCGGGCGCCGCCTGCCGCCGCCGGGAAGGAGGAAGGGAAAGGATGCGGGCTCGAGGGTTCTGGTCTCCGGTGCCAT…
c196898.graph_c0_seq6 len=1580 path=[244488625:0-75 244451998:76-83 244452046:84-176 244452483:177-392 244453465:393-404 244453537:405-415 244453598:416-430 244453688:431-513 244493970:514-516 244479095:517-535 244454123:536-543 244454152:544-612 244454492:613-624 244454546:625-703 244454886:704-712 244454922:713-896 244494144:897-897 244494139:898-908 244455831:909-1064 244456501:1065-1083 24445…	ACTATCCCCAAGCCATTGGCACCTCTGCCTCGCTGCTTCTGCACACACGCCGAGCAACCGCGCGCGAACGCACCGGTCGAGCAATAGCATGCAGCCGCCGTGCCTGGGCGCGTGCGGTGGCAGCCTCGTCCTCCCGGTCCCCCGCGGCTACCGCCACCGCCTCTTCTACTGCCCCGCTTCCTCGTCTAGGGCTGCCGTCTCGTGCGCCGCCGGGGGTGGCAAGGCGTCGCCGAGGGGAAAGGAGAACGTCTGGAGCGTCGATAACAACCGCGCCGCCGCGGAGGCGGTCAGGCCTACGAAGCACCGCCGCCGCAGGCTCCCGGGCGGGCGCCGCCTGCCGCCGCCGGGAAGGAGGAAGGGAAAGGATGCGGGCTCGAGGGTTCTGGTCTCCGGTGCCAT…
c146187.graph_c1_seq1 len=324 path=[92709898:0-323]	TATTTTTCCATGGCAACCACCATACTCATCGGGAATGGGAAAAAGGCATCCTTTTGGAGCTCGCCCTGGGTGCAGGGGAACTGGCCCAAAGATCTTGCACCGACCATCTACAAAGCCTCTAGGACAAAGAACCGCTCCTACATGACATCCTTTTGAATAACACATGGCATCAAGACCACAACTTCCCAAATGGCATCATGGTGCAACACATTTTAGAATTTGCCACCCTGTGAAATTTGACTTCTGTAGTAAATCTTCACGATGGGAATGAAGACACTACAGTCTGAAAGTTCACTTTAGATGGAATCTACACTGCCGCATAAG
c177169.graph_c0_seq1 len=245 path=[127858668:0-27 127858773:28-92 127861673:93-124 127863371:125-244]	CTTCCCCTTCATCTCATTTTCAAGGAGTCCAGCTTCTTCCTCTTCACGAATAAGCTCCTCTTGCCTCTTCAAAGCAACAGCTTCTTGATAGGCGACCTCGATCCCACTAAATATATGAGATAGCGCAAATGTTTCAAGTATCTTCTGACCAAGCTCAGTTAGGCGCCTTTCTTCACGCTCAATTGAAACTTTGTTAACTTCTCCAGAACTACCATCCTTAGTGCGGCTCTGGGAACATTTGTCAT
c216058.graph_c0_seq1 len=270 path=[300895840:0-269]	GCGATAAGCAGGGGCATATTGCCTCTCATTGCCCTAGCAAAAAAATAACAAGGCCAAGTCATCAAAGAAGAAGGAATTCAACGGTAAAAAGAAGTTTTTCAAGAAGCTGCATAATGATGGCAAATGCGAGGTACATATTAGAGAGTGGAACTCTGATGAGGAGTATTCCAACTCTGATTCCAATGGTGACGAGTCCTCCAAGAAGAGGGGACTTATTGGCATTGCCATCAAGGGGCTCTATCACTTTTCTTCTCTCCCACGTGTCTCATG
c216701.graph_c0_seq1 len=236 path=[301297217:0-235]	GTCGACGATCTCGACCTCGAGAGGGCCGTAGGTCTTGGTGCCGACAGTGGACAGGTCGATGTCGGGGATGTCGGCGATCTTGTATGAGGTGATGGTCTTGGAGGTCTCGAACATCTTGTTGGTGACGCTCTCGGGGGCGGGAGCACCGTTGGCAAGGTTGTACTTGATACCAAAGTCCTCGTTGGGTCCACCGGGGTTGTGGCTGGCGGTGAGCAAGATGCCACCGGTGGCCTTGC
c239177.graph_c0_seq1 len=272 path=[313508833:0-271]	GGTACGCCTCGGCGGCGATGCCGACAAGGGTGACAACGCTGACGGGGGCAGAGACTGCCGGTCGGCGTTCGCACCTTCGCTGAAAAGCAGCGTGCTTCTTCTCTCGTCGGACGGCGTGGTGCTGTCGAACGCCGTGTCACGCGACCTGGCGGCGCTCCGCAGCGCCGCCAGCATGCGGTCCTTGTCGTCGATGCGTGCCCGCAGCTCTTGGATCTCATTGTCCTTGTCCTTGAGCAGCGCGGCTACGCTGTGGTCCTCGCCGACCATGATAC
c242296.graph_c0_seq1 len=224 path=[315009942:0-223]	GGAACATATGAATGTTTTAGCCATGTCTTCGGACATGGACATGATGAACAATATTCACGTTTCACATCCCATGAAGAAAGATTATTCTCACTCTGGCTCTTCTACGACAAGCTCCAAGGACCGGATATCTGCTTCCCCAGATCAATCTTCTTCTCACTCCAAATTGTCAACTTCCAAGAACAGTCCTCTGTCTCCTGATGCTGCCCGCGTGGAGAAACGCAAAG
c238670.graph_c0_seq1 len=254 path=[313265718:0-253]	GGCCCGACAAGTCCAAGACGTGGGCGCCCCTCCCGTGCGCGTCGGACACCTGCAAGGCGTCCCTCCCCTTCTCCCTCAACACCTGCTCCACGCCCGGCAGCCCCTGCGCCTACGACTACCGGTACAAGGACGGGTCGGCGGCGCGCGGCACGGTGGGCACCGACTCGACGACCATCGCGCTGTCTGGGCGCGCAGCCAAGAAGGCGAAGCTGCAGGGCGTCGTGCTGGGCTGCACCACCTCCTACAACGGCCAG
c20671.graph_c0_seq1 len=332 path=[12105619:0-331]	AGAGGATGCGCGCCGCGCTGGCATTCCTGCCGGCTACTCCTACAAGAACTGGGACCCTAGTGAAGAACCCATCATGCTCCTAGGATCCGTCTTCGACGCCAACTCTCTCGGAAAGTGGATCTACGATTGGACTGTCTTCTACAACGGCCCTGCCACCCCCCTCGCAGAGATGGCAGGCGAGCTCTGGCTCCTCCTCATCCAGCTTGCCGGCAAAGTCAAGCGCGCAGAAGAGACCATGCCCAAGATCCGCAAGAAGGAAAGCCATGAGATGGTCGAGGACTTCCTCGAGAGCGGAGAGCGCCTTTGGATCCGCTTCGCCAAACTCCTCAAGG
c239377.graph_c0_seq1 len=215 path=[313606387:0-214]	GCGAGGTCGTGCAATTTAGTTTCCGTGGCGTTGATGGTGAAAGTAATTTTGTCGGATCCGGTGTCAAAGCCCTCGACGTAGCCAGTGCCAGTGTATCCTGCTACAGAAGTCCCGACTGTCACTCCGGATAAGGTAGCAGATTCAGCCTGAAGCGTGATTGTTTGAGCTGCCGCGAACCCAGCAAGGGCCGCAAATACCAATCCACTTCCCAACAT
c150747.graph_c0_seq2 len=254 path=[96411737:0-81 96413986:82-199 96412798:200-227 96414570:228-253]	GTATCTAGTCACGCAAAGTGTACAGAGAATTCGTCTAGTTATCTGGATGCACAGCTAACACCGCAGCGAAGCGTGGGTCTTTGGCTCCAGCACCAATTCAGGTTCGAGTGCTAACTTGCCAATTTCGCTCTCCAAGTTTTCCTTGACTGCCTCTTCGTAATCCTTAAGGAAGATTCGCTTGATGCTATAAAGAGATTGTAGCCCAGAAAACCGCAATGACGACCCACTATAGCCGCGAACCTTGAGCAGCTCGA
c225981.graph_c0_seq1 len=208 path=[306396385:0-207]	GCTGATTACGTGGTAGAGGAGGTGCGCGTAGCATACAGAGCAGGCCGCAAAGGTAGCTTTGTGGAAGCTGCCGCAGCTCTGTGGATAAACCCTTGGTACTCACCGACACGAGGTTGCTGCACACGACTGGGTTGGCAGCTGCCCAGCACCTTCCCACTTTTGATACTGCTGCAGACAAACAAGCACCCATTGAAAAGCTAACCTATCT
c253093.graph_c0_seq1 len=258 path=[320236601:0-257]	CACCAGGCCGGCTCTCGCCTGGCTGGACGAGGGGCGTACGCTATCGTGAACAGTGACCCGGGCGTACCGTCCAAGCGTACCACACACTTGGGCTACGTCCTTTCGCACCCATCTGAGCCAGGCGAGGTGCAGCAGGCGCTTGGAATACAACATGCATCGTCGTTCACCCTTCAGCTACGCAATCCGCTCGCATCGGCCGGTGGACCAGGGGGAGCTCGTATGGGGCTCAAGCCGGGAAGCAAGGCAGAGTATCCTGAG
c200231.graph_c0_seq1 len=241 path=[290621222:0-240]	TGGGTTGCCGTGGGAATGATTCGGTTGCTGGTGGTGGTCGTGCTCTCGGGGTTGTGGTGGTCGCCTGGTGCTAACCTCCTCCTAGAGCTGGCCGCCGGGTGTGGTTCCCTCTCCTGCTGTCGCCATCGCCGTGCTTCTGTTGGTTCTCCTGGCCGTCGTCTGGTCTTGGCGATTGCTCCGTCTGGTGGCTTACTCTCTGCTCTCTGTGCTCTTTTCCCTCGGTTTGGCTACTGGTATGCAG
c213292.graph_c0_seq1 len=239 path=[299334963:0-238]	TTCGGCCTGCCGACCAACCCGTGCCAGCAACCATGCCGCCACCCGCCTGCCCGTTCCATGAACAAGAATATTTTCCACCGCCCTGCTGCTGGCAGCTGAATTGCCCCTGACCTTCAGTCCACCACTGCCATGGGAAATTCTGACGTGCATCGAGGTTGTTGTGCGCCTCTCCGAGACCGCTGGGCGCCGCAATAGCGCTGGGGATAAGCGCCAGGGCAGCGGTGATGACACATGTGAAG
c255311.graph_c0_seq1 len=291 path=[321374707:0-290]	CACGGCTACTACGACGACGTTCACGAGTTGATACGATGAGCACACATCTTGCAAGGGCGATAGAACAAATTTCTGTCAAGGCACCCTTGCCCGACATTGACTTTACTCAGCATACGCTCGACGATGGGACGACAGTCAGCACTCAGGAGCGGGTCATTAAAGATGTTCAAGCTCCAGCAATGCAAATACCAACGCCAGAGCAATTTTTTGCGAATCATGGCCAGGACCAGTCGAAACCGGACGTTGGATTTCTGAAGAATCACTTTTATCGTGAAGGAAGGCTCAGCGAAG
c257632.graph_c0_seq1 len=246 path=[322612354:0-245]	GATGATGCGGTAGGTGCCTTTGGACGCGAAGTGCGTTAGTTGGTGGTGCCATGCTTCTGCGATGTCGGGCCAGCCGTGGATGAAGATTAGGGGCGTGCCGTCTTGGTTGCCGCCGGAGTAGTAGTGCGTGACTTCGCCCGACTTGTGGGTGAAGTCGTGCTGTGTGAAGCCGTCCATGTTGGAGGAGGGTATGGAAGGCAATTGGTGTAGAGGGGGGGTGGGGTTCCTGGTTTATAGATGCAATTG
c199779.graph_c1_seq3 len=4166 path=[283750793:0-64 283796217:65-107 283793183:108-108 283751265:109-156 283751442:157-233 283784046:234-253 283751802:254-299 283785954:300-330 283804371:331-370 283789081:371-373 283752249:374-879 283804581:880-900 283754583:901-959 283754949:960-984 283755069:985-1082 283804710:1083-1104 283804725:1105-1115 283755719:1116-1122 283755736:1123-1229 283756267:1230-…	GAAATTTCACCTGCCCAACTGAGATTGTTCTTTCCCCGGCCGCGACCGCGAAACAACGCCTCCCTAGCCATTTCGCGTCGTCCTCCCACTCCCCACTCCGGCGGGTCGCCTCCTCCCACTCCGGCGACGGCGGTTCTCCGTTGATCTACCGCACGCCGTAGGAGGCTCGCAGTCCCACCGCCCCCGACGTCGCCGCGGTCTCACAGTGACAGAAGTGCCACCAGCCCGCTCCTTTCTTCTCCTCTATTGGTATTCGGTGACGGCGATCCCAATTCCTATCCTAACCGGAGCCTCCGGAGCCGCTGCTCTCCTGTGCCGAGCTCTTCCGCAGCCAACGCCGGAGGATCGAGGTCCTCCGACTCCCAAGTTACCCTCCTCCTCGCCTGCTGGAGATCTGTT…
c199779.graph_c1_seq4 len=4175 path=[283750793:0-64 283751107:65-105 283751265:106-153 283751442:154-230 283784046:231-250 283751802:251-296 283751982:297-327 283804371:328-367 283789081:368-370 283752249:371-876 283804581:877-897 283754583:898-956 283804640:957-962 283754914:963-968 283754949:969-993 283755069:994-1091 283804710:1092-1113 283804725:1114-1124 283755719:1125-1131 283755736:1132-12…	GAAATTTCACCTGCCCAACTGAGATTGTTCTTTCCCCGGCCGCGACCGCGAAACAACGCCTCCCTCGCCATTTCGCGTCGTCCTCCCCCTCCCCACTCCGGCGAGTCTCCTCCCACTCCGGCGACGGCGGTTCTCCGTTGATCTACCGCACGCCGTAGGAGGCTCGCAGTCCCACCGCCCCCGACGTCGCCGCGGTCTCACAGTGACAGAAGTGCCACCAGCCCGCTCCTTTCTTCTCCTCTATTGGTATTCGGTGACGGCGATCCCAATTCCTATCCTAACCGGAGCCTCCGGAGCTGCTGCTCTCCTGTGCCGAGCTCTGCAGCAACCAACGCCGGAGGATCGAGGTCCTCCGACTCCCAAGTTACCCTCCTCCTCGCCTGCTGGAGATCTGTTTCT…
c199779.graph_c1_seq5 len=4274 path=[283750793:0-64 283751107:65-105 283751265:106-153 283751442:154-230 283784046:231-250 283751802:251-296 283751982:297-327 283804371:328-367 283789081:368-370 283752249:371-876 283804581:877-897 283754583:898-956 283754949:957-981 283755069:982-1079 283804710:1080-1101 283804725:1102-1112 283755719:1113-1119 283755736:1120-1226 283756267:1227-1403 283757059:140…	GAAATTTCACCTGCCCAACTGAGATTGTTCTTTCCCCGGCCGCGACCGCGAAACAACGCCTCCCTCGCCATTTCGCGTCGTCCTCCCCCTCCCCACTCCGGCGAGTCTCCTCCCACTCCGGCGACGGCGGTTCTCCGTTGATCTACCGCACGCCGTAGGAGGCTCGCAGTCCCACCGCCCCCGACGTCGCCGCGGTCTCACAGTGACAGAAGTGCCACCAGCCCGCTCCTTTCTTCTCCTCTATTGGTATTCGGTGACGGCGATCCCAATTCCTATCCTAACCGGAGCCTCCGGAGCTGCTGCTCTCCTGTGCCGAGCTCTGCAGCAACCAACGCCGGAGGATCGAGGTCCTCCGACTCCCAAGTTACCCTCCTCCTCGCCTGCTGGAGATCTGTTTCT…
c199779.graph_c1_seq6 len=4250 path=[283750793:0-64 283796217:65-107 283793183:108-108 283751265:109-156 283751442:157-233 283784046:234-253 283751802:254-299 283785954:300-330 283804371:331-370 283789081:371-373 283752249:374-879 283804581:880-900 283754583:901-959 283754949:960-984 283755069:985-1082 283804710:1083-1104 283804725:1105-1115 283755719:1116-1122 283755736:1123-1229 283756267:1230-…	GAAATTTCACCTGCCCAACTGAGATTGTTCTTTCCCCGGCCGCGACCGCGAAACAACGCCTCCCTAGCCATTTCGCGTCGTCCTCCCACTCCCCACTCCGGCGGGTCGCCTCCTCCCACTCCGGCGACGGCGGTTCTCCGTTGATCTACCGCACGCCGTAGGAGGCTCGCAGTCCCACCGCCCCCGACGTCGCCGCGGTCTCACAGTGACAGAAGTGCCACCAGCCCGCTCCTTTCTTCTCCTCTATTGGTATTCGGTGACGGCGATCCCAATTCCTATCCTAACCGGAGCCTCCGGAGCCGCTGCTCTCCTGTGCCGAGCTCTTCCGCAGCCAACGCCGGAGGATCGAGGTCCTCCGACTCCCAAGTTACCCTCCTCCTCGCCTGCTGGAGATCTGTT…
c199779.graph_c1_seq7 len=4259 path=[283750793:0-64 283751107:65-105 283751265:106-153 283751442:154-230 283784046:231-250 283751802:251-296 283751982:297-327 283804371:328-367 283789081:368-370 283752249:371-876 283804581:877-897 283754583:898-956 283804640:957-962 283754914:963-968 283754949:969-993 283755069:994-1091 283804710:1092-1113 283804725:1114-1124 283755719:1125-1131 283755736:1132-12…	GAAATTTCACCTGCCCAACTGAGATTGTTCTTTCCCCGGCCGCGACCGCGAAACAACGCCTCCCTCGCCATTTCGCGTCGTCCTCCCCCTCCCCACTCCGGCGAGTCTCCTCCCACTCCGGCGACGGCGGTTCTCCGTTGATCTACCGCACGCCGTAGGAGGCTCGCAGTCCCACCGCCCCCGACGTCGCCGCGGTCTCACAGTGACAGAAGTGCCACCAGCCCGCTCCTTTCTTCTCCTCTATTGGTATTCGGTGACGGCGATCCCAATTCCTATCCTAACCGGAGCCTCCGGAGCTGCTGCTCTCCTGTGCCGAGCTCTGCAGCAACCAACGCCGGAGGATCGAGGTCCTCCGACTCCCAAGTTACCCTCCTCCTCGCCTGCTGGAGATCTGTTTCT…
c132551.graph_c0_seq1 len=332 path=[79484854:0-102 79485351:103-110 79485379:111-331]	CTGAGGCACCATCATACTTCATCTCGATTTGGACGGCGGCGCTTTGCTCTAGGGTGAAGAAGGCGGAGCAGAGGATGGATCATGGCCGGCGGCGACCGGTGGCATCGGCTTGGCTGCTCGATCTGGACAATGTAGTGGCCAGTGGGGGTGCCTCCACCGGGCATCCATCCAACCTACAGCGCTAAGAGGCCCTAATCGCCATCGATGGGGGGCGCCAGATCCACCTTCTCCAGTGGGGGCGCCATCGATGGGCGTCGGCGGCTGCACGGGCGCGTCGGGCTGTGGCGGGCTGGCGGCTGAAGCGTGGCGTAGAGGTCCGACGCGGGTGGGGC
c130547.graph_c0_seq2 len=510 path=[77723759:0-325 77722961:326-509]	GGTGCCAGGCATGTAGTGTTTGCTCCGGATAGATTTCCGGTGCTGGATGGTGGTCCCAGGCCGATACCCTGGACCATTCCTACCACCGCCGGTGTCTTCTTCAGAAATATCATCTGGAACCCACTGAGATGGCGTCCATACCGGCGATGCAGGTTGGTCTTGAGCTGGGAGTAGCTCTTCAGAACGCGGAGGTGACGTCGGCGCCGAACCCTCAGACGAATCGAGGGCATCCCGTGGAACGTCTGGTTCGATTAGTCGGCCATCCTGGGGCAGCGAAGGTGGCGGTAACACGACGACTTGACCATCCCGAATAGTGGCGGTAAGGTCACCATCGCTGGGAGGCTCCGAATCCACTGGACTCGTAGGAAGTGAGTCTTCGGGTTGTTCGGGTTCAGGTTG…
c217100.graph_c0_seq1 len=603 path=[301541919:0-602]	GGAGGGGCAAGGTGGAGTGCACCAGCTTTGCTAAACACAATTACAAATTATAACAAGTTTGCAGACAGTAAGTAAATCTGATGCGATAGTTCCAACATCTACTTGTAAACACTTTTTGTTTCTATCCTTCTGTGCTAAACAGGGTGACACTTCACAGCAGCACAGTTCACAGCAGCACCCAGCACATAACCAACACACTGTCATATTAGCCTTGCTAAGTTGTATTGCCAATCCCACAAACAAAGTTTGATAAAAGCCACAGTAATTCCGGTTTGCTGCGCTTAATGCTGCTGGTACATATATAATAAGAAAGTTGACATTTAAAAAATATGAGATTTTACAACAAAAAGGTTGGCTAACGTCGCAAGTATTCGATAAAAATAATTATAAAATGCAACA…
c113106.graph_c0_seq1 len=222 path=[64372731:0-221]	GTGGTGACTAGGACCGACTCGATGTGCCATTTGTACTGGAGCGCCGGCTCCGGCATCGTTATGTACATCTTCTGAGCACTATCTCGATACGCGAAGAGCGTCTCCAGAAGCCCAGTCGCCTCGATGGTGGTGCTGGGGAGGAGATTCATGCTGGTCTCGACTGGGATCATCAGCAGACCTTCGCACTGCACGTCGATGTGCTGCTGCAGGCGAGCGAACATG
c152949.graph_c0_seq1 len=684 path=[98594337:0-683]	GGGTGCCATGTATGCCATACTGCCTGCGACTCCGGTGAGAGGACGGAGCTTCTGAGGTTGACCCGGAGCAGACGAAGTTGAATAGTGTAAGTGGACGGCAATGTTGAAGTCTGTTAGGTGCGCATGGCCTTTGGCATCCAAAAGAATGTTGTCCGGTTTGAGGTCACGGTGAACGATGCGCTTGGAGTGGAGATAATCGAGGGCTGAAGCAATCTCTGCAACCCAAAAGCGAACACAATCCTCGGGCAAATGGCCCAAACGCTCCAAGTGAAAGCGCAAGTCTCCACCAAGCATGAGGTCCAGAACAAAGAAACAGTTGTCATCGTCCTGAAAAGCGTACCGCAAGTTGACGATGTACGGGTGATCAATCTCTTCGAGTAGCCTGCGCTCTTGAATGAT…
c226052.graph_c0_seq1 len=250 path=[306434089:0-249]	CGCTGGGGAATGGGTCACCACCGCCAGGCAGGTCGGTCGGGTCTCCGCCTCCAGGGAGGTCAGTCGGGAATGGGTCACCACCAGGGAAGCCGGTTGGGTCACCGCCAGGGAAGTCGGTCGGGAATGGATCACCGCCGGGGAAGTCGGTTGGGAAAGGATCGCCTCCCGGCAGGTCGGTGGGCTCATCACCTCCAGGGAAATCAGTGGGGAACGGGAAACCGCCGTCGTTTTCGCCATCATTGCCTCCGGG
c179605.graph_c0_seq1 len=432 path=[132594501:0-107 132601209:108-111 132594941:112-154 132595113:155-182 132595248:183-251 132595541:252-255 132595552:256-298 132595772:299-303 132595794:304-306 132595804:307-364 132601293:365-431]	GCTCTTAGGGTGGTTGTTAGATGTATATCTCAAACTAGATCTGCGCGCATACGATGAGACAAACACAGCAAGATCTGCGGTATAACTTGTTAGCCAAAAGACAATATAACCTAAAACCAGCAGATCGAAGAATTACAAGCGCACTTCTCCGGCCGATGATACCATCGATCGATCGGATCGAAACATGGGAATAATAACAAAGAAATTAAGACGCGTCATGTTTTCCAAGGACTTTCTTGAACTATCAACAAGGCGCGCGACAGTTAAACCCGATCGCCCAAGAGGGGAAGAGATGGAAAAAAAAAAGAGAATTAAGCACGAGTTCACAGTTCAAGAAAGCCTGTGGAGAGCATGGCCGCAAGCTTGCGCGGAAGAGGATCCAGGGGGGGAGGGGATGTG…
c180383.graph_c0_seq1 len=449 path=[134277127:0-57 134277388:58-107 134283366:108-116 134277633:117-121 134277647:122-167 134280340:168-208 134278094:209-214 134278117:215-239 134281217:240-323 134278758:324-369 134281743:370-395 134279113:396-448]	GATCCTGTGAACAAATATCATGGGAATGTTATTTCTGTTAATTTAAGATTCGATGAGCATTAATAAATAGAATAGGACATATGCACATACAAGGTTACTGCAAACAAAAGTTCTATCTAGCCATATAAATTGTGTAGTAGTTCGTATAAAGAAAATTTAACCACATCCGCAAGATCATTTTCAGAATAATTCTATTTTTCACACGATGATATGGAGTTAGGACTCAAAGTCAGTGCAATACAAACATTTTATATTGCATATTAGTAAACCGTAAGGGTTTTATTTTCTAGACCACAATATGTGGTATTTACGGATGCAAAATTGCATATAATTAGAGAATTTGTGGAAATTTTGTAGACAACAGAAGTATGTACTACATACTGCAAAATTTCCCCAAGA…
c180383.graph_c0_seq2 len=435 path=[134279433:0-24 134277388:25-74 134279676:75-87 134277647:88-133 134277885:134-174 134278094:175-180 134278117:181-205 134278242:206-269 134278565:270-270 134278571:271-309 134278758:310-355 134279009:356-381 134279113:382-434]	TCTGTTAATTTAAGATTTGATGAGAATTAATAAATAGAATAGGACATATGCACATACAAGGTTACTGCAAACAAAGTTCTATCAAGCAATATAAATTGTGTAGTAGTTCGTATAAAGAAAATTTAACCACATCCACAAGTTCATTTTTAGAATAATTCTATTTTTCACATGAAGCTATGGAGTTAGGACTCAAAGTCAGTGCAATATGGATATGATTTAGGTGGTACAAACATTTTCTATTGCATATTAGTTGACCGTAAGGGTTTTTTTGTCTAGACCGCAATAAGTGGTATATACGGATGCAAAATTTCATATAATTAGAGAATTTGTGGAAATTTTGTAGACAACAGAAGTATATACTACATACTGCAAAATATCCCCCAGAAGAGAGCATTTATA…
c175522.graph_c0_seq1 len=365 path=[124931138:0-30 124931282:31-66 124931358:67-67 124931363:68-102 124931472:103-128 124931581:129-240 124931942:241-243 124931949:244-364]	GGGATCTTAATAGTTCCTTGCGCGATGGTGCCTACTTTTAAAGTTGTTCTGCCGGCGCAGCTCCCGCCCCTACTCAACTCCCCACTCAGATTCAACTAACCCCGCCTCAACGTTTCGCACATGTAACCTGCGCCATGTTTATGTTCCCCTCGTGCAGTTTTATTTGTTATGGGATTACAAGTATGCAATGCAGTTCAAGCCTTTTGATTGTTTGTGATTGTTATGCTTGGAACTCTAGAGACACAGTCGTGTGTGGAGCTTGGTTATGTGTATGTTGTCATATTTCAATATGCCGTCAAGTTTCAACTTTGTTTAAATAGGTTCCCCATCTTGTAATTCAATATAAAACATGTCTTGACTTTTGA
c138022.graph_c1_seq1 len=527 path=[84567675:0-526]	TTTAATAATTAAATACATGGGATTTTGATATTATATTTGGTAGTTGTATCTCAAAATTAGGTTGGTCTATTATAAGCAACGACGGAAAGTACGCTGTTCATATATAAGTAATCAGCTGGGCAAATATGAGCGACAGGAAAAAAAGGCATGTTACTTAGGAAAGGAAGGATAGCAATCGACTTGCTGCTCAACGCTATCGTATGAAGCGTAAAAATTAAAACGAAAAGTTGACTCGTCACCTAGACGAGCTCCGTAGAAGGCATAGAGAGATGGAAGAGAATGTTTAGGGTCTATATTCCGAGCTGGCTACTGTTTTAGAAGCCAATGCTTAGGTGCTAAAAGAGAATGGGGCCGTATTCGACGATGCCAACATTACTACTGAGTCCATTGATTTACCTC…
c193752.graph_c0_seq1 len=223 path=[208432600:0-222]	GCGAGAGATCAAAAAATGTAATGTCTAAGTCTTATCGCTTCTTAGTCTACCGCTATGTAATCTTGCCTAGAAGACCTGATAAATGGATAGAAACCTAACCTGAAACCCTACCCAACACACAAAGACATAACAAAATACCCAACCCAACCCTCCTAAAATTCCTAAGAACCCAACCCAACCTATCGCTCATTTCAGCTTGACGTTCTGGCTTCTAACTTATTTT
c193752.graph_c1_seq1 len=1532 path=[208398716:0-52 208398981:53-58 208445419:59-82 208445485:83-164 208399527:165-207 208445558:208-211 208399771:212-230 208399858:231-243 208399932:244-248 208399957:249-324 208400344:325-413 208400782:414-480 208379623:481-533 208379876:534-617 208380276:618-771 208380918:772-805 208381078:806-833 208446259:834-849 208408043:850-1012 208446321:1013-1022 2084088…	AAACTGCACGCGCCCCACTCGCCAATGCCGACGCCTCGCCACCATGCGCTGCTGCTCGCCGCGCTCCCGCTGCTCCTTGCGGCTGCTGCGGCCGCGCAGCCAGACGAATCGAGGGATAAGAGCAACAACCGCGGCGGCTACGGGCCCGGCGCGACCCAGCCGCCTAGCTTCAGCGCGCCCATGGTCGTGCTCCTCGTGGCGCTCATCGCGGCTTTGTTCATCATCAGCTTCTTCTCCATCTACATCCGCCAGTGCGGCCGCGGCAGCTCCACGGGCCCCTCCATCCCGGCCGCGGCCCTCCTCGTGCTGTCGCGGCAGCAGCAGCAGAACCAGCAGCGCGGGCTCGACCCCGCCGTGCTCGCCTCGTTCCCCACCATGAGGTACGCGGAGGCGAGGGAG…
c193752.graph_c1_seq2 len=467 path=[208401912:0-80 208402333:81-146 208402615:147-188 208378276:189-217 208378418:218-268 208378649:269-309 208378829:310-355 208421307:356-368 208445808:369-385 208412066:386-401 208379285:402-416 208445920:417-419 208445923:420-425 208379409:426-466]	CCCGGTCTCGCCTCTCTCCCCCTCTCGTCAGACTTCACCGCCTCAAGATTCAAGGAGCGCCCACAAGAAGCAAGCCGCGAGCCCATCATGTCTTCGTCGCCGCCGACGAACTCGTTCGCCAGCCCGAACGCGTCCTGGTCGTCGGGCGCGCCGCCGCAGATGGTCATCAGCAACGGCGTCCTGCTCGCCGCCGTCATCTTCCTCTTCATGGTCGTCGTCTTCGTCTTCCTCCTCTACATCTATGCCAAGCGCTACCTCGGCGACAATCCGCTCCTCGCGCCGTCCACGCCCTCCTCGCGCTTCCTCTTCGTCGCCGCCTCCCCGTTCCCGCGCCGCGGGCTCCCGGCCTCCGTTCTTCAGTCTCTTCCTGTCACGGTCTACGGCGGCGGCGGCTCTCCC…
c193752.graph_c1_seq3 len=447 path=[208401912:0-80 208417248:81-128 208402615:129-170 208378276:171-199 208378418:200-250 208378649:251-291 208378829:292-337 208445792:338-346 208411974:347-350 208445808:351-367 208445825:368-400 208421625:401-401 208445920:402-404 208445923:405-410 208412236:411-446]	CCCGGTCTCGCCTCTCTCCCCCTCTCGTCAGACTTCACCGCCTCAAGATTCAAGGAGCGCCCACAAGAAGCAAGCCGCGAGGCCACCATGTCGTCGTCGCCGCCGACGAGCTCGTTCGCCAGCCCGGAAGCGCCGCCGCAGATGGTCATCAGCAACGGCGTCCTGCTCGCCGCCGTCATCTTCCTCTTCATGGTCGTCGTCTTCGTCTTCCTCCTCTACATCTATGCCAAGCGCTACCTCGGCGACAATCCGCTCCTCGCGCCGTCCACGCCCTCCTCGCGCTTCCTCTTCGTCGCCGCCTCCCCGTTCCCGCGCCGCGGGCTCCCGGCCTCCGTTCTCCAGTCTCTCCCCGTCACGGTCTACGGCGGCGGTGGCGACTCGTCCGACGCCAAGGGCGAG…
c193752.graph_c1_seq5 len=710 path=[208398716:0-52 208423826:53-53 208423830:54-58 208445419:59-82 208445466:83-167 208399527:168-210 208427575:211-233 208399858:234-246 208399932:247-251 208399957:252-327 208418312:328-404 208400782:405-471 208379623:472-524 208419424:525-548 208429187:549-551 208419536:552-578 208419671:579-608 208419796:609-632 208419911:633-709]	AAACTGCACGCGCCCCACTCGCCAATGCCGACGCCTCGCCACCATGCGCTGCTCCTCGTCGCGCTCCCGCTGCTCCTTGCGGCCGCGCAGCCGAACGAGTCGAGGGACAAGAGCGATGACCGTGGTGGTGGCGGCGGCGGCTTTGCGCCCGGCGGGACCCCGCCGCGCAGCTTCAGCGCGCCCATGGTCGTGCTCCTCGTGGCGCTCATCGTGGCCTTCTTCTGTATCGGCTTTTTCTCCATCTACATCCGCCAGTGCGGCCGCGGCAGCTCCACGGGCCCCTCCATCCCGGCCGCGGCCCTCCTCGTGCTGTCGCGGCAGCAGCAGCGCGGACTCGACCCCGCCGTGGTCGCGTCGTTCCCCACCATGAAGTACGCCGAGGCCAGGGAGCTCCGGGAC…
c193752.graph_c1_seq7 len=412 path=[208377695:0-45 208445373:46-63 208377968:64-80 208378040:81-133 208378276:134-162 208401218:163-213 208378649:214-254 208378829:255-300 208421307:301-313 208445808:314-330 208412066:331-346 208379285:347-361 208445920:362-364 208445923:365-370 208379409:371-411]	CCGCCTCAAGATTCAAGAAGCGACCGCAAGAAGCAAGCCGCGCGCCAGCCATGTCTTCGTCGGTGCCGAACGGCTCGTTCAACAGCACTAACACATCGTCGCAGCTGGCGATCAGCAACGGCGTCCTGCTGGCGGCCGTCATCTTCCTCTTCATGGTCGTCGTGTTCGTCTTCCTCCTCTACATCTACGCGAAGCGCTACCTCGGCTCCAACCAGCTCCTCGCGCCGTCCACGCCCTCCTCGCGCTTCCTCTTCGTCGCCGCCTCCCCGTTCCCGCGCCGCGGGCTCCCGGCCTCCGTTCTTCAGTCTCTTCCTGTCACGGTCTACGGCGGCGGCGGCTCTCCCGACGCCAAGGGCGAGGCGCTCGAGTGCGCGGTGTGCCTCAGCGAGTTCGAAGACA…
c193752.graph_c1_seq8 len=774 path=[208398716:0-52 208398981:53-58 208445419:59-82 208445485:83-164 208399527:165-207 208445558:208-211 208399771:212-230 208399858:231-243 208399932:244-248 208399957:249-324 208400344:325-413 208400782:414-480 208379623:481-533 208419424:534-557 208419525:558-560 208419536:561-587 208430186:588-614 208419796:615-638 208430435:639-758 208407866:759-773]	AAACTGCACGCGCCCCACTCGCCAATGCCGACGCCTCGCCACCATGCGCTGCTGCTCGCCGCGCTCCCGCTGCTCCTTGCGGCTGCTGCGGCCGCGCAGCCAGACGAATCGAGGGATAAGAGCAACAACCGCGGCGGCTACGGGCCCGGCGCGACCCAGCCGCCTAGCTTCAGCGCGCCCATGGTCGTGCTCCTCGTGGCGCTCATCGCGGCTTTGTTCATCATCAGCTTCTTCTCCATCTACATCCGCCAGTGCGGCCGCGGCAGCTCCACGGGCCCCTCCATCCCGGCCGCGGCCCTCCTCGTGCTGTCGCGGCAGCAGCAGCAGAACCAGCAGCGCGGGCTCGACCCCGCCGTGCTCGCCTCGTTCCCCACCATGAGGTACGCGGAGGCGAGGGAG…
c193752.graph_c1_seq13 len=1419 path=[208398716:0-52 208423826:53-53 208423830:54-58 208445419:59-82 208445466:83-167 208399527:168-210 208427575:211-233 208399858:234-246 208399932:247-251 208399957:252-327 208418312:328-404 208400782:405-471 208379623:472-524 208379876:525-608 208380276:609-762 208380918:763-796 208381078:797-824 208446259:825-840 208381258:841-964 208381746:965-1190 208382683:…	AAACTGCACGCGCCCCACTCGCCAATGCCGACGCCTCGCCACCATGCGCTGCTCCTCGTCGCGCTCCCGCTGCTCCTTGCGGCCGCGCAGCCGAACGAGTCGAGGGACAAGAGCGATGACCGTGGTGGTGGCGGCGGCGGCTTTGCGCCCGGCGGGACCCCGCCGCGCAGCTTCAGCGCGCCCATGGTCGTGCTCCTCGTGGCGCTCATCGTGGCCTTCTTCTGTATCGGCTTTTTCTCCATCTACATCCGCCAGTGCGGCCGCGGCAGCTCCACGGGCCCCTCCATCCCGGCCGCGGCCCTCCTCGTGCTGTCGCGGCAGCAGCAGCGCGGACTCGACCCCGCCGTGGTCGCGTCGTTCCCCACCATGAAGTACGCCGAGGCCAGGGAGCTCCGGGAC…
c193752.graph_c2_seq1 len=687 path=[208393203:0-166 208423221:167-226 208394173:227-264 208394339:265-313 208394555:314-360 208445764:361-367 208445750:368-408 208445874:409-417 208394952:418-423 208394980:424-465 208445956:466-478 208395228:479-479 208395232:480-483 208445972:484-503 208445992:504-513 208446002:514-515 208395424:516-539 208395511:540-619 208446155:620-646 208395998:647-686]	CCCCAACACCAAGAACCAATGAACACCAATATCCTCTTCTTTTCTTTAGATCAGAATTTTTTTGCCAAAATTCTTTTCAAAAGAAGCAGAAAATAAAAGGAAGGAAAGAATGAACACATGTATACACTCCGGTGATCGGCAAGGCGAGCCAATGCATCTCGGAGCTCGGGAATCTGAATCAGTTCTTCGGCGGAGGCGTCTTTGGCGTCTTCGGCGGCCGCGCAGGATCAGCTCCGGCGAACCCCTGCTCGATGTCGCCGCCACGCGGGCTGAAAGATGTGCCCACGACGGCCTGCTTGCCCCTGCTCAGAAGCCGCCGCAGCGACCGCAGCCGGGCGGACACCGGCGACCTCATGTCGTCTACACCGCCCGGCATCCTGCTCGCCGGCAGCGGCGTCG…
c195490.graph_c0_seq1 len=1755 path=[227375449:0-75 227375783:76-91 227375841:92-146 227409626:147-163 227392791:164-181 227376119:182-213 227400773:214-249 227400949:250-277 227409693:278-314 227376708:315-330 227409746:331-337 227376805:338-485 227377439:486-530 227409818:531-567 227409833:568-626 227378017:627-692 227378270:693-702 227378395:703-711 227378443:712-824 227403925:825-825 22737936…	CGCCCAACCCACCCACACCCAAAATCCTCCCGTTTCCGCCTCCAAATCTCTTCGCATGTCGGAGAAAAAGCGCCGCTCCGGGGCAGCCGCGCCCGCGGCGGCCTCCACCTCCAAGAAGCCGCGCGCCTCCTCGGCCGCGTCCTACGCCGAGTCCCTCCGCTCGCAGCTCCGTCCCGACACCGCCATCCTCGCCTCCCTCCGCTCCCTCGCCTCCACCTCCTCCAAATCCAAACCCAGCTCATCATCCTCCGCGAAGTCCCTCGCCGACGACGACCCGACCGCCTCCTACATCGTGGTGGCCGACCAGGACTCCGCATCCGTCACCTCCCGCATCAACCGCCTCGTCCTCTCCGCCGCGCGCAGCATCCTGGCCGGCCGCGGCTTCTCCTTCGCCGTGCC…
c195490.graph_c0_seq2 len=1760 path=[227375449:0-75 227375783:76-91 227375841:92-146 227409626:147-163 227401689:164-164 227376064:165-181 227376119:182-213 227376253:214-256 227376442:257-277 227409693:278-314 227409730:315-329 227409745:330-330 227409746:331-337 227376805:338-485 227377439:486-530 227409818:531-567 227409833:568-626 227378017:627-692 227401960:693-702 227378395:703-711 22737844…	CGCCCAACCCACCCACACCCAAAATCCTCCCGTTTCCGCCTCCAAATCTCTTCGCATGTCGGAGAAAAAGCGCCGCTCCGGGGCAGCCGCGCCCGCGGCGGCCTCCACCTCCAAGAAGCCGCGCGCCTCCTCGGCCGCGTCCTACGCCGAGTCCCTCCGCTCGCGGCTCCGCCCCGACGCCTCCATCCTCGCCTCCCTCCGCTCCCTCGCCTCCGCCTCCTCCAAATCCAAGCCCACGAACTCGTCCTCCGTGAAGCCCCTCGCCGAGGACGACCCGGCCGCCTCCTACATCGTGGTGGCCGACCAGGACTCCGCCTCCGTCACCTCCCGTATCAACCGCCTCGTCCTCTCCGCCGCGCGCAGCATCCTGGCCGGCCGCGGCTTCTCCTTCGCCGTGCC…
c195490.graph_c0_seq3 len=263 path=[227407789:0-113 227396063:114-262]	TAAGAGCACCCTTCCCCATGACTAATCGAGTAAGTGAAGGCTCCAGAATGTGCAATTAGGATGCATGAGTTAACCAACATTGTTATCAGATCTGATATCATGTTTCTGGTTGCAGCTGAAGGTAATTTTTTAGTGAGGATGACCATGCCATCGGTTCGAAAGTCTCAAGGAGCAAGTTGACATGAGGGAGGAAGACATTTAACTACCTCGTCTGTACTATCAGTGCGGGCAATCTCCATGTACCATTTATGTATTTGAACATC
c259791.graph_c0_seq1 len=259 path=[323710962:0-258]	ATACAGATACAGGTGCACCCCTTCCATTGCGAGTTTAAGCCTTAGGATAGCAGTAGTACCTAGTACGTATGCGGAGCTCTCTATTTTCCTATCGTCGTTTAGGCCGTCGCCTGCAATTGCATCATCCTCGATGCCGCCGCGGGGGCTCGGCGGCGGCCGCGACCTGCTTCTTGTCGTCGTAGTCGCATTGTGGTGTTCTGCGCTTCGCTGTGCCGTGACAGACCTCGCTGCGGACCGCGCGGCGCTGCTTGCTTTCCGG
c199032.graph_c0_seq1 len=1144 path=[272946045:0-12 272894684:13-39 272903337:40-91 272949622:92-93 272949624:94-103 272903659:104-108 272895005:109-109 272895006:110-138 272949651:139-223 272895464:224-288 272949691:289-300 272949703:301-307 272950217:308-324 272949719:325-338 272911264:339-458 272896516:459-486 272949852:487-487 272949853:488-488 272918265:489-499 272896721:500-504 272896737:50…	CGCCACATGTGCATTTGGATGCCTATTGTACCCCCTTCTTCCTCTTGTGGCACCTGTGCTTGGGCATAACTGGTGGAGCTTTCTGCACAGCACAGCTTACAATATAGGTGCAATATGGGGGTATCACAGATTGCCATAGTAGCACCTCAATCCTCTCTTCTGTGGAGACAATATTTCCATTGATCAAGTCATGTAAGGTGAATTTTGGGAGCTCCTGCTGCATCAGTGGCACAGCTGTATGCCAGTCGGAGCATAGAAGTAGGGGGCCATCCCCATACTTACAATAGTGAGGAAGGCCTTTACAAATAAGGTCCCATGGGTGTTTACCAAAGGCAGAATTATTCAGGGTTACTAAATGGCTGACAGCTTGCAACACGTGGCACCAAAATTGCGCGTTGA…
c199032.graph_c0_seq2 len=1292 path=[272894166:0-40 272894317:41-64 272894401:65-71 272894431:72-137 272894652:138-145 272894684:146-172 272894789:173-241 272895005:242-242 272895006:243-271 272949651:272-356 272916084:357-421 272949691:422-433 272895850:434-457 272949719:458-471 272949733:472-483 272896054:484-486 272949747:487-507 272896163:508-549 272924282:550-569 272896411:570-591 272896516:…	CAGCACATACTTTACATGGAAACAGCTTTGCTAACTCAGCGGCAACATAAACCACAATTGTTTTCCAAGAAAACACACATGTTCTCCTGAGAAATGAGAATGATGCGCACTAGCACAATATTGTACTTTATAGTCACATGTGTTCTTTTGGATGCCTATTGTACCCCCTTCTTTCTCTTGTGGCACCTGCGCTTGGGCATAACTGGTAGAGCTTTCTGCACATCACAGCTTATAATAGAGTAGCAATATGGGGGTATCACAGATTGCCATAGTAGCACCTCAATCCTCTCTTCTGTGGAGACAATATTTCCATTGATCAAGTCATGTAAGGTGAATTTTGGGAGCTCCTGCTGCATCGGCGACACAGCTGTACGCCAGTGGGAGCATAGAAATAGAGGG…
c199032.graph_c0_seq3 len=749 path=[272946045:0-12 272894684:13-39 272903337:40-91 272949622:92-93 272916949:94-138 272949651:139-223 272895464:224-288 272949691:289-300 272895850:301-324 272949719:325-338 272949733:339-350 272902006:351-395 272902260:396-419 272908644:420-487 272949853:488-488 272896667:489-499 272896721:500-504 272896737:505-556 272949905:557-557 272949906:558-560 272949909:561…	CGCCACATGTGCATTTGGATGCCTATTGTACCCCCTTCTTCCTCTTGTGGCACCTGTGCTTGGGCATAACTGGTGGAGCTTTCTGCACAGCACAACTTACAATAGAAGCGCAATATGGAGGTATCACAGATTGCCATACTAGCACCTCAATCCTCTCTTCTGTGGAGACAATATTTCCATTGATCAAGTCATGTAAGGTGAATTTTGGGAGCTCCTGCTGCATCAGTGGCACAGCTGTATGCCAGTCGGAGCATAGAAGTAGGGGGCCATCCCCATACTTACAATAGTGAGGAAGGCCTTTGCTAATAAGGTCCCATTGGTGTTCACCAAAGGCAGAATAATTCAGGGGTAATACATGGCTGACAGCTTCCAGCACATGGCACCAGAATTGCGCATTGA…
c199032.graph_c0_seq4 len=271 path=[272900151:0-38 272915341:39-56 272900368:57-59 272900379:60-63 272900386:64-80 272950765:81-86 272950776:87-87 272950777:88-110 272950601:111-116 272900603:117-123 272950612:124-134 272950623:135-141 272906221:142-200 272950667:201-206 272950673:207-270]	ACGGGCCCTAAGGAGCAGCCGCTGCAACCTCGCCGGCTCATTATCGAGGGCCTGTGTACAATATCTTGAGATGAGGAAGGAGATGAACCGGCTGCCGAGATCGCTGGCGACTGCAGATAACACTATGTCCATTGTTTGCCTATACCCTCCAGACTACAGAGATTGCTATGGTAGAAAAAGAGGGCAAAAATTTGTAGCTGGGCTGGGTGCTCAATTGCTTGGGAATTGCATTGTTTCTCTGTATCGGAAGCCTGATCTCGGCTTGTGCTTG
c199032.graph_c0_seq6 len=311 path=[272950412:0-18 272922656:19-34 272922712:35-37 272950448:38-43 272950454:44-58 272922770:59-104 272900386:105-121 272950765:122-127 272950776:128-128 272950777:129-151 272920080:152-164 272950612:165-175 272950623:176-182 272950630:183-199 272950647:200-215 272923090:216-240 272950667:241-246 272950673:247-310]	TGGTTGGTGATTTGCCGCCGGTTGGCCTCCTCAAAGATGGTGCGGGCCCTGAGGAGCAGTCGCTGCAGCCTCGCCGGGTCTTCAGCGAGGGCCTGCTTACGATACCTTGAGATGAGGAAGGAGATGAACCGGCTGCCGAGATCGCTGGCGACGGCAGATAGCACCATGTCCATTGTTTGCCTACACCCTCCAGACTCCAGAGAGTGCTATGGTAGACAAGAGGGCAAAACTTTGTAACTGAGCTGGGTGCTCAATTGCTTGGGAATTGCATTGTTTCTCTGTATCGGAAGCCTGATCTCGGCTTGTGCTTG
c199032.graph_c0_seq7 len=207 path=[272920179:0-128 272894043:129-165 272930128:166-206]	CCGCATGTGAAAATATATAAGCCATCCAGGCCATGGGGAGGCCCCAAGCATTGCTCATCTAACTCTCTACTACCATACCACTCTCTCTTTGTTTGGTCTGTAACCACAAATACAAATCAACAACCTCTAGTGCCATTGTCTGTTAAGCTATAATAATCTCCAACAATTGCACATTCTTTACATCGGAATAGCTTTGCTTATTCAGCA
c196761.graph_c0_seq2 len=709 path=[242830750:0-81 242831182:82-118 242831400:119-148 242831557:149-226 242831948:227-271 242832155:272-281 242832188:282-352 242812574:353-423 242856762:424-424 242856763:425-465 242820002:466-471 242784287:472-570 242804421:571-599 242784858:600-708]	GAATAGTGAAAAATAAGTTAGAAATCAGAAGCTCAAGCCGAAATAAGCGGGGCCTAACTTGTATTTGGATGAATTGGGATTACAGGGCATACGATATTTGTAGTTTGAATATGACTTTTTAAAAATGAAAAGTTAAACCAGAGAATGCTTGCTTCAAAATGTTCTTCTTGGTCTAGTTGTGCGTGATTGGCCCCCTCCTTTTTGTTTCCTTTGTTGTGTGGCTTTCGTTTGGATCATGTATGCTTCTATGTTCTATAGTAAGGTTTCAATGCTAAGTCCCGATGTGACTAACTTGTCTTGGTAAATTTCTTATTGTGAATGCTGCTTTTGCAGGTTGTAATTATGGGGCCTCGTCAATGGCTAATAGGTTCCATGGAAATTCATATGATGACAATGATG…
c196761.graph_c0_seq5 len=3202 path=[242783170:0-112 242856346:113-115 242807512:116-276 242856432:277-277 242808327:278-308 242808461:309-394 242808812:395-973 242811471:974-976 242811477:977-1031 242857642:1032-1096 242811828:1097-1139 242811970:1140-1170 242812080:1171-1225 242856609:1226-1226 242856610:1227-1284 242812574:1285-1355 242856762:1356-1356 242856763:1357-1397 242820002:1398-1403 2…	GGGGGCCGGTGCGGCCTCGCCGTCGCCGTCCCGGTCGCCGGCGGCGGCGGAGGGCGCCCCGCGGAAGTGGCGGTCGAGGCGGGAGGTCGTGGACTGGCTGTCCTCGCTCGTTTCCGGTAAGATTCCTGCGCCTGCCTGGTTTTTTTGGGCGTTTGAGCGGTCGATTTGGGTGCTTTGCTCCGAGCGCCGTAGCGTTTGTGGGATTTGGGCGTCGTTTTTCCCGATTTGCAGGGTGAGGAGGGGCTGGCTTGTTTCGTACTCTACGCGTCTTGTGCTGGTTTTTTGCGTGTTTTGATTTGGATTTGAGACGCAAGCATGGTTCTTTTATGCTTCTGCTTGTTCCGATGCGTTTTAGGCTTGTGTTTTTGCGGTTACGTCTCGGATTGTTTGGCTATGGTG…
c196761.graph_c0_seq6 len=3389 path=[242783170:0-112 242856346:113-115 242807512:116-276 242856432:277-277 242853235:278-279 242808327:280-310 242808461:311-396 242846649:397-403 242808812:404-982 242811471:983-985 242811477:986-1040 242857642:1041-1105 242838585:1106-1106 242811828:1107-1149 242811970:1150-1180 242856576:1181-1248 242826640:1249-1270 242856666:1271-1272 242783695:1273-1361 24285…	GGGGGCCGGTGCGGCCTCGCCGTCGCCGTCCCGGTCGCCGGCGGCGGCGGAGGGCGCCCCGCGGAAGTGGCGGTCGAGGCGGGAGGTCGTGGACTGGCTGTCCTCGCTCGTTTCCGGTAAGATTCCTGCGCCTGCCTGGTTTTTTTGGGCGTTTGAGCGGTCGATTTGGGTGCTTTGCTCCGAGCGCCGTAGCGTTTGTGGGATTTGGGCGTCGTTTTTCCCGATTTGCAGGGTGAGGAGGGGCTGGCTTGTTTCGTACTCTACGCGTCTTGTGCTGGTTTTTTTTGCGTGTTTTGATTTGGATTTGAGACGCAAGCATGGTTCTTTTATGCTTCTGCTTGTTCCGATGCGTTTTAGGCTTGTGTTTTTGCGGTTACGTCTCGGATTGTTTGGCTATGG…
c196761.graph_c0_seq7 len=622 path=[242783170:0-112 242839741:113-120 242811970:121-151 242812080:152-206 242856609:207-207 242856610:208-265 242812574:266-336 242856762:337-337 242856763:338-378 242820002:379-384 242784287:385-483 242804421:484-512 242784858:513-621]	GGGGGCCGGTGCGGCCTCGCCGTCGCCGTCCCGGTCGCCGGCGGCGGCGGAGGGCGCCCCGCGGAAGTGGCGGTCGAGGCGGGAGGTCGTGGACTGGCTGTCCTCGCTCGTTTTCGGATTATGGAGAATACAGGTGTGACCCAGTGGAAGCCGCAGCTGGTTTCCTTTTCGGGCCAATTGTGTAAGCTTGCATTTGGAATTATAGAGAAAAAAAAGAAGCAGCAGCGTGATTTGAAAGTCAATCAGGTTGTAATTACGGGCCCTCCTCAATGGCTAATAGGTTCCATGGAAATTCATATGATGACAATGATGTAGACATCACTGATGTTGTTGCTTCAAAGGATGTTTCTCCTACTTCATTAGTTAGGAAAAATTCGAAGGACAGCACATGGTTAGGTC…
c196761.graph_c0_seq8 len=2230 path=[242783170:0-112 242856346:113-115 242856666:116-117 242783695:118-206 242856762:207-207 242856763:208-248 242784262:249-254 242784287:255-353 242856867:354-362 242784743:363-374 242784814:375-382 242784858:383-491 242794597:492-501 242856923:502-634 242857022:635-635 242857033:636-660 242786025:661-663 242786033:664-697 242857057:698-698 242857058:699-708 2428…	GGGGGCCGGTGCGGCCTCGCCGTCGCCGTCCCGGTCGCCGGCGGCGGCGGAGGGCGCCCCGCGGAAGTGGCGGTCGAGGCGGGAGGTCGTGGACTGGCTGTCCTCGCTCGTTTCCGGTTGTACTTACAGGCCCTCCTCAATGGCTAATAGGCTCCATGGAAATTCATATGATGGCAATGATGTTGACTTCACTGATGTTGTTTCTTTAAAGGATGTTTCTCCTACTTCATTAGTTAGGAAAAATTCGAAAGACTTCACATGGTTAGGTCCTGCATGGTATTGCCAAAAACGATGGAAGCACTACAGATCGTTCTGCCGTAGGGGAATTACTATTTCGGTGCATAATTTTGTCTACATCATGAGTGAAGAGAAAAGGAGACTTGTTGCCTATGTGGAGGA…
c206086.graph_c0_seq1 len=238 path=[294903472:0-237]	GAACAGCTTGTTAGGTCCTCTAATGTAGTTCCTGTGCATCATTCATGTTGATTACATGCACTGAAGCAAACCCATAGCATAAAAAAAAATTTTGCTACCACAGTGAACTTGTGTTGGGTATGGTCCATGTACCTGTTCTTAGCATGAAAGCAAGGCAATATGATGGAGATCTCTGTAATGTGGCAGCTTGTTAGGTCCTCTAATATAGTTCCTATGCATCATTCGTGTTGATTACATG
c232821.graph_c0_seq1 len=352 path=[310166010:0-351]	GATTGTGCGAACAAGAGGTGCAGGTTCTCATTTGAGTAGTACCTTCTTTTTTAAGGAATTCAGTTGGGAAAAAAAGTGGTTGATGATTATTCCCGAACCCAAAAAATGTGCATAATCAGTACTTCGTAATCTTTGTCAGTCTTTTCTCTTCCCAGCCACTTATTCTTAGTAGGCATTGTTCCTAATCTGTCATTCGTTTCTCTTTTCTCGAAGCACACGTTAATAATCGTCGTTAATGGTTCTTCGTCTCCTTCGTCTTGCCGAGCAAGAATTTTTTTTGGATTTTTGCTTGTAGCCCTTAGGTTGAAGCTGTAATCGTTCTTTCTTCTTGTACTCATAGAACTTGATTAGG
c123727.graph_c0_seq2 len=629 path=[72534368:0-435 72536335:436-628]	AGATAAAGTTACAAAAAACAATGGTCAAAATCGTATCTTGTAGACCGTGAGAAATAAAAAAAACATCACTTAAAAAGGACGAAGGGAGCACCTCTAGTAAAAAAAAGGTCTCTAGAATGTGTGCAGCCAAATATTTTGAACTTCGACTAAAAATATATGTACAAATATTTAGTTCATCCATTATTTGCCTAAAAAGTAATTTAATAAAATTACAATTATAATGTTTTAGAATTATATTACAATAGAAATTGATAGTCAAAGTTGTACTTTGGATACCGTGACTGTGTCAATGTTAACATCACTTTTTTTGTGGCTGGATGAAGTAATAATTAAGGATAGTGCTCTTCTAGCATTTGAATTGCTGCGAATATTCTCATCAACGAAGACTCGGTATTGAAA…
c246609.graph_c0_seq1 len=272 path=[317074504:0-271]	TCCTCATTCTCATTATCGACAATGACAAAAATTTACAAGCCCGGCAAAGTTGGTGTCTTGCTTCAAGGAAGACAAGCAGGCAAAAAGGTTGTTGTCATTCAACAATACGATGATGGAAATCGTGAACGTGCTTTCCCTCATTTGTTGGTCGCTGGTGTTGAACGTTATCCATTAAAGGTTACCAAATCTATGGGTGCGAAAAAATTGGCAAAGCGCAGTAAGGTGAAACCATTCATCAAAGTTGTCAACTATAATCATGTTATGCCAACCCG
c252350.graph_c0_seq1 len=275 path=[319866910:0-274]	GTCCTCACGGTCACTGTCAGGACCACGTTCAGGTTCTTTCCCGATATCAAACACATTCCTCATTCTCGCATTCTCCCTGAACGACTGTAACTGGTCCTGAACCCCAGCACAAGCAGGGCTCGCCGCAAGGATGGCGTAGCCCTCCGCTAGACGAGCTTCAAGGTCTTTCACCCTCGACTGCGATGAGGGATGAGTGTTGAAGAACTCTGGGGAGCGGAAACCTCCTCCGGCTTTTGCTTCTAGTTGGCCGAGACGAGCAAACATCTCTGGTGCTG
c144267.graph_c1_seq1 len=413 path=[90774244:0-412]	GGGAATGTGAAGAGGAGGAGACCACGGCGGCCGAACGTATCGATGGTCCACACAGCGGGCCAAGCGAAGACGAAGTTGACGAGACCGAATCCGAACGAAGCGATGAGCGCCTCCTTGTTCGAAGCGCCGCCCTGCTTGAAGATGGTGCTGGAATAAAAGGCAATGATGTTAATCCCGCACATTTGCTGCCCAATCATGACGATACCGGAAGCCTGGGTTGCGCGTCGAATACGCGGGATTGTGAAAAGCTCGATGAAGCGCGTAAAGAAGTTGCTCTCGGGCTTCAGACCTGACTCGCGGATAAGGACTTCCTCTTGTGCAAGAAGGGCATGAGTGTAGTAAAGATCGCGCGCAGCCTGGAGGGGCGTGTTTCGCAGCCTCAAGAATGATCGGAACGCC…
c35343.graph_c0_seq1 len=205 path=[21435244:0-204]	CGAATACAGATCGAAACGAGGGCTCGTCAAAGCAGGGAAACGCTTTTCGAGCGCTGGTGGACTGAAACTGTGTGGCCGCCAATCCCACCGTTTCATTACCACGTTGGTAAGTACTTCGGTAGAGACCCGAGAGGCCACCGAGTATTAGATTGCTGTCGAAGTCAAACTCTAGCCGATAGCCACCTGCAGGTACTCGAGTGGTGAG
c113945.graph_c0_seq1 len=459 path=[64886777:0-119 64882814:120-458]	GAATACACTAGATGGGGGAGAAGCGGGGAGATGCCACAAAGGGCCAAGTTGAAGTTGCTCCCTTGCTCGAAGTCGATCGAGGCTCCTGAACCATATCTGAAACCTATGTTGAAGAGAAGCAGGTTGATTCAAGCGGCTCGAGTGGCCAGCAATGAGCAGGGACTGCGGAGTGGCATGGTGATGTGAAGGTGCGGGCTGCACGTGACCGGGTGGCGCGGCGGGGGCGTGGTGCACACGAGGGGAGGCACGAGGCCGCTGTGGCCGCCGATGTGAAGCACAAGTGATTTGGCCGCCATATCGACTTTGCTTCCCAATCTCATAATGGGCACAGCAACACCAAGAAGACGGCATCCATGTTCTCTCTGGTTGAGTGGCTTCAATGAACTGGAGGAGCAAAAC…
c113945.graph_c0_seq2 len=382 path=[64882629:0-42 64882814:43-381]	CACTGATCAAAATACCTTTGCATTGTCATATGTTGATCCAAATAGGTTGATTCAAGCGGCTCGAGTGGCCAGCAATGAGCAGGGACTGCGGAGTGGCATGGTGATGTGAAGGTGCGGGCTGCACGTGACCGGGTGGCGCGGCGGGGGCGTGGTGCACACGAGGGGAGGCACGAGGCCGCTGTGGCCGCCGATGTGAAGCACAAGTGATTTGGCCGCCATATCGACTTTGCTTCCCAATCTCATAATGGGCACAGCAACACCAAGAAGACGGCATCCATGTTCTCTCTGGTTGAGTGGCTTCAATGAACTGGAGGAGCAAAACCTAATGTTTTCATTGCATGGTGGAGCAAGACTTGGTTCAGCAGACTACATAAATTAGGCG
c146859.graph_c0_seq1 len=239 path=[93345692:0-174 93346522:175-211 93347037:212-238]	GCCATATTGGGGAAAATGATGGTTTCTTGTGTCTATATCACATGGTACCAGTGTGCTGTATTTGTTTTGTGCTAAGTCGATTAAAAGTCTTATATGCTAAATTACCAGATAATGAAATAAACAAACAAGCAACCACAATATTTACAGGCAATGCTGATACAAATCTGACAAGTGAAAATAAACTCAAAGTATCATATATGACATCTGAATGAATAGTGAAAATTATAACATGCCTGCCA
c201854.graph_c0_seq1 len=1132 path=[291896032:0-1131]	GTGTAAGATCATATTATTTTTTCCCCATTGCGGTTAACTGGATTCAGTTATTTCATTCTCACTTCCACAACAATATCAAATTGAAATACTAGAGATCAAATAGGACAAGATCACGGGATTAACAGAAAGCATGTTCAACAGATTAAAGCACTTGAGTAATTCCCAATACGTAGTACTTTACTGTATGTATCAAGCAACCTAAGCAACTAAAAATTGTGAAGGCCCAGAAACGCTCCAAGCTGCCCAGGTTCTCCTGAAACTGCTGCGAGCATGGCAAGAAGGTGTCAATGCAAACTGAAATCCTTGAAGAAACATTCCCCAATTGCAACAACACAACTGCACTAGGAATCCTGATTGCCGAGTGGGACTAACAGTTAGCAAGTTGTTTATCGACCAATC…
c207137.graph_c0_seq1 len=394 path=[295592460:0-393]	GGCCGGCCACCGTTGACGGCAACCGCACTCATTCCGCCGTCGATGGGCGCCGTCGGATCAGCCACCTCGTTGATGGTTACTACCACTTGGGCGCCCCTACCGCAGCCACCTTGTGCTGCGGGGAGTCCTGCACCGTCGCATGCTTCCTGCAGGGACTGTTCCCCTCCATGGCAACCATGTCCGTCCTCGACCGTTGGTCCGCCGCGCTTGCTGGTGGATGACGTAGCTCCGTCTTTGACGACAATCCCATTCATTCCGCCACTGCTGACCACTGTGGACAGCTTCATCCTCAGTTCTACCTGGCTTGTCAACTAGTTATTTACTAGGGGCTGTCTATTGATCAGGCAACTAAAATTTTCTTACTCCCTCCATATATAACAAGAAAACACTTAAG
c153888.graph_c0_seq1 len=404 path=[99553942:0-146 99554576:147-170 99554669:171-173 99554676:174-403]	CTCCTTTTCCAATCTAACACCTGTGAGACCCATATGTCAGATTTTTTCTTGTGCAGGAAGAGCATAAAAAAAAAGAAACGAAGCTGGGATTTTTTCTTCTGAAGAACAGAAAAAAAAAGGCAAGCGAAGCTGGGAAACGAACCAAAGACCACACGCATGCAGTTGCTTGGCGCATCAAGTATGGTTATGACTGCTTTTATACTCAAATAGAAATTTAAAATTAAAATTTAAACAAATTGTTTGACCGGTTTGATTTTTTACTGCGACCCACTGGTAAGGCTGGTAACCAGCGATTACCTGCTGGTAGAATTTTCACTGGTCATCATAACACTAGAGCATTGCAAGGGATGCTACAAAGCCCGCATCTAAAGCCTTCAGTGGCACAATACGAGAAGTATA…
c215150.graph_c0_seq1 len=223 path=[300370626:0-222]	GGGAAATGAGCCTTTCCTGACAAGTTACCAGGGACAATTTCAATCATATGTTCTTCCAGCAATGACCAATATTCAGCAATCATTAGTGAAAGCTAATCTTGCAAGCTACATTAAGCTAGTCGTTCCATGCAATGCTGATGCTTATCAAAGTTCCTCCGTTCCATCGCAAGGTGTATTCAGGCCTGACCTTACTCAGATTATGACCCAGCTTGCTTCTGTTCTG
c208296.graph_c0_seq1 len=824 path=[296290354:0-823]	ATTTTCTAATTTTTTTTTTTTTTCTTTTTTTTGCACAACCTAACACTCGCGTTCTTCCAAAATAAATTAGTGACCAAGCACTAAGAAAGAAACTGTTAAGTTTTTTTAATCAATCCAATGTCGGTCATCTATGGCAAAAGAATAATTATTAAAATTATCCTTTTTACTAAAATATTCATCAGCAAATAAAGAATCCTCTTCGCGTTCATCAACGGGTGTAGAATAAAGTGGAGCACGGAAGTAACCAATTGGAGCAGTCGAAAATATTGGAGATTTATAATTATTTTCATTATTATTGAACCAAATATTATTATTAGAACCAAATCCAAAGTGCCCATCATTTATTTTTGTTGGAGAACTTGAAGGGGTTAAAGGATAACCATTAAATGAAGAAACTTT…
c194360.graph_c0_seq1 len=1210 path=[214758566:0-62 214758879:63-112 214800525:113-151 214800559:152-169 214759379:170-170 214759385:171-201 214785590:202-204 214800629:205-221 214759626:222-225 214759644:226-297 214759985:298-333 214760161:334-359 214800793:360-360 214764882:361-371 214760334:372-373 214800808:374-382 214800817:383-386 214800821:387-395 214800830:396-414 214800846:415-436 214760…	CCCTGTTCGCTTTCCTTTTATTTATCCCCCTCCTCTCCTCGCCGTCCGTCGCTGCAGCCTTCTAGTGCTCAACTCCGCTGCTCCTCCAACTCTTCCTCCCTCCTAACCAGCCCGATTAATCCACGCTCTATTTCTCCTCTGCTGTTTGATTAGCGAGGCTAGGCTTCTCCTTGACCTGCTAAGAGGCACAGTTATACAGTAGCTAAGAGGCTGTACGGTGGCGTACTAGATGGTTGCTGAGGCGGTGGGGTTCATGGCTCGAGTGGTGGACGGCGGCAGGGCGGCGGAGCTCGTCACCAGAGACTTCCTCGGCGGGTGCACCGCCGCCGACGATGCCAGGGACGCAGCCGCCAGGCACGACCCCGTGCCCGGCGGCAAGCTGTCCCTGCAGAAGCACGC…
c194360.graph_c0_seq3 len=1120 path=[214758566:0-62 214800559:63-80 214759385:81-111 214800626:112-114 214800629:115-131 214759626:132-135 214759644:136-207 214759985:208-243 214760161:244-269 214772511:270-270 214764882:271-281 214760334:282-283 214800808:284-292 214800817:293-296 214800821:297-305 214800830:306-324 214800846:325-346 214760566:347-394 214760774:395-410 214760858:411-438 21476099…	CCCTGTTCGCTTTCCTTTTATTTATCCCCCTCCTCTCCTCGCCGTCCGTCGCTGCAGCCTTCTGCGAGGCTAGGCTTCTCCTGACCTGCTAAGAGGCACAGTTATACAGTAGTTGAGAGGCTGTACGGTGGCGTACTAGATGGTTGCTGAGGCGGTGGGGTTCATGGCTCGAGTGGTGGACGGCGGCAGGGCGGCGGAGCTCGTCACCAGAGACTTCCTCGGCGGGTGCACCGCCGCCGACGATGCCAGGGACGCAGCCGCCAGGCACGAACCCGTGCCCGGCGGCAAGCTGTCCCTGCAGAAGCACGCGTGCCCGCCAACGCCCAGGGACCTCAACCTGTTCCCCGTCGCCGGCGCGTCCGCCGTCAGACGCTGCCCAGAGACTACGGCGGCACCAGC…
c194360.graph_c0_seq4 len=1193 path=[214758566:0-62 214758879:63-112 214800525:113-151 214800559:152-169 214759379:170-170 214759385:171-201 214800626:202-204 214800629:205-221 214786464:222-225 214759644:226-297 214759985:298-333 214760161:334-359 214800793:360-360 214764882:361-371 214760334:372-373 214800808:374-382 214800817:383-386 214800821:387-395 214800830:396-414 214800846:415-436 214760…	CCCTGTTCGCTTTCCTTTTATTTATCCCCCTCCTCTCCTCGCCGTCCGTCGCTGCAGCCTTCTAGTGCTCAACTCCGCTGCTCCTCCAACTCTTCCTCCCTCCTAACCAGCCCGATTAATCCACGCTCTATTTCTCCTCTGCTGTTTGATTAGCGAGGCTAGGCTTCTCCTTGACCTGCTAAGAGGCACAGTTATACAGTAGTTGAGAGGCTGTACGGTGGCGTAATAGATGGTTGCTGAGGCGGTGGGGTTCATGGCTCGAGTGGTGGACGGCGGCAGGGCGGCGGAGCTCGTCACCAGAGACTTCCTCGGCGGGTGCACCGCCGCCGACGATGCCAGGGACGCAGCCGCCAGGCACGACCCCGTGCCCGGCGGCAAGCTGTCCCTGCAGAAGCACGC…
c194360.graph_c0_seq5 len=985 path=[214758566:0-62 214775804:63-112 214800525:113-151 214800559:152-169 214759385:170-200 214800626:201-203 214800629:204-220 214759626:221-224 214759644:225-296 214800753:297-332 214760161:333-358 214800793:359-359 214800794:360-364 214800799:365-367 214800802:368-368 214800803:369-372 214772265:373-378 214800817:379-382 214800821:383-391 214800830:392-410 2148008…	CCCTGTTCGCTTTCCTTTTATTTATCCCCCTCCTCTCCTCGCCGTCCGTCGCTGCAGCCTTCTGGTACTCAACTCCGTTGCTCCTCCAGTTCTTCCTCCCTCCTAACCAGCCTGATTAATCCACGCTCTATTTCTCCTCTGCTGTTTGATTAGCGAGGCTAGGCTTCTCCTGACCTGCTAAGAGGCACAGTTATACAGTAGTTGAGAGGCTGTACGGTGGCGTACTAGATGGTTGCTGAGGCGGTGGGGTTCATGGCTCGAGTGGTGGACGGCGGCAGGGCGGCGGAGCTCGTCACCCGGGACTTCCTCGGCGGTTGCACCGCCGCCGACGACGCCAGGGACGCAGCCGCCAGGCACGACGCCGTGCCCGGCATGCTGCCCCTGCAGAAGCACGCGTGC…
c194360.graph_c0_seq7 len=1299 path=[214778163:0-42 214778344:43-124 214778728:125-129 214778751:130-130 214778757:131-171 214800596:172-174 214800599:175-178 214778965:179-210 214779133:211-218 214779169:219-305 214779565:306-342 214759626:343-346 214759644:347-418 214800753:419-454 214760161:455-480 214800793:481-481 214800794:482-486 214800799:487-489 214800802:490-490 214800803:491-494 214772…	CGATCGCCATCGATGCCTCCCACCCCCGCATTGATTGCGCATATTGTCCTCATGCCTTCCCTCTCCAACATCTCCATTAATGGCGCCCATACATGCCCTACTTCTCGTTATTTACCCCTCCTCAGCTCCTCTCCTCTCCTCGCCGTCCGTCGCGGGCTTTGCTGCTCCTGTCCCTCCTCATCTTCCTAGCTCGTAAACCAGCTTGCTTAAAAATTCACCCTTTATTTCTCCTCTGCTGTTTGATTGGCTAGCTAGGTAGCTGGGCTTCTCCCTGAGCTGCTGCTACTTGCTAGCTACGGGCTGTCCTAGATAGCTAGAGACATAGTTGGTTGGAGGCTGTATGGTACTAGATGGTTGCTGAGGCGGTGGGGTTCATGGCTCGAGTGGTGGACGGCGGCA…
c194360.graph_c0_seq8 len=1327 path=[214778163:0-42 214778344:43-124 214778728:125-129 214778751:130-130 214778757:131-171 214800596:172-174 214800599:175-178 214785832:179-209 214785933:210-217 214779169:218-304 214779565:305-341 214759626:342-345 214759644:346-417 214800753:418-453 214760161:454-479 214800793:480-480 214800794:481-485 214800799:486-488 214760334:489-490 214800808:491-499 214800…	CGATCGCCATCGATGCCTCCCACCCCCGCATTGATTGCGCATATTGTCCTCATGCCTTCCCTCTCCAACATCTCCATTAATGGCGCCCATACATGCCCTACTTCTCGTTATTTACCCCTCCTCAGCTCCTCTCCTCTCCTCGCCGTCCGTCGCGGGCTTTGCTGCTCCTGTCCCTCCTCGTCTTCCTAGCTCGTAACCAGCTTGCTTAATAATTCACGCTTTATTTCTCCTCTGCTGTTTGATTGGCTAGCTAGGTAGCTGGGCTTCTCCCTGAGCTGCTGCTACTTGCTAGCTACGGGCTGTCCTAGATAGCTAGAGACATAGTTGGTTGGAGGCTGTATGGTACTAGATGGTTGCTGAGGCGGTGGGGTTCATGGCTCGAGTGGTGGACGGCGGCAG…
c164303.graph_c1_seq1 len=994 path=[110329034:0-109 110329500:110-134 110329602:135-176 110329794:177-696 110342398:697-993]	GGTGAATGTAGCATAATTTTAACTGGTGGTTTAATTATACATATATGAGTGTACTTGACAGGAGATAAAGAAAAAAATACATGACAATAAGCTAACCTTTGGAATATGCACTGCAATTTGTAACATGTTAGCTAGGCAGCTAGCCATAACTTTTCCTCTAAAATGTTCTAGAAAAAATTTAGCCACAAAGTTACTGATGCGCACGTATCCAGAAAGAAGGTTAACGTACGTAGAATGTACTTCAGAGTTCAGATGTGCCATCAACGTCGGAGTGCAACAGCCTAGTGACCAATAAGAAATAGTTTTTTTTACCTCTATAGAAACTACTAACAAGCTAGATATATACTGCATGCAGTTAATTTGAATATCTGATCATCTTTCAATGCTGATAGAATGATG…
c19323.graph_c0_seq1 len=472 path=[11061626:0-471]	CCCGCCAATTGCAGTTTGTGGTTCCCGTCTGCTTGAAGTAGCTTAAAGCAAAGCTTAAATTTCTTTACTCCAGCGTTGGACGATGTTTGATTTGTCGATTAAGACTGCAAGTTTTTCGTTTTGATGGAGGGTTTGGACGCTTTGTGGTAGCTAGTAGCTAGAGAACTACTAAATTGCCTTTTGGGTGTTTTTGAATAAAAAACTATTCAATGAGGTATAGAACTGTTGGTGAAATGCTATTAAGATGACCTTTTGTAGCAATCGGTAGAATTTGAGTCGTGATGTAGCTACAGCTGTGTTGCCTAAAATGCTATGCAGTATATGCAATTGCACTTACATTTCATCCTTCCTCACCATGCCTCGTCGCCATTGTTACAAACCAAGTTTTTTTGGCGTTCA…
c201406.graph_c0_seq1 len=392 path=[291541875:0-391]	AAGTTGTTGTAGGAGTACAAGTGACAGTTTTGCGTTTATAAGAATGGTCATGATGGTAATGGCGCTTTTTCGGTTCATTAGCGACATCGCAGGTTAATGGATGTTCATGATGGTAATGTTCATGACGCTTTTTCTCAGTGGGTGTGGCTTCGCAAGTTGAAGAAGTTACAGTGACAGTTACTGTTTCAGAGCTAGTTTTAGTAATGGTTCTATGATGATGGTGGGAATGACCGGAATGATGGGAATGATGGTGATGATGGTGATGATGGGAATGATGGGGATGATTGGAATGATGGGAATGATGGGTATCGACAGTAACAGATAATGCCAATAATAGGTAGGAGAAAAGAATGAAAAATAAAGTTTGTTTATTCATCGTTGGAGATTTATTT
c206380.graph_c0_seq1 len=263 path=[295110104:0-262]	GGGCTGTTGAATTTTTCGTTTTTTTTAGATTTTTCGTTTTTTTTTTTTTGAATTGCTTCGATATTTTCTTTACATGATAGAGCAGTAGTTTGTAGCATTTTCAGGTTTGTCGGTGACACCGTTTGAGATGGTGGTTGAGCTGACGATAGTTTGAGCGATGGCTTGAGTTGATTTCATTTTTGTAGATTTGTAAAGTTTGGTTTTTTAAAATTTAAAAAAGTTGATTTTAATTGTATGTTATTTTTATTTTTAACTCTTCAAGA
c226518.graph_c0_seq1 len=264 path=[306683428:0-263]	TGTTTGACTCCAAGGAGAAGGATTTGTCCAAGTGGTTAGAGAACACGACCACGGTTGTTTCCTTTTTACCGGATACTATAGACTCTGTTAAACAAGCATTTGACAATCGCTGGCATGGAGCAGGTGCATTAACTGGACTAAAAGCGCCTCAGTATCTGTTCGCCACATTGGTGGACCCCCTAACTGCGCTTGCTTTTGATTAATTGCCGGGCGGGTGGGAAAATCGGATCTCAAGAAAGTTCTCGCGAAGTTTTACCCTCCTGG
c219334.graph_c0_seq1 len=255 path=[302899865:0-254]	TTCCGTTTGTGTGAAAAATTCTTCAAGAAGTCGTTGAGTTAAACTCAAATATCCGATTAAAAGCGTATCAATATGATCAGGTAAAGAACATTCAGTCATAACCCCTCCGGATTTGAGTACTTTATATTCAAAATTTCGATAAGTCGTATTTCTTCTTTTTACATTTTCAAATTCTCTGATTGAAGATTTATGTAATTTCTTATAAAATCTTTTGATTATTCTTGGATTAGAAGTATCTTCCAAATATTTTCGACG
c116630.graph_c0_seq1 len=785 path=[66916907:0-207 66917933:208-784]	AGTCATCACTGCCGTCATTGCCATTGCCGATTGGATTTTCAAATCAACGATATGCTTCCACAACTGCACGTATTCGCTCCAGTTGACCATTTGTCAGTTCCAAATCTGCACTTGACTATAAGCAACTATACCCCATATAGTTAAAGATAGGATCGGTGACTTGATCATTTTTGCAAGAATTTGCTGAGGTGATACACTAGTTGCCTTTAAGGCAAGGATTTGTGTCAAGAACTTTATCCCCTACACTTTTACCATTTAGACATGCTTCCTCTTCAGGCTCTGTGTGATGTGTGTGGTAAAGTCCTACTGCATGTCCCAACTCATGGATGAAAGATTTTCCTTTCGTATGTTTTAAGTCATCCAATGCAGTAAATGTCCGATGGTCGATAACAATACCAT…
c235569.graph_c0_seq1 len=352 path=[311701904:0-351]	CATCATTCTCTTGATCTTGGGATGCGGCGTTCGTCGTAGAAGAAGAATGGCCTCCTCCACCCAGCCTGCATTCTACACACAGCAACAGATGCCTTACTATCAAGGTCAACAACAGCAACAGCAAACGCAATACAACCAAAGCGGTAATAATGCACAAGGTTACAATGGCTATTATTCCGGTCAAGGCGCAAGCGGTGGCAATCCGATTGGCAACGAACAACAAGGAGCGTTTAAATATCCACCCGAACAAGCAACGCCAAACGGTCAATACGCACCGCCACCTGGACCGCCCCCGCAATCGTCAAGCGATTCACCTGCCATGCCTCCTCCTGCCTATACGGAAGGATCAAAG
c214394.graph_c0_seq1 len=230 path=[299947708:0-229]	GGGGGACCCAATTCCGATGACGGAGCTCGATGACATCTTGCAACATGAACCGCATCCGGCTGTCGATATTGCCATTTTCGCTGAGGTCCTTCATGCGGCGGAAGTAGATGTCCATGTGGCTCCGCGCCTTGGTCGTGTCGAGCGCCTGACCGACGGTCGCAAGCAGTTTGCAGATGCTCTCGATTTCCTCTTCACCCGGGTTTTCCACGTTGCTGAGCAGCTTCTTGATA
c118545.graph_c0_seq1 len=262 path=[68433349:0-214 68438884:215-261]	ATTAAGATATGTATTATATGTACTGTACTGTAATCATTCAAACCTGTGCATCAAGATAGATATTGCTGTTTTAGCGTAGTATACATATTGTGTGTCTTCACAGTGTGGACAATTACGTATACGTCAAAATTACATTAGAAAGTTTATAGTTTCCTGATATGGTGATTGGACTTGCAAATTGAGTTCCAAAGATAGTCGCATTGACACACTCACGCCCTCGTTGGATTTTCAAGTTTAGTAAGCTCGGATATCTGGACTATCG
c118545.graph_c0_seq2 len=550 path=[68433349:0-214 68434326:215-549]	ATTAAGATATGTATTATATGTACTGTACTGTAATCATTCAAACCTGTGCATCAAGATAGATATTGCTGTTTTAGCGTAGTATACATATTGTGTGTCTTCACAGTGTGGACAATTACGTATACGTCAAAATTACATTAGAAAGTTTATAGTTTCCTGATATGGTGATTGGACTTGCAAATTGAGTTCCAAAGATAGTCGCATTGACACACTCACGCTCTCGTTGGATTATCAAGTTTAGTACGCTCGGTCACTGCTCCCACTCTAACACAGCGCCATTCGCACGCCCTTTGCAGCAGCCAGCGACTTGTGCAATTCAAGGGCACCAGCTACCTTTGTAGTGATCAATAGCTGCTTTTGTAGTAATTAGTTGCTATTTCATAGACATATATAGCTGCTTTT…
c187715.graph_c0_seq1 len=722 path=[159781983:0-45 159782185:46-138 159782651:139-151 159782718:152-209 159789531:210-257 159783180:258-417 159800608:418-418 159800650:419-428 159790729:429-449 159800671:450-460 159784208:461-538 159791390:539-550 159800716:551-721]	CAGGAAACCGCCAAACCGCTACTTACATTCGTAGGAGTATGATTTGATTGTAATCAACAAGCTTCGAATTTGAGCTCATCTTCGAAGAGCAGCGTGTAAGAACTACTAGCTATCACAAGGAGAATCCAAACACCGACACAAACTTAGTGCCCCTATGCTATTTACAGGCCTAACTATACTCCAGGGTGGTACCCACTGGGCGCCATGTTTTCCAGTCTCGGCATGCTTCTCCTCGAGCCCCACTCCTGGCAGCATTCAAGAGCTAGTCGAAGGGCGGTGCCCAAGCCAAGAACGATAAGAACACCAATTATTATGTTCACAGGAAGTGCGGAAACACCAAGAGAAACAGATATCAGCACATCCAATAAGAGACCACCAATCAGAATTGCAAATGCAACC…
c187715.graph_c0_seq3 len=814 path=[159781983:0-45 159782185:46-138 159782651:139-151 159782718:152-209 159800539:210-257 159783180:258-417 159783847:418-426 159783884:427-463 159800632:464-481 159792081:482-813]	CAGGAAACCGCCAAACCGCTACTTACATTCGTAGGAGTATGATTTGATTGTAATCAACAAGCTTCGAATTTGAGCTCATCTTCGAAGAGCAGCGTGTAAGAACTACTAGCTATCACAAGGAGAATCCAAACACCGACACAAACTTAGTGCCCCTATGCTATTTACAGGCCTAACTATACTCCAGGGTGGTACCCACTGGGCGCCATGTTTCGCAGCCTCGGCATGCTTCTCCTCGATCCCCATTCCTGGCAGCACTCGAGAGCTAGTCGAAGGGCGGTGCCCAAGCCAAGAACGATAAGAACACCAATTATTATGTTCACAGGAAGTGCGGAAACACCAAGAGAAACAGATATCAGCACATCCAATAAGAGACCACCAATCAGAATTGCAAATGCAACC…
c187715.graph_c0_seq5 len=400 path=[159799237:0-24 159800650:25-34 159790729:35-55 159800671:56-66 159798734:67-138 159784208:139-216 159784598:217-228 159800716:229-399]	GTAAGGTGCAAAATGGTAAACATACACTTGCTTGTGTCTCTGGAGGGGGGATATTGACAGCAACCTGCCTGTGTTGTAAACAACTTCAGTAAATCAAAATAATTCACAACAGCCAAAAACCATATACGAAGAAGACTTACTGGCATATCTCACACTTGTTTGAACCTCTAGTACGAAACCAAACATCAATACATGTGCGGTGAGCTTTTGAAAGATCACCTCGACATCGGCATCCAAGGTCTACCAAAGGTTCTTCCGTCTTCTGCTGACAAACTCTGCATTGCTCGTCGAAGCTGTCGGACCTCGTCAGCTCCGCCTCCTTCGTGGCCGCCGCAGCACTGTCGTCCCCGGCCTCCAGACAGGCCGGAGAAGCCGCGGCAACGCCCTTCGGCTCGGGCAC
c262877.graph_c0_seq1 len=263 path=[325226166:0-262]	CAACTGGATTATTAGGCATTTTCTTTGTTTGCCAAAGAACATTAGTGTTCTTCCTTGCAAGACATTAGCAAACAACACTTTTTGCGAGTTTCTTTGGTGGGAGTCTTATTCTGCTAAATATGCTATCTGAAAATCTGAGCCCGGTGACGTTCTTTCACTTCTGAATACTGTGGTAGGCTAGCAATTGATCTAAATCTCATACAAATTTAAATATTGACAATTTTTTCCTAATTAGGACTGCTATTCTGTTTACATCAACTGAG
c231698.graph_c0_seq1 len=364 path=[309515910:0-363]	TACAAATCATACAAGTGTAGGAGCTTTAGTAACGATTTGTGAGTGCATCAACACCGGAAGAGGTGGATTAGTTAGCTGAGGAGTTTGTTCAAAGCATATAAAACTAAACTTATATTTAAAAGGGCTGGCCATAGTCTATGTACGGTGTCTCAAAACTCTTAGAAGCTACATATACAAGAATACTAGCAGACCAGCTGACAGCTAAACAAATAGCTGTTAATGCATGCTGCCCGGGGTTTATAGCCACTGATATGTCATCATGGCGGGGGTTTAGGCCTGCATCAGAGGGAGCAGACACACCGGTATGGCTGGCTTTGCAACAGCCAAAATAAGGTCCTACCGGAAAGTTCTTTGCCGAAAGGGA
c228825.graph_c0_seq1 len=270 path=[307887835:0-269]	GTTTACGTCGTATACCAATACGCAGCAGTCTGCTCCACGATAGAATGCTACACCAAGTGATTGGAAGCGTTCTTGACCTGCTGTATCCCAGAGTTGCATCGTAACAAGCCGGTCATCCACCATTACTTCCTTGGTAAGGAAGTCTGCGCCGATAGTAGCCTTGTATTGGTTGCTAAACCGTTTATTCACATATTGGTTCATGAGCGAAGTCTTTCCGACACCGCTGTCGCCTAGAATGATAACCTTGAGGAGAACACGGCCCATTGTAAA
c150512.graph_c0_seq1 len=819 path=[96199586:0-818]	CTGGCACGGATGCTTTGGGAGCCACGCAAGCTGCGGACGGACAACCGGCTGCCGCCAGCCAAATCAGTGATGGTCAACCTCAAGCAGGAGCCGTGAACCAAATCAGTGATGGCCAAGTACAAGCCATGACACAGATTGCCGACGGCCAGATCCAGGCGCCTGTTCCAACATGTGCTGCTTCGCAAATCAGTGACGGACAGGTACAAGGTTGCATGATGCCAATGTCGACGGCGGCCGCGGCGACTCAGATCCCTGACGGACAAGTGCAAGCGCAACCAAGCCCGACCGCACCGGCAGCCTCCCAGATCTCTGATGGCCAAGTTCAGGCTCAACCGACAGCTGCAGCGGCCTCTCAGATCGCTGATGGTCAGCCTCAAGCTCCCGCAGCTTCGCAAATCT…
c150512.graph_c1_seq1 len=213 path=[96207207:0-212]	CATCACTCATCCCCTACCCAAACACAGACTTCCCAAATCCTGATCTTCTCAGAATTATACACAATGCAGCACATCTTGAGCTTCCTTGCCGCCGCCGCGGTTGTCAAGGGCTCCCCCTTTCCACAAGGTGTCACCCAAAACATCGCACCACAAGGCGGTATGCCAGCCGGCTGCATGGCGAACGGCCCTGGCACCTTTGGCATTGCTGTGGTG
c214187.graph_c0_seq1 len=204 path=[299831187:0-203]	GCCTGCCATGCACAGCCCTGACTTTCCGTGGCGAGTTCGGCCGTGTTTCTACTCCATCTTCATAACATCCCAGTTTTCCCAAGCCAAGAAGAGATCACGGCAATCTTCGTGTCACGAGAGCCTCTTCTTCTCAGTCCTAAAATAAAGCAGCCCCTCGTCCAGACCTGGTTTCATCGTCTTTTTCCAATGCGAAGTTGACGATTG
c221795.graph_c0_seq1 len=248 path=[304242163:0-247]	GTGTGGTCATAACCCTAACAGGTTAGCTGATGTATCCTTCCTTCTTCAGGTGTTTGTTATGATGAAAATAAGCAAGTTTGAGTACATTAGGTACTCGGCAAACCACATGAAAAGGCTATTTAACTACCATGCAATGTGTTCAATGTATAAAGTCATGGGTTGTAATATGATAAGATTATATGCAAATTTGCTAATAAAGAACTTTGCATTTAAAACACTAAGACATTATTTAATTAACAAGAGGATTT
c116138.graph_c0_seq1 len=417 path=[66529152:0-416]	GAAAAAATGAGATGGTCAGAGTAGCTTGCTTGGGCTTTATGCTGGACTACTGGTCACGGAAAAAGGGATGTACACAGAAAGAAATATGCTCTACAGAGATTGTATTGATCATTTCATAGCTGTTTAAAAAGAACCTTCATGATGCATTAAAAAGCTGGGATGGGGTTTAGATGGAAGTGGAGTTGAATTACTCTGTATATAGCGTAATCGACAGTTCTAGACAAATAGGACTGCCCACATAAATCTTTTCCATTTGAAGGGAAGCATTTTTGGTAAGAGAGATCCATCTGGCTAACCTATTACGCACATCAGGAGTCAGGACACAGTTCTTTTACATAGAAGTCAGCTTTACCTTCTACGTGAGTCTCGTAAGTCCAGGACCTATGGGGATTGACTCGA…
c216613.graph_c0_seq1 len=254 path=[301242649:0-253]	GGTTCTTGCTCACACTTCCGTCGATCGGGTCCGTGTAGGCAAAATCTCCCGCTTCAGCCACTTCGAATTGTCCCAGCTTGGTGCCGGGGAACGAAGAAGAGGTGAATTGCTGCGTGAGATGGTCCATCATCGACTTTGCGCCGGCAGAGTCTACCTCTTCGTAGTCGTAACGCGAGAAAAAGTTGCGTCCGTACTGCTGGTAATGCGCTTGCAATACGTCGTTGACCGTTGTTCCAGACTTTTGCTTATTGGCG
c184913.graph_c0_seq1 len=680 path=[147220895:0-73 147233788:74-136 147233307:137-241 147221981:242-254 147230079:255-278 147237163:279-301 147230246:302-328 147237206:329-334 147237229:335-337 147222369:338-362 147237250:363-367 147227805:368-440 147230657:441-446 147228147:447-505 147223056:506-550 147237347:551-555 147223284:556-679]	GCGGGGTAGTTCCTCAGAGCACAGCCATATCCCCAGGAGACAATACCCTGGAGCTGTCCATTGCAGACCACGGGGCCACCAGAGTCACCCTGGCAGGAGTCCTTGCCTCCCTCCATGTATCCAACGCAGATCATGTTGGCGGTGATCTCTCCGGGGTAGGCGTTGCTACACTGGGTGGCGGTCAGGATGGGAGCATCCACACACTGAAGGAGGTCGGGGTAGTTGGATCCACTGCTGAGGGTGTTGCCCCATCCAGAGATCAGACAGCTGGTTCCGGCGGCGGCACAGCCACTGGGCAGAGCCACAGCCTTGACGTAGTTGTTGAGGGTGGCAGGAGAGGAGAGCTTGATCAGCATGATGTCGTTGTCGATGGTTCTGGAGTTGTAGCTGGCGTGTTGG…
c184913.graph_c0_seq2 len=506 path=[147220895:0-73 147221199:74-194 147221733:195-235 147236078:236-254 147230079:255-278 147237163:279-301 147232376:302-334 147237229:335-337 147222369:338-362 147237250:363-367 147222486:368-505]	GCGGGGTAGTTCCTCAGAGCACAGCCATATCCCCAGGAGACAATACCCTGGAGCTGTCCATTGCAGACCACGGGTCCACCAGAGTCACCCTGGCAAGAGTCCTTGCCGCCCTCCATGTATCCAACGCAAATCATGTTGGTGGTGATCTCTCCGGGGTAGGCGCTGCTACACTGGCTGGCGGTCAGGATGGGAGCGTCCAGACACTGAAGCTGGGAGGGCATGCTGGTTCCACTGCTGAGAAGGTTGCCCCATCCGGAGATCAGACAGCTGGTTCCGGCGGCGGCACAGCCACTGGGCAGAGCAACGGCCTTGACGTAGGCATTGAGGGTGGCGGCAGAGGAGAGCTTGATCAGCATGATGTCGTTGTCCAGGGTTCTGGAGTTGTAGCTGCCATGTTGG…
c184913.graph_c0_seq3 len=670 path=[147220895:0-73 147233788:74-136 147237093:137-194 147221733:195-235 147221955:236-241 147221981:242-254 147230079:255-278 147222101:279-328 147237206:329-334 147237229:335-337 147222369:338-362 147237250:363-367 147227805:368-440 147228114:441-446 147228147:447-505 147223056:506-550 147235854:551-566 147231502:567-669]	GCGGGGTAGTTCCTCAGAGCACAGCCATATCCCCAGGAGACAATACCCTGGAGCTGTCCATTGCAGACCACGGGGCCACCAGAGTCACCCTGGCAGGAGTCCTTGCCTCCCTCCATGTATCCAACGCAGATCATGTTAGCGGTGATCTGGCCGGGGTAGGCGCTGGTACACTGGGCGGAGGTCAGGATGGGGGCATCCAGACACTGAAGCTGGGAGGGCATGCTGGTTCCACTGCTCAGAAGGTTGCCCCATCCAGAGATCAGACAGCTGGTTCCGGCGGCAGCACAGCCACTGGGCAGAGCCACGGGCTGGACGTAGGCATTGAGGGAGGCAGGAGAGGAGAGCTTGATCAGCATGATGTCGTTGTCGATGGTTCTGGAGTTGTAGCTGGCGTGTTGG…
c124001.graph_c0_seq1 len=406 path=[72748324:0-405]	GTCCACCCCCAACCTACCCAAAAGACTACATGAAATTGAACAAGAGGTCTTCTGGAACCTACTACACTGAAGTTGGCAAATTTTGCACAGAGAGATACGAGGGCAAGCATATTGACCCTGGCATCTTCAGCGACCACCCCTTTCGATAAACCATACGCAAGCAAAAGAGGGTAAACTAGAGGTCCAATAATTACAGGGAACCGATACCTAAGAGAGAATCAAACAGCACGCACGTACCACTAATACGTCACGGGCGAAAAATAAAAAAAATAATTAATTCGGTCGGCCCGATCAGCACCACGAAATCGATCCTTTTCGCTAGCGCATAGGCCCTGAAATGTCCGAAACTCACTAATCGGCAACAATGAGCAGCGCGTAAACTAGCTAGCGACAGCGATC…
c231000.graph_c0_seq1 len=351 path=[309096851:0-350]	GATGCTTTCTAATAGGAACTCGATGATTAAACACAAAGGGAACAACACTATGCCTCATCCTGATCGTTACATTCCCGAGATTTTTCTTCATTTTCCAATTTGCATTTATTTCTAACTGGTTTAGTATCAAATTAAATGCACGGGGAAAGTGATGTGCTTGATACAATTTGAGTATTAATCCGTGCCTAATAATATTCTAGATATTGTTCCTTTCTTGACGTGTTAATATCTCCTTTTCGTTCCCAAAAAAAACCAAGCAACAGAGTCTTTTTTTTATAGCGTCACCGGTGGATTTTTAGCGAAGACGAAGTCTCACGGCACCAAAATTTTCCCAAAGAGACTATAAACTTA
c243290.graph_c0_seq1 len=219 path=[315489202:0-218]	GCTTTGGGCTTTGGCACATGCTGAGCGCAGAAAACTTGGCCATTATGAGCATTGACAGTCTTGAGGTTCAAGGAGATGTTGCAGGCCTTGCCTTCATCATTGAGTCCCATGCATCGGAAGCACCAGGTGTGCCATTTCTTGCCGGCGCCTTGGATTTCCTCTTGGGGGTAGACAGTCTTCTCACACTTGCCACACTTAGCAGACATCTCTCAAAGGCAG
c196525.graph_c0_seq1 len=3677 path=[239770412:0-38 239822719:39-43 239770563:44-52 239770602:53-369 239772088:370-419 239807843:420-431 239772394:432-912 239774397:913-925 239774443:926-962 239774586:963-986 239824862:987-996 239824872:997-1101 239824915:1102-1112 239775290:1113-1136 239775385:1137-1611 239777580:1612-2186 239780300:2187-2252 239825217:2253-2443 239825264:2444-2448 239804647:244…	GTACTGTTAAAAAAAAAATTCGGCACCTCCCGCCCTCCTTTCCCTTCCCTCCAAAGGAAAGCAAATCCCTAACCTCCAGTCCAGTCCGCCGCCGCCGTCGCACGCATGGCGGCCGCCCGCGCCGCCAAGCGCCCCAAGCACTCCTCCGACCACCCTTCCGCCTCCGCACCACAGAGAGGCGATGACGACTATGTGCCGGGGAACATCGTGGAGATCGAGCTCTGCAACTTCATGACTTACGACCGCCTCACCTGCCGCCCCGGTCCCCGCCTCAACCTCGTCGTCGGCCCCAACGGCTCCGGCAAGAGCTCCCTCGTCTGCGCCATCGCACTCGCGCTCGCCGCTGACCCAAGCATTCTCGGCAGGGCATCCAGCGTCGGAGCCTTCGTCAAGAGGGGG…
c196525.graph_c0_seq3 len=3734 path=[239770412:0-38 239770563:39-47 239770602:48-364 239772088:365-414 239772329:415-426 239772394:427-907 239774397:908-920 239774443:921-957 239774586:958-981 239774705:982-991 239824872:992-1096 239824915:1097-1107 239775290:1108-1131 239775385:1132-1606 239777580:1607-2181 239820715:2182-2243 239780300:2244-2309 239825217:2310-2500 239825244:2501-2506 239825250…	GTACTGTTAAAAAAAAAATTCGGCACCTCCCGCCCTCCTTTCCCTCCAAAGGAAAGCAAATCCCTAACCTCCAGTCCAGTCCGCCGCCGCCGTCGCACGCATGGCGGCCGCCCGCGCCGCCAAGCGCCCCAAGCACTCCTCCGACCACCCTTCCGCCTCCGCACCACAGAGAGGCGATGACGACTATGTGCCGGGGAACATCGTGGAGATCGAGCTCTGCAACTTCATGACTTACGACCGCCTCACCTGCCGCCCCGGTCCCCGCCTCAACCTCGTCGTCGGCCCCAACGGCTCCGGCAAGAGCTCCCTCGTCTGCGCCATCGCACTCGCGCTCGCCGCTGACCCAAGCATTCTCGGCAGGGCATCCAGCGTCGGAGCCTTCGTCAAGAGGGGGGAGGA…
c196525.graph_c0_seq4 len=2876 path=[239770412:0-38 239822719:39-43 239770563:44-52 239770602:53-369 239772088:370-419 239772329:420-431 239772394:432-912 239774397:913-925 239774443:926-962 239774586:963-986 239824862:987-996 239824872:997-1101 239824915:1102-1112 239775290:1113-1136 239775385:1137-1611 239777580:1612-2186 239780300:2187-2252 239825217:2253-2443 239825244:2444-2449 239825250:245…	GTACTGTTAAAAAAAAAATTCGGCACCTCCCGCCCTCCTTTCCCTTCCCTCCAAAGGAAAGCAAATCCCTAACCTCCAGTCCAGTCCGCCGCCGCCGTCGCACGCATGGCGGCCGCCCGCGCCGCCAAGCGCCCCAAGCACTCCTCCGACCACCCTTCCGCCTCCGCACCACAGAGAGGCGATGACGACTATGTGCCGGGGAACATCGTGGAGATCGAGCTCTGCAACTTCATGACTTACGACCGCCTCACCTGCCGCCCCGGTCCCCGCCTCAACCTCGTCGTCGGCCCCAACGGCTCCGGCAAGAGCTCCCTCGTCTGCGCCATCGCACTCGCGCTCGCCGCTGACCCAAGCATTCTCGGCAGGGCATCCAGCGTCGGAGCCTTCGTCAAGAGGGGG…
c196525.graph_c0_seq13 len=3330 path=[239817279:0-22 239772088:23-72 239772329:73-84 239772394:85-565 239774397:566-578 239774443:579-615 239774586:616-639 239774705:640-649 239824872:650-754 239824915:755-765 239775290:766-789 239775385:790-1264 239777580:1265-1839 239780300:1840-1905 239825217:1906-2096 239825244:2097-2102 239825250:2103-2116 239804704:2117-2136 239781669:2137-2159 239781801:21…	GCGCCGACTTCCTCCGGGCGCCGCCAGCGTCGGAGCCTTCGTCAAGAGGGGGGAGGAGTCCGGCCATGTCAAGATATCCCTCCGCGGGGATACACCCGACCACACCATCTGCATCACCAGGAAGATCGATACCAAAAACAAGTCCGACTGGCTGCTCAACGGTGCAACTGTCCCAAGAAAGGAAGTCATTGATGTCATCAAGAAATTCAATATTCAAGTTAACAACTTAACTCAGTTCTTGCCACAAGACCGGGTATGTGAATTTGCAAAGCTGAGTCCTATTCAACTTCTAGAAGAGACTGAAAAGGCTGTTGGTGATCCAGATTTACCTGTTCAGCATCGCCAACTTATAGAAAGGAGTAAGGAATTGAGGATTCTTGAAGTGGCTGTAAAGCAAAT…
c196525.graph_c1_seq1 len=388 path=[239814522:0-387]	GACAACTAAATAAGGTAGAGTAAATAAAAAGGAACAAATGGGACTTTGCTAGTTGAAATGAAGTCTCAATCAACACAGAGCATAAAACAGGAAGAAAGAACACAAAATTGTATCACTAGTTGGAATGTGGAAATACTCCTTATAAACAAAGCCTACATGCTAAAAATCGTTTTATCATGAGATGGAACACGACAGCTGTTATGTAGATAAGTTCAGAAAAAGGGCAATTTGCAGTGCTAGTCAAATTTCTTACTTTGCCAAGAATGTATAATTAGCAAACTAACCACATGGGTAAAATACTGAAGAAATAAGTCAACTCCAGCAAAATCCTAAGAACGACAGTTTTGACTTACCTTTTGGAAAATCAAGGCTGGGCCCACACGCGCGC
c177554.graph_c0_seq1 len=341 path=[128588086:0-340]	GTTAGTATGAGGTAATGCCATTGTCCATTTACTAGTAATAATCTAATTTCTCCAATTCAATTTTTTTGCATGCTATTTACAGGGAAAAGAACACAGTAATCATTGCTTCCAAGCAAACAAGAAAGAATACAAGCCAGCTAATAACAATTGAGATCTGCCCATGTCAATATCAAAAACAGTGATAAATAGCCAATGCCATGCATAACTCTCCAGGAACAAATTCAGGAGTGTCTAACTGCTAAATTCTATTATTAAGCATTGAATTCAAGCAAGCAAAACTTTTATAAACAGTAAGTAATGGAAAGCCATCATCTTCAGTAGTCACTGACCCTTTCTCCTTG
c177554.graph_c1_seq1 len=486 path=[128584385:0-86 128584823:87-109 128584931:110-271 128585600:272-281 128585655:282-369 128586045:370-485]	GCTTCATGAGCTGCCTAGGCCTCCAGGCAATGTGGAGCCCCTTTGGCCTTCTGGTCTGGTTGGTTACTCTGGTCCTCTGGTACCAAAGCGTCATCAAGCTCCTACAGTGTCAGTGCGTGTCTCGCCGACGACATTGCAGACAGCCTCGCCGCTTCCACGACCACCTGCTGCACTGACACGCAGTTATTCCATACCCTCGAACAGCCGAAGAACACCCATCATTACTGTGAATAAGTTGTTGGAGGCTAGGCATAGCAGGGAGAGCAGTGATGGACCTGATGGTTCTTCCCTGTCACTGACTCCTTTGTCATTAGCTGATTTGTCCCACCAGCCAACGGCGATATCAACTACAGGGAGCACAAGGAGAAAGGAAACACTGTGACACATATCTGCCAAATG…
c31046.graph_c0_seq1 len=327 path=[19056537:0-326]	GCTTATTTGAACTTAGATACAAACATTGCGCAATTATAAAAGAGTACTGCCCTTCCTTAACTGAAACTATTGAATAAAATGCTGCATAATTATATGCTGTGAGCTTTTTTTTTTTAAGCGTTTATCATAAATTGATTGTATTTTTATGTTGTGGCTTTATTGTGGGGACGCTATATTTGTTAGGCATTGTTGAGCATATAATTTAAACTCATGTCGGACGACGATGAATTAATATCATATAATGCAATTAAGGAAGTAATTCCTTATTTGTATGACTGGATTAGCTGCCATAGATTGTTGTGGCCATCATAAAGTTGCAGGTGGGGC
c150868.graph_c0_seq1 len=328 path=[96516077:0-236 96514189:237-327]	CGGCACAGTTAGCTGAAAGGCTAGAACTAAGGCTTATTAAACATCGTGGTTACTTGAGTAAAACTTCTAATAACAACTATCTAGCTAAAAGCATCATTTTTTTTCCATAAGCCTATGCACGACAGTAAAATCCTACTGAGGTTACTGAAAGTTCAAATAACTAACTAGATTCCACGGTATAGCGTAGTAAGGGGTTACATGGTATCTAACGGCGGTTCGATATTGTAACCGATGCAGGGTTGGCATCGAACTTCCACAAATCGAGGTGCGGTACGAGCACTTGTCCATTGAGGCGGGCGTCTACGTGGGCAAGCGCGCGCTGCCCACG
c122075.graph_c1_seq1 len=279 path=[71200046:0-278]	TTGGCGATGATGTTGTGGATGTTATCTACCGAGTAACGCCGAAGGATACGCTCGAGGTCCAATCGCGTCCGGGGTGGGAGATAGAGGTTCTCGCCGGTGAGGTATTGGCTGAAGGCCTGGTAAGAGGCGCAGCCGGAGATGAGGGTCTCGTCGAGACTGGGGTGGTCCGAGTCCCAGGTAAACCAGTTCTCAGTGAGGTGGGAGTGAGCGAGTGCCTCAGGAGTGTGGGGTGCGAGCAGACGGTCCATCATGTTGGCTGATAAGGACGGGAGAGACTCG
c179203.graph_c0_seq1 len=1313 path=[131737776:0-231 131726562:232-401 131727220:402-432 131739317:433-495 131727613:496-1207 131730689:1208-1246 131730864:1247-1312]	TTTAGATAATGCTCACAAATATATTGCTGAATCATTTCATACATGATATAAACCATACTATGTGTTAATATTACAAGTCATCAAAGTTCAAATAGACCATATCGGCTCAAGTTTACATTAGGGATGTTCAAGCCAAATGATTACATCACACAAAAGCGGAAGTGGTAGCGGAAGCAAAAGGGGGAAGGTGCATCTCACCATAGGCAAGCAACTGGGAAGACCTGTGTGCGACCGATATTATCCAGGGACCTAGGTAATATTGGAGCACACCAGAGTCAACTTGGTCGGCCAGACTGGAGTAACATCTAGACTATTATGGCCTAATCTAAACTCCACCGTCTTCTTCACTATTAGCTCCTTGATCTTCGTAGTAGATATAGTGTCCTTAATCCACGGGCT…
c1798.graph_c0_seq1 len=319 path=[1054974:0-318]	GCCTCCTACATCAGTGCAAACCACTGGCAATGCACACAAGCCAGCCTCTCCTAAGGCAAGAGGCAGACCCTCAGATTGCGAGCTGTTAAAGAACAGCCAACCAGTTGAGAGAACTTTGGTTGCATCACCAAGACCCATAAGGAACACATTGGCTGAGAGACCCTCTGCTGAGATAAGCTCTCTGCATTCTGCTGTGTAATCAAGATCTTTTGTAGTTGAACCGTATACACTTAAGTTGAAATTTGTGATCTTGAATTGGTTCACAATTACTGCAGCAGATCGAATAGCAGTCTTGATATCCTTCAAGTCGTACACGTGA
c184836.graph_c0_seq1 len=483 path=[146970014:0-34 146971819:35-49 146971890:50-228 146972744:229-253 146990581:254-273 146976330:274-294 146976415:295-367 146973392:368-412 146973639:413-455 146973850:456-482]	AACATTTACAAATATGTCAACACCTGCTACCCTGCGGCAACAATATATTCTAAAACAAAATTAAGTTACAAAACGAAAAGAACAAATTACTGGTCAATTTGAACCTAGTGAATGAGACACAATCAGTCTCAGGTATATACTGCAGGAACTGCACCATGTTTTTAAGTGAATGGCAGGAGAACCGCCAGCCATTGCGTTAAGAGAGACAAAATTGAACGGGGAGTCAAGAGTAGGGCTGTAAAACTGTGTTCAGGCGCACATCGTATGCGAAGGAATGTCTCAATAGCTGGTACACAGCACATTACCATGAAACAATGAAAAATAAAGCAGTTAAGATTATTGGCAGTTACCGTACCTGGTCCGGCAACAACCTGTGCTAACATTGTGTCAGGAAATGCA…
c184836.graph_c0_seq2 len=754 path=[146977680:0-1 146968982:2-25 146990205:26-26 146977815:27-131 146990301:132-141 146978299:142-153 146978327:154-167 146978376:168-208 146978520:209-214 146978544:215-254 146988658:255-255 146988664:256-286 146978870:287-338 146979102:339-357 146979210:358-433 146979552:434-469 146984949:470-471 146979696:472-496 146972744:497-521 146972848:522-638 146973392:639…	CGATATCTGAGCTTCAGAAGAAGGTAGGTTACCCTCATTAAGATTCCTTTGTGGTTTGCATGCTGCTTGTGTACAAGGACCACTAAGGAATATTGTTGATATGAGCCATTGAGCCTCCATAAACACACCCTTACCAAAAAAAAGTTGAAGAAGGAACCACAAACATTTTCTGAAACCAGTGTGTTTTTAACGAAGTTCAACGTGTAGACAGTCTGCTGGAAGCATCGTTTTGTTTAGTTATGTTTAAATCTTATTTAATCATCTAGTTCGTCAACATTTACAAATCGTATGGCAAGTTGGCAACACCTGCTATCCTGCTATAACAATATATTATAAAAAGGAAGTTACAAAATGAAATAACTGGACAATTTGAACCTAGTGATTGAGATACAATCAGTC…
c201281.graph_c0_seq1 len=1232 path=[291448955:0-1231]	GAAATTTAAAAATTTACTTTTTTATGGGCAATTTTGACATAATAGTTTAAGTGTGGCTTTGATAAGGGAAGATTCATAGTTCAAGGTGTTTGTTGATATAGTTGTTCAAAATGTTGTCTTTAAGCATTGATTCTGGTTGTAACCCAATGCATAAAAGAAGCATATCTAGGTTGCATTTATCTTAACTTAAAAAAGTTTAGTAAAGTCGAAGTGTACTTTCTTTTTGTGCTCCAGAAACGTCACTGGAGTAAAAATCTGATAACGGAACTGCTTTAGAAGAAACAAAGGGTGACAGCACAACTAAGCCAGAAGGATTTGTTAGGAAGGATGCAATTTATACTCAAGAATTAGAAGAAGATTTAAGTGAAACTTTGCAGTCAATATTGGCAGCAATTGACG…
c86204.graph_c0_seq1 len=240 path=[49433295:0-239]	GGAATGCCTATGGGTCTTGGCGCTGGGTATCATCTCAGCAATGTTTGGTCCGACAAAGAGAAGGAGATGTCCCCTACGACATCCAAGGAAGCCGTCGTATCCGCTGGTGGAGCGACACCTCAACGCGAGAAATCTAGGTCGACGCATCTCAAAGAGAAGCTGAAGCAGAAACTCTTAGACGATCCACCAGATTCGCCACCAGACAAATCGTCTTCACCCTCGAAATTATCGAGACACGCG
c200130.graph_c0_seq1 len=3690 path=[289224398:0-145 289225036:146-260 289225553:261-280 289314961:281-350 289226199:351-491 289280190:492-501 289227278:502-526 289315063:527-537 289315074:538-539 289227586:540-540 289227591:541-603 289315120:604-856 289230198:857-881 289230402:882-989 289315191:990-1018 289231451:1019-1057 289231719:1058-1068 289231748:1069-1143 289232186:1144-1493 289315272:149…	ATTCTTTTTTTTGGGGTAGCGGCAGGAAAGCATCAGGCCCTACGCTGTCGCCTTCCCTGGACCAGCTCACAACAACGAGAAGACATGTACATAACTATGCAGTGCAGACATGCCGGACTGCATGAACAGCTGCCCTATCATTTCGGATTTTTGGCCAATTTTTCCCCAACAATACGTTACCCAGGAGGTCTAAAGAAGAGAAATAAGATAAGAAAAAAACTTATGTACAAATGGTAAAAAAAAGGGAAAAAGGGGCGAGAAGCTATCTACTGGCTTGATTGAATGGAGCAAAGAAGCTCCCTTCTATCAACAAAAAGATGCGTCTTGCATCTATACGCATCGGCTCACGCCAAAAAAGTGTCAGCGTTCTTCATCCCTCAAATCTCTTCTGCCGTCCCG…
c200130.graph_c0_seq2 len=1785 path=[289243693:0-14 289316059:15-59 289243949:60-99 289244171:100-198 289244711:199-348 289245470:349-449 289316192:450-460 289289076:461-461 289246080:462-577 289316267:578-598 289246712:599-661 289286598:662-746 289247458:747-902 289316404:903-903 289300425:904-923 289316416:924-934 289316427:935-960 289290534:961-1010 289248818:1011-1053 289249052:1054-1072 2892…	GTCAAACAAAACAGAAGCAATATTTGAATGAGTGTGATCCTGCTCGTTGATGTTGCTGGATGTAGCAGATCTTGCTTGGTTTGATCGAGCCAGCCATGATATAATGGGCTCTGACTCAGAACTTCCTGTACTGTTTCCATCCATGTCTTCTCTCTCATCCCCTTCAAACTCCGGCTTAAATACTGACCTTGAATTATTATGATTAGATCTCTTGCAAGCTTCACCTGGCAAAAGCAGGAGCTTGATCCTCTCATTTTGAAGATTGATCCATTCTTCGTCTTTATCATCATACCTGACATGATGCAACCTTGTCACAGGGTCATATTCCTTGACCAGGCCAAAGTACCATGTCTCATCAAGAGGCCAAAACACCCTAATCCTCTCTTTTACAATGCAAAA…
c200130.graph_c0_seq3 len=244 path=[289304228:0-24 289251265:25-122 289294435:123-129 289251743:130-171 289316592:172-203 289252054:204-243]	GAGTAGGAGCGTCGATCCGACCACAGAAGCGAGACCAAAACCACCACACGCTCGGTATTATCGGATGCGATCCGACCACCGATCGGCGCCAAATTGGGCGGCGGAATCGAATCCGCGCACGGGCGAGGTTCGATCTGCGGCAAAAGCCCCTTGCCTCGGCCAATCCAATGGGGCCAATTAGGGTTTCGTCGACGCCACGGGAACCTAGGGTTTGCTCTTTTCGGTTTTTTTCCTCTGCTTTTTC
c33981.graph_c0_seq1 len=441 path=[20693292:0-440]	GTCAGAAGCGAACCACTGCTGGAAGGCAGCTACCAGGTTGGTGACGTGAGCAGTCACGTTGGGGTTGCCATCCCGATCACCTCCCATCCAGCTACCAAAGCGAATCGGACAGCACAAAAGGGGGAGCTCCTTGCCTGTGTATTTGTACATGGTCTTGGACAAGCGTTCCAAGTATTTGGGCACTGCCTCCCACAGCGACTGCTGAATAATGTGCAGCCCAGTCTGTGCCTCTGCAGGAGTAAAGCAACAAAATTTACATAATACACAGTAGCAAGAATAGAATAGGCATGCATCCATTGCAATTTAGATAATTGTGTGTAATATGAGCGTTATTCTACTGTACTTATGTATACGATTCATGTAAATAAATTTGCTAAAGGGTCAATTACATGTTAGTTT…
c186995.graph_c0_seq1 len=540 path=[156005860:0-470 156007911:471-539]	GAGGCTTTTCCAAACAGAGAAAGGACTGTTTCACTTGACAATGGAAGAATGCATAGTGTTGTTAGAAATGGGTCAAGCCAGGCTACTACAAGCAAAGTTACAAGTCAAAAAATTCCGAGCAAGGGTCCTATCATAAATAAGCCTTCTATGAAGGATGTGAATGATCAACCACCGAAGAAGAATAATGTACCTTCAAAGCACCTTGTCTCACAGAATGAGCGGCCACAATCCTCACAGAGTCAGAGGATGCAATCAGCCTCACATGGTCAGAGACCACATCAATCGGTGCAGAGTCAGAGGTTGCAGCAGTCGTTGCAGAGTCGAAAGCCACAGCAGTTGTCGCAGAGTCAGAGGCCACAGCAGTTGTTGCAGAGTCAGAAGCCGCAGCAATCATTGCAG…
c43440.graph_c0_seq2 len=217 path=[25769270:0-139 25769901:140-163 25771871:164-216]	CAGAGAAACACAACTCGGATTGTCTTTTTAAAAACAACCCTTAGTACAAACAAGAATCGAAAATGGTTAACTTTACAGTCGCTCAACTCAGAGAGATTATGGATTACCGTAACAACATCCGTAACATGTCGGTCATTGCCCACGTCGATCACGGCAAGACCACATTGACGGACTCTCTTATCTCTGCCGCCGGTATCATTGCCGCCGCCAACGCCGG
c175420.graph_c0_seq1 len=382 path=[124791496:0-189 124792352:190-225 124792538:226-280 124795295:281-284 124792748:285-285 124792753:286-381]	GCGGTGGAGGCGCTCGCTGCTGCGCTGCACCTTCACGGCGCCGAGGCGGGAGGAGGTGAGGGACGCGAGGTACACCGTGCTGAACCCGCCCTGGCCGATCACGCGGGATGAGAAGCCGCCCGTGATCGACTCGATCTCGGCCCACTCGAGCCGCCTCGCCAGCCCGCTCTTGCCGACCGACGCGCCGCCCATCTCGTCCGAGACGATGGAGTCGGTTCGGCCCGCCTCACGCTTGTCGCGCCCGCCGCGGCGGACGCACGCGAAGAGACCGCACCCGTGCAACATACCCCCGTGCTCGGTGCTCGGCGAAAGATTACAAGCGCGCCGGGGAGTGGTAGGAGCGGAGGGCGATAAGATCACGAGGAGGTTTTGCAATTGTGCA
c175420.graph_c0_seq3 len=409 path=[124791496:0-189 124792352:190-225 124792538:226-280 124793645:281-312 124792753:313-408]	GCGGTGGAGGCGCTCGCTGCTGCGCTGCACCTTCACGGCGCCGAGGCGGGAGGAGGTGAGGGACGCGAGGTACACCGTGCTGAACCCGCCCTGGCCGATCACGCGGGATGAGAAGCCGCCCGTGATCGACTCGATCTCGGCCCACTCGAGCCGCCTCGCCAGCCCGCTCTTGCCGACCGACGCGCCGCCCATCTCGTCCGAGACGATGGAGTCGGTTCGGCCCGCCTCACGCTTGTCGCGCCCGCCGCGGCGGACGCACGCGAAGAGACCGCACCCGTGCAGCATTTCGCACACACCGCAGCAACTTAACACGCCCCCGTGCTCGGTGCTCGGCGAAAGATTACAAGCGCGCCGGGGAGTGGTAGGAGCGGAGGGCGATAAGATCACGAGGAGGTTTTG…
c19409.graph_c0_seq1 len=944 path=[11124170:0-257 11125473:258-943]	GCCGCGTGCCCGAGTCCGTCCTGGCGAGAAGCTTCTCATAACAGGATGAGGTAGTTGGAGGGGGCAATACCCGTCTCTCCTGTCTCCTTTCTGGCCTGCCACCACCTTCCGCTAACGTCTGAAACCTCAAGAATCTCATGCTTGGAGAAGCTAATCTCGTTCGCATCGTCTGGGTTCGCCTCGTAGCTGTAGATGGCCTTGGCGCGATACGGGTACTCGGTTGGAGGCACTATCTCCGCGTCGTTGGTTGATGGGCCTGGTTTGCCGCTGCTACCGAGGGCCGGTGCCGTGAAGGCCGGTGCGCCAAGCGTAGAATTGCGGTTCGCCCCTGATGAGATACCGGCAACCGGAGACGGGTTCTCAAAGCCATTGAGCTGTGCGGATGTGTACATTTGGGGG…
c159538.graph_c0_seq1 len=320 path=[105486378:0-86 105482106:87-159 105484828:160-210 105482632:211-319]	CAGTAATCCAGCTGGGAAAGGTAGATGATATCAATTCTGATGAACATCATTGTGCTACCGTTAAGTACCAGAACTTATATATTGACGATTCAGGAAGACTTATAGACTATGCGTTTTGTGAGGTGGACCAGTGTGCCATACCAACAATTTCTAACAAACTGTGTGGATCTGAAATGATTATTAACGATCTCCAAACCATCATGGATCCTCGATGTGGTGCAATAGAAGTCTATAAGGTCGGCAGAGAGACAGGACATACTAAAGGAGAAATGTTTCCTTATTTACAATCTGCAATCATATCCAACTTGTTTGGCGAAGAC
c247152.graph_c0_seq1 len=209 path=[317333081:0-208]	GAGCAAATTGTTTGTGGGTTTGATTTACTTCGAGTTCATGGACAATCATATGTCATTGATGTTAATGGTTGGTCATTTGTGAAGGGAAATGACGATTATTATAGTAATTGTGCTCGTATATTGAGATCAATGTTTTTGACGGCCATTCGAAAACGTAAGGTCAGCATTGATTCTATACCAAGAGAGCTTAGATTTGAGAATTCATGGCG
c134354.graph_c0_seq1 len=399 path=[81068694:0-80 81068987:81-136 81069212:137-239 81069700:240-245 81069723:246-398]	GGTACGTAGGCAGAAGAACCAGCAAAAGGAACAAGAAGTTAGGCAAGAGATATTAAGGAGGATGAGAGGGAGAGGTGTCTACTTAATTAGTGAACTAACCCTTGTTTGAGAGGAGAACGGAGAAGGGATTAAAAGGATGGAGTTACGTACTGGCCGGTACGGCCGGCGTGCGTGACAGCTCATCGGCGTGGGGCCACGCGCGGGGAGCTGACGTGTCTTTTGGCTGTCTCTAACGGATGGCCGGGTCCTGGACAGCTGGACCCACCCACCCCTCCTGAAGCGGACCAGGATCGAGTAATTAACGGGCGCTTTTTGATCGCGTCTCTCCCCTCCAGTGTACTCTGGTAGAAGATTAGCCGCTGCAACGCAAGATTAATTAATCAACTAACTACGGTGAGG
c122705.graph_c0_seq1 len=907 path=[71718810:0-429 71720911:430-906]	GCGGTGCAAGGCATGATAGATTGATTCTAAGAATGTATAAACATGCGACGTGATTGGACAGGAGCTGATTAACAAGGTTAAGACGTGCTGTGAACTAAGAATGGACTCCGCTATCGATGTAAATATTCAGAAGACCTGCATCTTGGAGAATCTAGCACGGGTCCAAATGCCGACGAGAGCGGCCAGAGGTGCAATGGTGTAGGCCAAAATGCGAATGAGTCGGCTGCTGTTGGCAACGCTGAACATGGACCAAGCTCCACCAAGATGAAGAGTGAAGAGGAGTAGGGTGAATGTGATGTATCCGGAAAGCCTGTGGTATTTCCATACTGTCTTGGCTTGCTGTGCCCCACCAAATGCTGCGCCATCGAACCAGACACTTGCACCACCAACGGCAACTTG…
c185578.graph_c0_seq1 len=849 path=[149802538:0-85 149813495:86-109 149802887:110-336 149813648:337-370 149813677:371-437 149804339:438-467 149804457:468-576 149813682:577-848]	GGAGTCTTAGGACAGCACGATGGTGGGCCAACCACATAGAACTACAGGAGAAAAATTCAGCAAGGCAATCCAAAGGCAAGAAAGCAGGGGAGCCCAATTAGTGGGCGGCAGTGTTAAGACATGGTTGGGTGATGCTGACAGCAAGATGGCAATACAGTAATACACAATCGCTGGAATGCAACATGGAGATGCAGCAGGGTGGCGTCAACAGTGGGGCGGTGTTGTATGGCAGTGTGAGTGCATGGTGGAGGCATGATAGGGAAGCCTAATGAGTAAAGACAAGAAGTAACTCAGATGTGCAGAAGATTGGCCATCTGGGGATGGCAGCTGGTCTGATATTGAAAACTGAGAAAAGAGAAAGATGATACGAGAGCATCAACAATAGGACACTTTGTGGTC…
c157490.graph_c0_seq1 len=641 path=[103276160:0-475 103278368:476-501 103278485:502-530 103278606:531-554 103278697:555-567 103278772:568-640]	TCTACAAGCAAGTTGAGGTACTCAACTGGTTGCTGCAGATTCTAATAGACACACAGATAGGATAGGAATTTGCAGGTTTATGGGCCAACCAGAAGACCCTCGTTAGTATGCATGAGCTGGTGTCACCGATGGTACGCTACGAGCTTAGCCGGATTTCAGCCACGATTTTTATTGCCATGGGGAGTGGGAAGCTCCACTGTACTGGGGAGAAAAGGTTCAGCATATTTCAAGCCTGGTTCAGGCCAATGCTGATAGATTTTGGTTGGCTCAGGAGGTGTCCGAAGGGTCTCAACCTGACGACACTGGAGGAAGGAATCGGGCAAGCGCTGTTGACACTCACATTGACACAGCAGCAGGTGTTTTTCATGGAGTGGTTTGAGGCTTTCAGCGGGCAAGGCC…
c156852.graph_c0_seq1 len=393 path=[102585311:0-392]	TTGCAAGATCCAGCTCGGTATGCCCCTGTACGGACGCTCTTTCGCTCAAGTTATCGATTTGAGCAAGGACCACAAGGGTATGGGACAGAAGTTCAACGGATCTGGCTCGGGAACCTGGGAGGCCGGCACACTCGACTACAAGGACCTCCCCCTCAACGGCAGCGTTGTGTACCATGACGACCAGGTGATTGGCAGCTGGAGCTGGGACAAGGCCAAGAAGGAGCTTGTCAGCTACGATACTCCCAAGGTTGCTGCCGCGAAGGCCCAGTACCTGAAGCGCCAGGGTCTTGGTGGTGCTTGGTGGTGGGACAGCTCCAGCGATCGCACTGATGACAAGAGCTTGACCCGCACTGTTGTCAACGAGCTCGGTGGCTCCAGGAACCTCAAGCGCAG
c156852.graph_c1_seq1 len=919 path=[102587188:0-701 102596080:702-918]	GCTGGATCTTGCAAGGGGAGGCGACGTGCGACTTGTAGTATTGGATAGCCTGCTCGGTGTTGAAAGGGACGAACTTGTTCTGGATCACGTCCCATCCGTCGGTGGACTTGGGGTTGGACTTGCTGGGGAAAACTTGGGACAGGTGGCCGGTGAAGTTGGAGAAGCCGGGGCCCTGGTAGTCAAAGGCCATAAGGTTCCAGTTGTCGACGTAGGGATCCATCTCGGCAACTTTGTACACATTGTAGCGCGAGGGGCCAGCAGGAGCAGAAATGCTGAGGTCGAAGTGATAGCCGTTTGCGTACTTGGCCGAGTACTCATCGTAAGCCTGACGGCATCGCTTGACGGTGTCAACAAGGTTGTCAGCATCGGTTTCATCCTCGGGATACTCCCAATCGATGT…
c111710.graph_c0_seq1 len=384 path=[63541853:0-92 63542253:93-383]	GGTAGTACTCTAGCCTTTAAAACTACTACCTCTTCTTCCCTAGCCGAGGCTAGACAACGAGTATTTCACTTATACAGAAATTGGCAGCGCGCTGCTCCAAAGGTAGTTACAGATTATCTTCTTGATATTCCTATTTCAGCCGTACGAGCCAAAATCAGAGAAGAATTCGAAAAAAATCGGGATGTAAACGATTTGCGTGTGATTGATATTTTACTTTTCAAAGGTCAGGCCGAATACCAAGAAACTGTAAACATGTGGAAGATGGAATCGCATGTCTTGAATTATTTTGCTAAAGAAGAATCACCTCCTAAACCACAAAGTTTCTTAGAAAAATTTTACGAGGGTAGAGATTGAGCTCTAAAGCGTCAAAAAAAAATTAAGCCG
c27545.graph_c0_seq1 len=462 path=[16790830:0-461]	GCTTGTTGGTGATCTTCCTTGGGAGTGAGTTCCTAACTTTGTGGGTCTTGTGAGTTTAATGCATCTTACCTTATCCAAATAATGATGGTTTTTATGATCTCTTGTGGCATTCTTCTCATGCATATAATACCTTTGCCCATCCAGACGACAATATCCCTTTTGATGTTGATGTAACTGTAGTTAGCGCGTAGGAGATCTTTGTAGCAGAATGATGGAACTTGGTATAACTTTAATATGGTAGCCTGCTCTTCTCCTGCAAGTGGTTTAAAGGCAGATAAATTGTTGCAAAACAATACCCAACACTTGCTCAAATGCTGAGATGGAGCCATGTGTAAAAATGGCCATTTGAGTCTCTAGTTTACTGAGAAGTCCAATTTTGCCCTTTTGTGGCTAATATGT…
c235079.graph_c0_seq1 len=242 path=[311431839:0-241]	GCCGCTTTCAGTGGCGCCGTCCACGATGCCGTATATACCGCAGTACCGCGGTGCTTTGGACCAGACGTAGATTCCCAATCGACCAGAAGTGTGATGGTGTCCTCGGTCTGAGGCACGCAATTGAAGGGTTCAGAGGTTGCGATTCCAGTGGCAGCGCTCGCTACGACGCGTGTGGGCTCGCCGCGCCCTTGCATAATCCAGCAATGTATGTCGATGTGATGAGATGAGAGATAATAGCTGAT
c235472.graph_c0_seq1 len=256 path=[311651279:0-255]	GCTCACCTTATCAGCTATGTATGACTAATGAAAATATAAACTTAATGCCCATACTTACTACTTATGCGGGATATGACAAAAGCAAGCATTTACGCACCCAAGGGAACTCGATAGCGCCCTGGAGGCCTCGTCACATTCAGACCCTTGATAACCTAAAAAACTCAATTTGCCGTCATAACTTGCTATCAGCTGAATGCACTTATTTTGTCAGATTCACCTACCGTGTCTTGTATCGTTTTCCTCTGCCTAATTACTT
c188365.graph_c0_seq1 len=2754 path=[163569955:0-825 163573556:826-843 163573634:844-1176 163586215:1177-1200 163586292:1201-1208 163586341:1209-1257 163586585:1258-1282 163586742:1283-1306 163586867:1307-1325 163586962:1326-1424 163596168:1425-1429 163592009:1430-1498 163587826:1499-1615 163595456:1616-1616 163588376:1617-1695 163575146:1696-2084 163577154:2085-2086 163577162:2087-2130 163556025…	CAGTACCAGGGAGAGGGCGGCGTACGTAGAGCGCGGTGCCACTTGTGCGGGGAGGAGCGGGGAGGAGAGGCGTCGGCGGCATCGAGTTGGTGGTGGTGGTGCGTCGGTAGGAGTGGGTTTGCGGCTTCGGCTTCGGCGGCGAAGGGAGAGATGGAGAGCACCATGAGGGGGATACGGGGAGACGGGGCGCCGTGCGTGCTGGACATGGACGACGCGGCGACCGTGGGCGGCGGCGTCGAGGACATCTACGGCGAGGACTGCGCCACCGAGGAGCAGCTCGTCACGCCGTGGACCGTCTCCGTCGCGAGCGGTTACAATTTGCTGAGGGATCCACGCTACAACAAGGGACTTGCCTTCACAGAGAGAGAGCGCGAGACGCACTACCTCCGTGGCCTTCTG…
c188365.graph_c0_seq2 len=2235 path=[163569955:0-825 163573556:826-843 163573634:844-1176 163575146:1177-1565 163577154:1566-1567 163577162:1568-1611 163556025:1612-2016 163557818:2017-2039 163557927:2040-2086 163558134:2087-2090 163558148:2091-2126 163583782:2127-2133 163558342:2134-2148 163583866:2149-2155 163558422:2156-2234]	CAGTACCAGGGAGAGGGCGGCGTACGTAGAGCGCGGTGCCACTTGTGCGGGGAGGAGCGGGGAGGAGAGGCGTCGGCGGCATCGAGTTGGTGGTGGTGGTGCGTCGGTAGGAGTGGGTTTGCGGCTTCGGCTTCGGCGGCGAAGGGAGAGATGGAGAGCACCATGAGGGGGATACGGGGAGACGGGGCGCCGTGCGTGCTGGACATGGACGACGCGGCGACCGTGGGCGGCGGCGTCGAGGACATCTACGGCGAGGACTGCGCCACCGAGGAGCAGCTCGTCACGCCGTGGACCGTCTCCGTCGCGAGCGGTTACAATTTGCTGAGGGATCCACGCTACAACAAGGGACTTGCCTTCACAGAGAGAGAGCGCGAGACGCACTACCTCCGTGGCCTTCTG…
c233186.graph_c0_seq1 len=203 path=[310369719:0-202]	GTGAGTCTTCAGCTTTCTTACTTGCCAAAATCTTGAAATTCACAATGCCCATGTGACTTAAAAAACACTATATTGGATTTTGCACTAGATACTTCGCCTGTATAGATTTCTACAAAAAAAAAACATGTAAAAACTACTACGTAGTTACCTCACCTTGATTAGCCCAAGACAGTAAAAATTCTGGACATTGCAGCAAAACGGAA
c247920.graph_c0_seq1 len=263 path=[317700615:0-262]	GTGAGTTGCAGCATTGTCTAACGGCTAGCGGAGTTGCATGCGAATTTTTTGTTTACTCTGTGATGAGTTGATGCCTCAAGCAACTTTAGCTATTGCCAGAACTGTCTCTTAACTGTAATGTCCAAACGTTTCAAAAAACTAGCTAATTTGTAGTCCAAAAAGTGAACAAAAATGGATATGCTTGATTGCATTACTACAGGTCTCAACAGCCAATAACAATCACCTGATGTAGCCCTTATAGTTCATCTGACCTGTCCTGTCTT
c220518.graph_c0_seq1 len=259 path=[303587072:0-258]	GTCTGCCACAGGCTCGTCTGTAGGATCATGGTAGGGAGAAAGGTATTCATGCGCCAAAGCATCTCCGGCCTTTACACGCTCCTTGGGGCTAAACACAAGCATGCGCTCCAGCAGGTCAACAGCAGCAGGATCGGCATTCTTGAACTTGTTCGCCAAAGGTTGCCTCTCGCGCTTGGGTAATGACTGGACAAATCGAAGGGTGTTTTCGCTGCAAATAGTCTTGATCACGTTGTCTGGCGGCGTTCCAAGCAATTCCGTG
c154930.graph_c0_seq2 len=240 path=[100624361:0-122 100626266:123-239]	ATAGCTGTGATAGAAACATTCGTAATTTACTGTGTTTATTATCTTTCTTTTGGGGCGAGTATCATACAAAAAAATTTCATTTGTTTCCGCAATCTTGCTGCAAAAGAAATGTATTAGTATGGAAAAAATGAACATGAGTGTTGAATCATGTGCCCAATCAAATATTTTTACCACTTTGTGTAATATTTGTTTTCTGTCATGTTATTGATTACATCCAGGGAAATGTTGCTCGTGATGTTG
c250321.graph_c0_seq1 len=244 path=[318868678:0-243]	GGTAGATGCTGACATTCGAGATACGCGCTTCTGGGACCTTTTAGATCGCGACGACGTTGTCTTCACCGCTCGGCGACGAACCATTGACGGCAGGCCCGCCGAGGATGTTCTTGCCGCTGCTGAAGACGAATATGGATTCTCAGAGGCTGAGGAGAGCGACTTGGAGGATTCAGAGGAGCGAACTGAGAGGGGTAACGACTCTGAAGTGATAGAGGTTGTCAAGGTCAAGCGTAGGAAGGCTACG
c243041.graph_c0_seq1 len=231 path=[315369700:0-230]	GCAGAATACGCCATGCTGTAGGCCTCTCCGGCACGGGAAATGGAGACTCGTTTCTCCGCCTCTGCGCATCCAGGACTGCAGCTGCGTACTCACGATTCTCTCGAGTCTCCCTTGCTGAGGCCACAAGGTGGATGGCCGGGCCTGGCGGAGAGCTGCAGCAGTCGGCTGGCGACCGGTGGGGCAACACTCATGAGGGCACTGGGGGCATGATAGGCATTGAGGTAGTGGAGG
c213359.graph_c0_seq1 len=215 path=[299368921:0-214]	GGCGGTTAAATTTCCATCTACATCGATGGAGTGCATCTTCATCTTCTGGCCTGCAGCTGGTATACTACAGAGTACAGACACTTGAGAGGAGCCGCAGACACTCAGGATTGTTGCAGTTTGACAGTGGGTTAATTATACAGTAGCACGATCGACAAGCTTGTTAGCTGGGACTGCGAGTAATTTGAAGAGAAAATCTAGAAAACAATGTACTGTTT
c185242.graph_c0_seq6 len=456 path=[148468029:0-97 148460285:98-161 148464722:162-207 148473168:208-220 148464960:221-255 148465130:256-265 148473212:266-272 148473219:273-273 148473220:274-289 148473236:290-291 148473238:292-301 148465331:302-323 148465432:324-374 148465644:375-405 148465806:406-455]	GACGGGGCACTCGAGCAGCTCGTGGACGTTGCTCGCCGGCGCGCCGCCCTTGGGGCAGGCGGCCCTGGCGGCGAGGAGCGCGCCGTGCGTGTGGAGGACGAGGCCGACGTCGTCCGCGTCCATGGAGGCGTCGGGCAGCGAGAGGCACTCGACGCTGTCCACGTCCATGGCGCGCGCCCGCCCGCCTACGCCCGCCACGAACACCCGCGTCACGTCGCGCGAGCGCTCCGGGCACCGGTGGGAGGTGGAGAGGAGAGGACCGGGTGGCGTGGGCTCCGGCGCTTTGTTGTGGCTGGCACGGGCCTGTGCGGGGAGGCGGGGCTTGCGCCGCGGATTCCGGGGGCGGTCTAAAAAAGCTCGGGGCAGCGGAGCGGCGCGAGCTCTCTCTCTCACTCGCTG…
c191705.graph_c0_seq6 len=1216 path=[188597235:0-122 188586076:123-354 188604331:355-379 188587589:380-538 188588511:539-560 188588641:561-622 188565140:623-745 188565728:746-751 188565763:752-1215]	GTAGCTGAGAGAATCAATAAGTCCTGAACAAGGGATGATGCCACTATTTCCTTTGATGTAAACTATGCTACATCCCTAATTGTTATCACCCAATTGTTTCCACTGTGAGTCCAAATTTAGCACAGGGTCAGCAGTTGCTACATGATTCAGACTAAGCTGTTGGTGTACTGTGGTTATTGTGACGACTCATACAGCTACCCTCTTCATTCTCTTGAGATATCTCATACACAATATCCATACTTGTCTTGGTACACAATGGCAATAGGTACATAAAGAGGCTTGATCACCATACCCATACTAGTCTATGCTGTGCATACCGGGTTTTTTAGTTGGCATCATAATGTATGTTGTACACGTGATACTTTGTACTAGGCATTATCTTTTTATGGTTTATTTTCT…
c191705.graph_c0_seq8 len=914 path=[188527123:0-190 188606648:191-222 188528066:223-243 188606798:244-249 188542130:250-262 188606833:263-310 188606909:311-320 188606919:321-325 188528532:326-328 188528541:329-376 188607307:377-386 188528790:387-397 188528840:398-452 188607345:453-471 188535795:472-473 188535802:474-616 188536562:617-618 188536569:619-669 188536829:670-686 188530144:687-699 18860…	ATTAAACAATGTCTCGAGGGCCATTACCAAATTCGACCCTTCTTCTCCCGTTCCCGAGCTACCACGAAAGGCCCGAGCCCAGAAGCTTCTAGAAGCGTTGCGGGCAAGCGAGCATGGCGGAGAAGCTGGGCCCGGAGAAGCGCCACGCCTTCGTCCACAACGGGCAGAAGGTGTTCGAGTGGGACCAGACGCTGGAGGAGGTGAACATGTACATCGAGCTCCCCAAGGGCGTGCCCACCAAGCTGTTCCATTGCGCCATCCAAGCCGGCCACGTCGAGGTCGGCATCCGCGGCAACCCGCCCTACCTCAACCACGACCTGACGCACCCTGTGAAGACCGATTCGTCGTTCTGGACGATAGAGGATGGTGAACTGCATATCACACTGCAAAAAAGAGAAA…
c191705.graph_c0_seq9 len=788 path=[188572077:0-69 188572465:70-206 188573101:207-375 188573838:376-464 188574283:465-579 188607377:580-645 188578512:646-787]	GTTGTGAAGAAGTACTTGGACAAGGTGCAGTTCATGGAGGCTGTCGCGTGCGCCACGCTCGGCTGCCCGCCGCACGCCGTGGCTGGCGCCGAGAAGCTGGCCGCGGTCACGGCGCTGGGGCTGGTCGAGATCACGATGTGGTGCATGTTCAAAGAAGCGGACCTGCCCGAGAGGCTCCAGGTGTTGGCGTTGATGGCTTTCCTGCGTCGTGCCGTGGCGAACAACGTACGCAAGGATCATGCAGTGGAGTGATCTCAGGACGCCACCCCAACGTAGGTGAACTATTTGCAGAAGCCTATTCCTTGGTGAAGAGAAGATTAACAACTGAATCGGTGATGGCTTATTAGCCGTGTGCCACTACTATTTTGGAAATGGTGTACGGATTTTTGAAATGATATC…
c191705.graph_c0_seq11 len=1054 path=[188532394:0-49 188532635:50-53 188606318:54-74 188532756:75-143 188533059:144-225 188606567:226-230 188533511:231-239 188533549:240-329 188606648:330-361 188528066:362-382 188606798:383-388 188528178:389-401 188606833:402-449 188528465:450-460 188528522:461-464 188528532:465-467 188528541:468-515 188607307:516-525 188541932:526-526 188528790:527-537 188528840…	CATCTGGCTCCGTACCCCCTGTTCGTTCCCTATCCCAGCGCGACGGGAGCAGGAGGCAAGCGGAGTCGGCGGGCGTCGAGGGGCTAGCGCGCGGCGGAGGCAGGCGGAGTCGGCGCGGCGCAAGCGGCGGCGGTGCGGATTACCTGCCTCGAATTCGATCCTTCTTCACCCGTCCCCCGAACTATCACGAAAGCCCCGAGCCCCGAAGCTTCTAGAAGCGTCGCGAGCGCCGCGCCCACGCAGTCCGCGCCCATGGGGGAGAAGCTGGGCCCCGAGAAGCGCCACGCCTTCGTCCAGAACGGGCAGAAGGTTTTCGAGTGGGACCAGACACTGGAGGAGGTGAACATGTACATCGAGCTCCCCAAGGGCGTGCCCACCAAGCTGTTCCACTGCGCCATC…
c191705.graph_c0_seq14 len=930 path=[188527123:0-190 188606648:191-222 188528066:223-243 188606798:244-249 188528178:250-262 188606833:263-310 188606909:311-320 188606919:321-325 188528532:326-328 188528541:329-376 188607307:377-386 188528790:387-397 188528840:398-452 188607345:453-471 188529153:472-628 188607544:629-640 188529911:641-667 188607598:668-685 188546753:686-700 188607673:701-716 1886…	ATTAAACAATGTCTCGAGGGCCATTACCAAATTCGACCCTTCTTCTCCCGTTCCCGAGCTACCACGAAAGGCCCGAGCCCAGAAGCTTCTAGAAGCGTTGCGGGCAAGCGAGCATGGCGGAGAAGCTGGGCCCGGAGAAGCGCCACGCCTTCGTCCACAACGGGCAGAAGGTGTTCGAGTGGGACCAGACGCTGGAGGAGGTGAACATGTACATCGAGCTCCCCAAGGGCGTGCCCACCAAGCTGTTCCACTGCGCCATCCAGGCCGGCCACGTCGAGGTCGGCATCCGCGGCAACCCGCCCTACCTCAACCACGACCTGACGCACCCTGTGAAGACCGATTCGTCGTTCTGGACGATAGAGGATGGTGAACTGCATATCACACTGCAAAAAAGAGAAA…
c191705.graph_c0_seq24 len=1057 path=[188532394:0-49 188532635:50-53 188606318:54-74 188532756:75-143 188533059:144-225 188606567:226-230 188533511:231-239 188533549:240-329 188606648:330-361 188528066:362-382 188606798:383-388 188528178:389-401 188606833:402-449 188528465:450-460 188528522:461-464 188528532:465-467 188528541:468-515 188607307:516-525 188528790:526-536 188528840:537-591 188607345…	CATCTGGCTCCGTACCCCCTGTTCGTTCCCTATCCCAGCGCGACGGGAGCAGGAGGCAAGCGGAGTCGGCGGGCGTCGAGGGGCTAGCGCGCGGCGGAGGCAGGCGGAGTCGGCGCGGCGCAAGCGGCGGCGGTGCGGATTACCTGCCTCGAATTCGATCCTTCTTCACCCGTCCCCCGAACTATCACGAAAGCCCCGAGCCCCGAAGCTTCTAGAAGCGTCGCGAGCGCCGCGCCCACGCAGTCCGCGCCCATGGGGGAGAAGCTGGGCCCCGAGAAGCGCCACGCCTTCGTCCAGAACGGGCAGAAGGTTTTCGAGTGGGACCAGACACTGGAGGAGGTGAACATGTACATCGAGCTCCCCAAGGGCGTGCCCACCAAGCTGTTCCACTGCGCCATC…
c191705.graph_c0_seq26 len=963 path=[188547215:0-123 188547782:124-183 188607877:184-201 188548177:202-205 188548200:206-250 188548420:251-268 188548513:269-348 188548916:349-380 188606996:381-400 188607016:401-411 188607027:412-421 188549304:422-436 188549388:437-471 188549576:472-488 188607097:489-500 188550367:501-533 188550497:534-574 188607254:575-597 188528465:598-608 188528522:609-612 1885…	GCCCTCATGTGGGTCGTCGCGTCCACGGTGGTTTGCGGACTCATCCTCGGCATCCTATACGGCATACCGGCAGATTAGTTATCCATGGAGAAGCTGGAGACAAAGCTGCCCTTTACCGGGACAGGTATCAAGTGCTGCTTCAGAGGCTCGCTCGTGATAAATATTTCTCCAAGCCAGCTTTTGACACTATTATGACTGAAGACGATAGTTGTGAGATAACTTCTATACAGTCTCTAATTGGGTGCACTGGATGGAGATGGATTATGGGAGGTCATATCACAATTGGAGGAACGACAGTTCTACTTAGAGGATCTTACTGGAGCAGTGCCAATTGACTTATCGAATGCTATATCCTGAGAACCCATTGTTTTGCTACCTTAATTGATTTCTTTGGTGGAG…
c191705.graph_c0_seq45 len=1069 path=[188532394:0-49 188532635:50-53 188606318:54-74 188532756:75-143 188533059:144-225 188606567:226-230 188533511:231-239 188533549:240-329 188606648:330-361 188528066:362-382 188606798:383-388 188528178:389-401 188606833:402-449 188528465:450-460 188528522:461-464 188528532:465-467 188528541:468-515 188607307:516-525 188528790:526-536 188528840:537-591 188607345…	CATCTGGCTCCGTACCCCCTGTTCGTTCCCTATCCCAGCGCGACGGGAGCAGGAGGCAAGCGGAGTCGGCGGGCGTCGAGGGGCTAGCGCGCGGCGGAGGCAGGCGGAGTCGGCGCGGCGCAAGCGGCGGCGGTGCGGATTACCTGCCTCGAATTCGATCCTTCTTCACCCGTCCCCCGAACTATCACGAAAGCCCCGAGCCCCGAAGCTTCTAGAAGCGTCGCGAGCGCCGCGCCCACGCAGTCCGCGCCCATGGGGGAGAAGCTGGGCCCCGAGAAGCGCCACGCCTTCGTCCAGAACGGGCAGAAGGTTTTCGAGTGGGACCAGACACTGGAGGAGGTGAACATGTACATCGAGCTCCCCAAGGGCGTGCCCACCAAGCTGTTCCACTGCGCCATC…
c191705.graph_c0_seq48 len=918 path=[188527123:0-190 188606648:191-222 188528066:223-243 188606798:244-249 188528178:250-262 188606833:263-310 188606909:311-320 188606919:321-325 188528532:326-328 188528541:329-376 188607307:377-386 188528790:387-397 188528840:398-452 188607345:453-471 188529153:472-628 188529911:629-655 188607598:656-673 188546753:674-688 188607673:689-704 188607689:705-768 1885…	ATTAAACAATGTCTCGAGGGCCATTACCAAATTCGACCCTTCTTCTCCCGTTCCCGAGCTACCACGAAAGGCCCGAGCCCAGAAGCTTCTAGAAGCGTTGCGGGCAAGCGAGCATGGCGGAGAAGCTGGGCCCGGAGAAGCGCCACGCCTTCGTCCACAACGGGCAGAAGGTGTTCGAGTGGGACCAGACGCTGGAGGAGGTGAACATGTACATCGAGCTCCCCAAGGGCGTGCCCACCAAGCTGTTCCACTGCGCCATCCAGGCCGGCCACGTCGAGGTCGGCATCCGCGGCAACCCGCCCTACCTCAACCACGACCTGACGCACCCTGTGAAGACCGATTCGTCGTTCTGGACGATAGAGGATGGTGAACTGCATATCACACTGCAAAAAAGAGAAA…
c191705.graph_c0_seq51 len=974 path=[188547215:0-123 188547782:124-183 188607877:184-201 188548177:202-205 188548200:206-250 188548420:251-268 188548513:269-348 188548916:349-380 188606996:381-400 188607016:401-411 188607027:412-421 188549304:422-436 188549388:437-471 188549576:472-488 188607097:489-500 188550367:501-533 188550497:534-574 188607254:575-597 188528465:598-608 188528522:609-612 1885…	GCCCTCATGTGGGTCGTCGCGTCCACGGTGGTTTGCGGACTCATCCTCGGCATCCTATACGGCATACCGGCAGATTAGTTATCCATGGAGAAGCTGGAGACAAAGCTGCCCTTTACCGGGACAGGTATCAAGTGCTGCTTCAGAGGCTCGCTCGTGATAAATATTTCTCCAAGCCAGCTTTTGACACTATTATGACTGAAGACGATAGTTGTGAGATAACTTCTATACAGTCTCTAATTGGGTGCACTGGATGGAGATGGATTATGGGAGGTCATATCACAATTGGAGGAACGACAGTTCTACTTAGAGGATCTTACTGGAGCAGTGCCAATTGACTTATCGAATGCTATATCCTGAGAACCCATTGTTTTGCTACCTTAATTGATTTCTTTGGTGGAG…
c191705.graph_c0_seq54 len=595 path=[188547215:0-123 188547782:124-183 188607877:184-201 188548177:202-205 188548200:206-250 188548420:251-268 188548513:269-348 188548916:349-380 188580830:381-594]	GCCCTCATGTGGGTCGTCGCGTCCACGGTGGTTTGCGGACTCATCCTCGGCATCCTATACGGCATACCGGCAGATTAGTTATCCATGGAGAAGCTGGAGACAAAGCTGCCCTTTACCGGGACAGGTATCAAGTGCTGCTTCAGAGGCTCGCTCGTGATAAATATTTCTCCAAGCCAGCTTTTGACACTATTATGACTGAAGACGATAGTTGTGAGATAACTTCTATACAGTCTCTAATTGGGTGCACTGGATGGAGATGGATTATGGGAGGTCATATCACAATTGGAGGAACGACAGTTCTACTTAGAGGATCTTACTGGAGCAGTGCCAATTGACTTATCGAATGCTATATCCTGAGAACCCATTGTTTTGCTACCTTAATGTGAATATCTATATTCA…
c118064.graph_c0_seq1 len=247 path=[68071949:0-246]	AAAAAAATAATCCTTTTACTCAAATACACAAGTTTTTGCCTAAAATCATAAGATTATTGTCGAAGCAAACGTAACCGACAGATACATACCCGTGCAGATCGTGCACAACACCTTGTGCAAGTTCAAGCAAAAAATTAAAAAGGTAATAATGTTTTGTGCATAAAATTAACATTAAAAAATCATATGGTACTACCTCGACAGAGCAAAGGATACGTAATAAAACAGTGCAACTAAGAAAGATACACTG
c212102.graph_c0_seq1 len=252 path=[298668781:0-251]	GCGGGGGACAGCTCCAAGTTGCTAGGCCCAGCTCCATGCAGTGCTACAAATTTCTGCAATGAACCTTACTGCTCTTTGCTAAGCGATTCAAAGTAGGGTTCCGCTCTACTTTTTTTGTCCAGCCAGGCGAGATGGGCCCCTGTCTTGCCCGCACAGGGTTCCAAACCTTTATAAAAGTACCTAGTAGCTACAAAGCTGGTTGCATCGAGCCCAATGCCGTCAATATCAGTTGCCCTACTCTCCACACTCTGC
c198194.graph_c1_seq1 len=1604 path=[261257336:0-253 261296774:254-295 261296970:296-321 261332624:322-378 261331486:379-397 261331505:398-408 261331516:409-431 261331539:432-454 261307484:455-472 261259371:473-474 261259381:475-537 261259635:538-559 261259736:560-711 261331873:712-712 261331924:713-718 261331930:719-739 261260558:740-751 261260626:752-777 261260752:778-787 261332035:788-801 2613…	CGTTTTTCTTTCAAGGCAGAATGGTCCCAACAGTTACAAGTTTCCTATAGTATTATTTGCTTTGGCAAGATAGACCAAGTAACCAGCTACTAGTTTTCTATAGTATTATTTGCTTTGGCAGGAAACAAGATAGACCATGTGACCCCCACAGATTTCTCCTGAGACGATCATCAAGGTTAAGCAATATAACGCAGACACAAAATAGTTCAAAATTCCACGTAATTCTCTACCCCCAAACAATTTATAGGACTATCAGCTATTACAACTCCAACCAATCAAGCCAACCAAGTTCCACATGTGACCTCGCATAGTCACAGAGAAGGAAAATAGTACAAAGCTAGCGTGCAGATAACTGGAGCGACCACAGATATGAGTGGCGTCCAAATTAAGGACAGTCAT…
c198194.graph_c1_seq2 len=754 path=[261328839:0-51 261301130:52-116 261331267:117-133 261326516:134-135 261301527:136-202 261331385:203-204 261319081:205-248 261302029:249-398 261302702:399-408 261302755:409-438 261298923:439-540 261285000:541-558 261285094:559-584 261331844:585-590 261294937:591-600 261331883:601-614 261331897:615-701 261295462:702-753]	TTTTTTTCTGACAAATACATATATAAGTATATTCCATTTCATTATTTCATACAGCAGTGAAAACACTGAGGCAATGCCACTGTCCCAAAAGAACAAACAGATTTTATGACCCAGACTGCTCGACTACCGGTCGGTATATATATCATTTGCCTTTGCCTGTACTGCTGTACCCTTTCTGTTGCTTACTTGCTTCAAGGAAACAGGAGACTCTCAAACGTCTTGAAGAGCCATGACTCAGCCATGTCCATGGCGAAAAGAACATCTCAACTACCAAATACAAACTAGAAACTACTATATAATTTTGAAAGCAAGTCTCTCTTGTAAACATATATCAACCAACATATTTTAGCAACCAAAAGTACAGCTGCAAACTTCCCCATAAGCTTAGAAGCATTTCAT…
c198194.graph_c1_seq3 len=866 path=[261300342:0-163 261301130:164-228 261331267:229-245 261326516:246-247 261301527:248-314 261331385:315-316 261319081:317-360 261302029:361-510 261325884:511-520 261302755:521-550 261298923:551-652 261285000:653-670 261285094:671-696 261331844:697-702 261324934:703-712 261331883:713-726 261331897:727-813 261295462:814-865]	CTCGTATTTTAAATTTAAAAAACAGCTCAATTCTCATAGAAACCGATTAGAATTTCGTGTGCTCAGCTTGTATATATTGTGCCCCAGCATCACCCTGCTAGAGAACAGTAGAACACCTCCCTGTATTCATTTATAGCCATCAGGCATCAGCTGGAACCAAATAAAGCAGTGAAAACACTGAGGCAATGCCACTGTCCCAAAAGAACAAACAGATTTTATGACCCAGACTGCTCGACTACCGGTCGGTATATATATCATTTGCCTTTGCCTGTACTGCTGTACCCTTTCTGTTGCTTACTTGCTTCAAGGAAACAGGAGACTCTCAAACGTCTTGAAGAGCCATGACTCAGCCATGTCCATGGCGAAAAGAACATCTCAACTACCAAATACAAACTAGAA…
c198194.graph_c1_seq4 len=244 path=[261299602:0-33 261285094:34-59 261285235:60-80 261331949:81-90 261331959:91-114 261260558:115-126 261260626:127-152 261332017:153-167 261293422:168-192 261332091:193-243]	CACCTTGATCTTCATGCTGCTTGGCGCAAGGGCGGTGATCTCCTTGCTCATACGATCAGCGATACCAGGGAACATGGTCGAGCCACCACTGAGCACAATGTTACCGTACAAGTCTTTCCTGATATCCACATCACACTTCATGATGGAATTGTACGTGGTCTCATGGATTCCAGGTGCTTCCATGCCAATGAAAGAAGGCTGGAAGAGGACCTCAGGGCATCGGAACCTCTCTGCCCCAATGGTG
c198194.graph_c3_seq1 len=1218 path=[261264184:0-1038 261268655:1039-1040 261268666:1041-1117 261269010:1118-1120 261269027:1121-1217]	CCTTGACCATTCCAGTGCCATTGGTGGGGTGCTAGCTTCAGCAGATAAGTCATAAAGAAAGGAACTTTCTTCAGTTATAAGGACAGAATTATCATGGCATAGGGCTATTCATTTACATGAAACATTAACGCAACAATTGGTCAGAGACAATGCGATTATTTCTATTTTGAAAGCAAAAAGAAGCTAAGAAACAGACCTGTCCAAGTATAAGATCACGTACATACACACCCATGGTTGTCATGCGACCACTAGATCCAGGGGAGAATTCCTCATCATCCTTCAAGTAGGGTTCATACCACGTCCATAGGATCTTTGGATCTGCAACATACCGAAGATACAAGAATCCTATAACTCCAATGCACAGACTGGTACACTATGAACTGCTTGCAAACTTTGTCA…
c139476.graph_c0_seq1 len=205 path=[86027920:0-52 86028114:53-58 86028145:59-204]	GTACAGGTGCAGGTTTTCTAATAAATGAGAGAGCAAAGGCCAAAGAGTGAAAGAGGCCATCTGTTCTAAATATGACAGCATGGGAAGATTTGGATGCAGCGTTTTGCATAGGAAGCACATATGTAATAAAATAAACTCAGCATGAAAATGGTGTGCTGTTGAGACCATACAACACAAAAATATTCACGCTGAACCTAACCAATAG
c173474.graph_c0_seq1 len=519 path=[121846635:0-36 121846769:37-56 121846845:57-127 121852705:128-137 121847199:138-424 121852277:425-435 121848567:436-518]	GAATGGCATGTTATTGATTCTCAAGAAGCTGAACCGCTATGGCAATCGGGTCGAAGCTTCTCTTCTAGCAGAAATATTAATAGGTTTAGTCCACCGGATGATGATGTCTATGGAGTGGAGCTTAGAGAACTGTTAAGCAGGCGTAGCGTCTCTAATCTTCTTAGCAGTGGCTTCCGTGAAAGTCTGGACCAGCTCATACAATCATACGTTCGAAGGCAAGAGCATGATCCTCTTGACTGGGATTATGAAAGGCAGAGACCAACCACAGGTTTACTCAACGAAGAGCGTGTTGAACACATGATCAATGAACCGAATCACGCTGAGCATGACACCACACCCCAGCCTTCAATTGTGTTATCAGGTCAAACACTTCTCCCACAGCAGTGGCATTGGCAGATT…
c187514.graph_c0_seq1 len=621 path=[158734713:0-28 158726471:29-151 158726996:152-173 158735043:174-232 158727320:233-239 158727345:240-379 158735171:380-434 158735226:435-490 158733717:491-620]	GATATGCTTGCTACTTCTGAAATAGCTGTGCCTCAGAACACCTGAAATACGCACTGCCGGATGCGACGGGGTCAGTCGTTGGCGGTGGCGAGCTGGAGCTGGAGCAGCTCGTCCTCGGGGATGATGCGGATGGTGCAGTCGGAGCGCGGGTAGGCGGCGCAGAGCAGCGCGTACCCCTGGGCGACGACGTCGTCGCTGAGCATGCCGTCGCTCTGGTCCACCTCGCCGGCGACCAGCCGCGCGGGGCACGTCATGCACACCCCGAGCTTGCAGTCGTGCGGCACTTCCAGGCCCTCGTCCAGCGCGCGCCCCAGAATGGTCTCGTCCTCCTCCACCTCCACCACCCGCGACTCCCCGCCGTGCTCGATCGTCACCTTGTACGCCCGCGGTGGGGACGCC…
c187514.graph_c0_seq2 len=792 path=[158725531:0-199 158726471:200-322 158726996:323-344 158735043:345-403 158727320:404-410 158727345:411-550 158732137:551-605 158735226:606-661 158733717:662-791]	AGCGTCTTTCCTTGTCAATCTTATCCCAGTGTCTGTCCTCATTTCTTGTAATCCATAAATCGAAGCATTAAGAACAAGAATGTTGTGGCTAGCTACAGAATTAAGTTGTACTAGTCACACAATTGACACAAGTAATTAGGCAAATAAGAGGATCGCAATTCGCCATAGCTCGTCAAATACTAATTAACAAAGTTGTACAGGCCTCAGAACACCTGAAATACGCACTGCCGGATGCGACGGGGTCAGTCGTTGGCGGTGGCGAGCTGGAGCTGGAGCAGCTCGTCCTCGGGGATGATGCGGATGGTGCAGTCGGAGCGCGGGTAGGCGGCGCAGAGCAGCGCGTACCCCTGGGCGACGACGTCGTCGCTGAGCATGCCGTCGCTCTGGTCCACCTCGCCG…
c251226.graph_c0_seq1 len=226 path=[319307141:0-225]	ATTCTTTTCTCCTTTTTGCTGTTGTTGCGGTTGGAGAATTTTCGGTGGAGGGGTCTCCATTTTTAGGGCGGTGCCGACCTGATCGATCCGGGATTGGGAGCTTTTTCTAGGGTGTGAGGAGAGGAGCGGCAGCGCCCACAACGACCAGCTCGCGCCCTGCGTCGCCGCGCGCATCGGGGAGGGATAGGAAGAGGAGGAGTAGGAGGCGGCGTCGGTGGTTGTGAGG
c231707.graph_c0_seq1 len=314 path=[309521653:0-313]	GTAGTAAGTAAACAAAAAGAGAGGTGATAGAAAGTTAGAAATAAACATCACAAGTCAAGAGACAAGGAAACATAATTAACTGAAGACAGCCAATTGTTTATTGGGTGAAGCTGGCATTTTGCCCCATGCCTGGTTGTACAGCTACCTCCACATGCATAAAACAGTTCCTGATTAAATCCTACCTGCATTCTGTTTCTTGAACACAACACAAGAAGCATACTCTCGAAAGGTTGTGTTTCAAATGCATGCATATGGTGCAACATAGGTAAATAACTAAGCAACATCCTGTTCTTTACAAAGAAACTAAAGAGATT
c254793.graph_c0_seq1 len=255 path=[321091267:0-254]	GTGCGACCAGGATGGGTGCTCGTAGCAGAGCCCGATGCAGTGCTTGCATGCGACTGGCGACTGAGTGGTCGAGGTCTCATTAAAGTAGCAAGTGGTTCGTCGTCGTCAGAGGTCGATGAGCTCTGACTCTCGTCGGTATCCGTGTCCGCCATTTTGCCCTTGCCTTTAGCGTGGACCCTTGGCGGAGTGGACAATCGCCTTGCGCTAGCCGGTAATGCAGAGGTGGACCGTGAACCAATCTGGCGGGAATAGAGT
c173385.graph_c0_seq1 len=510 path=[121715773:0-49 121713249:50-282 121714237:283-327 121714431:328-509]	CATGACATGAAACTATCATGGATTGTGCTGCCACAATTAGTGCATATAGCATGAGACACGTTTTGGAATCACAAACATATCACCAGTAAGAACTTAACAGTGCTGATTTGAGAAATATTGTCTGGCAACCTACGGATTACAAGTTTATGGCTCACAGGAGGATGCTGGCAAACAAGGCATTCATCAAACGGGACTGCGTGGCCCGTTCAGTCCATTTTGCATAACATAGAGTTAAGAAAAGCTAAGCTACAAGCACAGGCACTACTTTGCTTTACAGCAGGCTGTCTTGTCAACAGGTTAATCAGATGGTCACCAACAATATATTTTGTGGCAACACCAACAATGTTAGATAGTAAAACTCCTAAAAAAGGAAAAGAAAAGGAGCTCATCATCTTATCT…
c153130.graph_c0_seq1 len=433 path=[98757344:0-432]	TGGAAAGAAGGAGCACAGGGAATTGGCTAGAGAAGCTGTCAGGAAATCACTTGTTCTATTAAAAAACGGCAACTCTCCCAATCAACAATTCCTACCTCTCCCAAAGATAGCTAGAAGGATCCTTGTAGCTGGAAGCCATGCTAGCAATTTGGGCTACCAGTGTGGTGGGTGGTCAATTGAATGGATGGGGGGCAGTGGAGACATCACAGTGGGAACAACAATTCTTGATGCCATAAAGTCCACTGTTGCTAATTTAACACCTGTTGTGTACTCCGAGAACCCTGATGACAGCTTCATGAAGCACAATGACTTCTCTTTCGCTATTGTTGTTGTTGGCGAGCCACCATATGCTGAAACAGTAGGTGATAACTCAGACCTGACTATCCTAGACCCTGGTGC…
c246529.graph_c0_seq1 len=234 path=[317033924:0-233]	GCAACCTCGACGACGCCCACCATGTCTCGGCCCACCGTCACCATCATCTCCGCCAGCGGGGAGGCATCCAAGGACACTGCTCCCATCCCCAATGTCTTCAAGAGCCCCATCCGCCCGGATATCGTTCACGCTGTCCATACGGGCATGAACAAGAACCGCCGCCAGCCTTATGCTGTCTCAGAAAAGGCCGGTCATCAGACCTCCGCCGAGTCCTGGGGTACCGGACGTGCTGTG
c115725.graph_c0_seq1 len=443 path=[66247874:0-293 66249227:294-442]	ATCGAAGAGACCGAAACCCATATCGTCGTCGGATTCCTCCTTCTCTTCCTCCTTCTCCTCTTCTTTGGGAGCGTCGGCAGCACCTCCACCGGCGGCGGGAGCAGCACCTCCGGCAGCGACAGCTCCTCCACCAGAAGGAACGGAGCTCAGCTTGCTCGAACCCTCGGCGATCAGCTCATTGATGTCCTTCTCCTTGAGCTCGGAGAGTAGCTTGTTGAGACGATCGTTGTCGGCCTCGATCCCGACGGAATCCAGAACCTTTTTGATGTCTTTAGCGGAGGGAGAAGCATTGCCTCCGATTTGAAGAAGAAGGTAAGCAGCGATATAACGCATTTTTTCAGATTTTCGGTGACTGAGTTTGGGAAGTTTGTTTGAGGCGGCAGCCAAAGATCACTTTAA…
c50588.graph_c0_seq1 len=354 path=[29590123:0-353]	GCCACAACGCCTCCTGTGTCCCTGCCACCTCCAAACGACGGTTCGAGCTGTGTTGGATCCCTATCCTACCACTGGGAAAGAAAGAAATCTGGTTTTGCGGCATCTGCCAGTGGTCTGGGCCGAAGGATGCACAATTCCAACCGCAACAAGTCTCGTGGAACCCGGCCGCTCAGTTCGCCCAACCTCCGCCAGCAGCACGAAAGGAGGGGTACAATCCATCCTATCAATGACGACGGAGCGCTCAAAGGACTTGATGCGACGTGATGTATCTTGATGATGGACCTCCTACTCCTGGATGCTCTCTTTGAGAGAAGTTCAGTTCTAAGTCTCAGTACCTTGTATAATTATCTTGCG
c25678.graph_c0_seq1 len=221 path=[15483585:0-220]	GGGGCATGTTGATTCGCCACAGGAGGTACTGGAAGAGCACCGGGAGGAAGTGGCGCAGTCGGCGGTGCGGGAGACGGGGCTGACATCGGCGACGTCATGGGCGCGGTCACATCGACCGGTACAGCGGGATGGCGCCGGTTGTAGATGTTACCAAAACGCCGAGGAGGTTGTGGGGAGGCCGGCGAGGAAGCTGGTGCCCGCTGCCTGGAGTAAACGGCGCC
c25678.graph_c1_seq1 len=232 path=[15481726:0-231]	TGTCATTTTTGACGAGTCCTCTTTTCCCTTTTCCGAGGATTCTTCTCCCACTCGCGCGGCCTTTGATTTTCAGGAGGATTTTACTAATCCTGTATCGGTTCCCTTTGCACCGTCACCTTGTTTGCTGCCTGCAGGTCCTTCATCCACCGCACAGCCACGTGCGGCAACAGGTGCCCCGGTCTTCACCGAGAACCACATCCCGCCCATAGAGACTCTGCCGGTCCAGATGAAG
c248202.graph_c0_seq1 len=250 path=[317835825:0-249]	ATAAAATGGAACGAGGGGGAGAGGACAACCCAAAACATAGCTGCCGATTTTTTTCACTGTTGTCGGCACCAATTTCCATCGCACCAGCGCCTGCCGAGTTATCACATGCCATCTCCAACCTCGCTAGTACGTGCATCGCCTGTATGCGCATGTGCTAGCAAGTAGATCCATTGATCTCCATGCACCAGCCACTTGCCCACGAGATGGAAAAAATCTGGGAAGGAAAAGAAGAACAGCTGTAGGGCAAAGA
c244645.graph_c0_seq1 len=239 path=[316142857:0-238]	AGTTTGGCAGCTTTAAAGACCAATAAGGTGAACACACTCTATTTACATTCTCCTGACAGAGCCACACCATTGGAAGAAACTTTGGCCGCAATAAATGAAGAGTACAAAAGAGGACACTTTACCAAGTTTGGGCTCTCAAATTATACTTCTGAAGAAGTAGAACAGATATTAAAGATTACACAGGAGAAAGGATATGTGCAACCAACTGTGTATCAAGGTCTTTACAACTTACTTGCTCG
c190614.graph_c0_seq1 len=2092 path=[179422812:0-15 179422890:16-42 179423010:43-63 179423139:64-147 179445683:148-150 179427897:151-188 179445039:189-196 179443134:197-204 179445049:205-225 179428244:226-342 179428829:343-409 179440801:410-595 179429334:596-637 179429537:638-715 179445350:716-726 179419057:727-749 179419175:750-827 179419519:828-855 179445411:856-895 179400091:896-1049 179400867…	CAAGCACTTACCCACACATACAGATATAAATACATACAAATATATCTATTCATGGCGTCCGGCAACGCTGCCACTACAGAGAAATCGTCCGGCTTTGAGCCCTCGGCGCGGGTCGACTTTTCTTATCAACTATGAACTGCAGACATTGCAGAGGTCAGAGGAATGGATGAGGGAGAGGGCCGATAAACTGAAGGAGAACGTCTGTGTGTTGTTTGAGACTTGCAACGACGTGGGGGTGAGAATAAACGTAGTGGATGCAATCCAACGTCTCGGAATAGATCACCTCTTTGAAGAATAGATAGGCACCACATTAAGTGACATCCATGGAAGTGACTTCAGTAGTTTTAGCCTCCATGAGATTGCTCTTCGGTTCCGCTTGCTTAGGGAGCATGGTCTTTG…
c190614.graph_c0_seq2 len=1919 path=[179396786:0-81 179397153:82-124 179444981:125-135 179397421:136-155 179397511:156-402 179398686:403-414 179398751:415-467 179398982:468-486 179399059:487-492 179399069:493-548 179399310:549-562 179399356:563-680 179399862:681-722 179400091:723-876 179400867:877-882 179400896:883-1037 179425294:1038-1059 179401663:1060-1098 179414892:1099-1215 179420960:1216-12…	GCCACGCACATACAACAACACACACATGGCGTCCGTCATCGTGACCGCTCCTGAGAAGGTGTCCGGCTTCGAACCCTCGGTGTGGGGCGACTACTTTATCAACTACGAGCCGCAGCCACTGCAGAGGTCGGAGGAATGGATGACGGACAGGGCTGGCAAGCTGAAGAAGGACGTCGCCATGCTGTTTGATGCATGCGACGACGTGGTGGGGAAAATGAACCTGATAGATGCAATCCAACGTCTCGGCATAAATCACCTTTTTGAAGAACAGATCGACACCGCGTTAAGGGACATCCATGGAAGTGAATTCAGTAGCTCCAACCTCCATGAGGTAGCTCTTCAGTTTCGCTTGCTTAGGGAGCATGGCCTTTGGGTATCTCCAGATGTATTCAACAAATT…
c190614.graph_c0_seq3 len=2051 path=[179443908:0-22 179423139:23-106 179445683:107-109 179427897:110-147 179445039:148-155 179428116:156-160 179428144:161-163 179445049:164-184 179428244:185-301 179428829:302-368 179440801:369-554 179429334:555-596 179429537:597-674 179445350:675-685 179419057:686-708 179419175:709-786 179419519:787-814 179445411:815-854 179400091:855-1008 179400867:1009-1014 179…	AGCCTTCCCTTGTACACTTTTCCACGCTGCCACTACAGAGAAATCGTCCGGCTTTGAGCCCTCGGCGCGGGTCGACTTTTCTTATCAACTATGAACTGCAGACATTGCAGAGGTCAGAGGAATGGATGAGGGAGAGGGCCGATAAACTGAAGGAGAGCGTCTGCGTGTTGTTTGAGACTTGCAACGACGTGGGGGTGAGAATAAACGTAGTGGATGCAATCCAACGTCTCGGAATAGATCACCTCTTTGAAGAATAGATAGGCACCACATTAAGTGACATCCATGGAAGTGACTTCAGTAGTTTTAGCCTCCATGAGATTGCTCTTCGGTTCCGCTTGCTTAGGGAGCATGGTCTTTGGGTATCTACAGGTATATATCCATCTCTATACAAGGGATTAA…
c190614.graph_c0_seq4 len=245 path=[179445049:0-20 179431947:21-120 179432454:121-137 179428829:138-204 179429146:205-244]	GTGTTGTTTGAGACTTGCAACAATGTGGGGGCAAAAATAAACTTACTGGATGCAATACAACGTCTCGGAATAGTTCACCTCTTTGAAGAACATATAGGCACTGCATTAAGTGACATTCATGCAAGTGATTTCGGTAGCTTTAGCCTCCATGAGATTGCTCTTCGGTTCCGCTTGCTTAGGGAGCATGGTCTTTGGGTATCTACAGATGTATTCAACAAATTCAAGGCCGACGATGGGAACTTCGA
c226439.graph_c0_seq1 len=240 path=[306639802:0-239]	GTTAAGACCACACTTTGCTGGCCGTAATCCTCCCTTTCTTGTGGCCGCTCTTTGCGTTGGATTAGCAATATTAGGCGTTAGTTATTGGAGTCTTTGCACACAATATAATGATCTCGAATCGCAATTGAAAACTGCTCTTCAGCGCAAAGAATCGATCGAAAACAATGAGGACGTGGTTAAGAAACAGTTGCACTTAAGAGAAGATGAATTCAGTCGAGTTAAAGTGAATCTACAGAAGAA
c214966.graph_c0_seq1 len=309 path=[300272821:0-308]	TTATATACACTACAGATGCCCTAAAATGTTTCTACTAAGAGTCCAGTACCTCATGACAAATACTTCATGCCGAAATCCCTTGAAACAGACACCATAGCCGTACCTTTAGCATTACGATTTCACTGTTTTTGCATCATACAAGTAGAAGTAGTTGCAATCATTTGTCTTGTTCGTCCTACTAATTAGTTGTGTATTGAACAGAGGTCCTTTTATGAATTCATTTCTCACACTGCTAGTTCCCAGGCTAAACAAAAAGTGCAAGATTCTAGAACACCATTGCCATATGTGATATGTGGTTGTACAATAGAG
c77356.graph_c0_seq1 len=711 path=[44506308:0-710]	GTCATTGAAAGCACTGAATACAGAGCAGCTAGAGATGTGGTACCTACACACGCCTGACCGAGTGACGCCTTATGAAGTAACCATGAAAGCAGTCAATGACCTCTACAAAGAAGGACATTTCAAAAAATTCGCTATCAGTAATTATATGGCTTGGGAAGTAGCCGAAATTGTAGGGATCTGCAAAGCAAACGGGTACATTATGCCCTCTGCCTATCAAGGAATATACAACGCCGTCCATCGTAATGCAGAGCCAGAATTGTTTCCCTGCTTGAGGAAATTCGGTATCAGTTTTTATGAATTCAATCCTTTGGGCGGAGGATTCTTTACCGGAAGATACACCTCGCTCGAGGATCAAGTCGAGCCTGGTTCTCGATTCGACCCAAATAAAGCACAAGGTCA…
c144435.graph_c1_seq1 len=387 path=[90963591:0-386]	GAGCAGGACAGAAACGGAGGAGGACGACCCGCTGGAGGTACTTGCTTCCTTTGGGCGCAAGTGGCGGCCAGCCACCTGCCCTGGCCTGCCCGAGCAGTTCTCAGGGGGGTGGGTAGGGTATGTAGGGTACGACACAGTGCGCTACACGTGCCAGTCCAAAATTCCATTTTCATCTGCCCCTGAGGACGATCGGGCCCTCCCGGACCTGCACTTTGGGCTGTACAATGACGTGTTGGTGTTTGACAATGCGGTGAAGATGGCTTACGTCATCTCATGGGTGCATGTGGACGCTGACAGAGACTTGCGCTAGCAGTACATGCAGGCTAAAGGCAGGGTGCAGGCCATGCTGGGCAGCCTTCAGGCAGAGAACATCCCCAACCTTAGGAA
c207467.graph_c0_seq1 len=206 path=[295784622:0-205]	CTGCCCGTGACAAGGCGCGACCGGACTTGATCAAGGTCCTCACCTACAAGTCCGCCGCCGCCGTAGAGTGGTTGATGGACGTTTTCAACCTCGATCTGACTCTTGTCTCACGGTTAGGTGGTCATTCTTTCCCCCGTACCCACCGTGGTCACGATGCCAAGTTCCCCGGCATGGCCATCACATACGCCCTTATGCAGCGATTCGAG
c251147.graph_c0_seq1 len=236 path=[319269107:0-235]	GTGCATGCCTTTTCAATTTATGTTCTGTTGTTTTTGCCGTAATGGTTCACATATCGCTTTCTCTCTTTTTTGTTAATTTAGGATCTATGCAACATTGCAAATTGCAAGTATTGACCAGTTTGAACATGTCAATGCTTCCTCACTAAATAAAAGGGGAGAAAATACATAAAACTTACAGGACATAGAAGTGCAAGTCACTTGAAATTTTCTTTTCACTTGTGCTATGCTATGCAAAT
c196183.graph_c0_seq4 len=1395 path=[235663799:0-121 235672632:122-172 235664616:173-273 235665032:274-303 235665177:304-318 235603654:319-340 235675389:341-346 235675395:347-358 235603839:359-449 235657218:450-469 235604367:470-514 235604598:515-543 235675453:544-574 235604863:575-658 235605208:659-678 235675556:679-688 235605285:689-741 235638999:742-827 235639430:828-943 235639937:944-962 2356…	ATTTGACTTGGGCTAATCACTCCTTTCGCTTCTCGCTCTAGCATCTCCTTCCCGGTGACCGCAGCCGCCGACGGCGCCGAGCCGTACCTATCCATGGCGAGCTCGCCGGAGACAGGCCCACCCCGAGAGAACACAACCATGAGTTCAGCACCGCCATCCACTTCTCCTCCCCACCTCCAACAAAACCCCTCCCTGACCACCGCCGCTCCATCGGAACCACCTCCACCTGATCACGCCACCCTGACCCCACCGCCGCCTCCAGGAGAAGCCACCACGAAGTCGCCGGAGCCGGAAGAACCGCCTCCGCCCCCGACCGACGGGGCGGGCCCGCCGCCTTCGCTCTCTCCTCGGGAGCTGGCAGCCTCGGCGTCACCTGCGCTCGGAGCCGCCCCTTCGGAG…
c196183.graph_c0_seq6 len=2089 path=[235663799:0-121 235672632:122-172 235664616:173-273 235665032:274-303 235665177:304-318 235603654:319-340 235675389:341-346 235675395:347-358 235603839:359-449 235604291:450-469 235604367:470-514 235604598:515-543 235675453:544-574 235604863:575-658 235605208:659-678 235675556:679-688 235605285:689-741 235638999:742-827 235639430:828-943 235639937:944-962 2356…	ATTTGACTTGGGCTAATCACTCCTTTCGCTTCTCGCTCTAGCATCTCCTTCCCGGTGACCGCAGCCGCCGACGGCGCCGAGCCGTACCTATCCATGGCGAGCTCGCCGGAGACAGGCCCACCCCGAGAGAACACAACCATGAGTTCAGCACCGCCATCCACTTCTCCTCCCCACCTCCAACAAAACCCCTCCCTGACCACCGCCGCTCCATCGGAACCACCTCCACCTGATCACGCCACCCTGACCCCACCGCCGCCTCCAGGAGAAGCCACCACGAAGTCGCCGGAGCCGGAAGAACCGCCTCCGCCCCCGACCGACGGGGCGGGCCCGCCGCCTTCGCTCTCTCCTCGGGAGCTGGCAGCCTCGGCGTCACCTGCGCTCGGAGCCGCCCCTTCGGAG…
c196183.graph_c0_seq11 len=1207 path=[235668885:0-17 235658366:18-86 235604598:87-115 235604741:116-146 235604863:147-230 235642600:231-250 235675556:251-260 235605285:261-313 235605471:314-525 235606335:526-543 235675673:544-551 235606439:552-624 235606744:625-665 235606889:666-750 235607278:751-761 235607341:762-877 235607840:878-889 235607910:890-915 235608021:916-943 235635019:944-1194 235636…	GGCCGAGGCGGTAGAGGCCTCCCCCGAGGCGACGGCCGCGGCGGCATCGCTTCCTCCCTCGCCCCAAATCGCAGAGGCCTCACCGGAGGATGCTCCACCGCCGTCGCCCCCACCTAATCCTCCGGCTTCGACCTCAAGCGCCTTGCCGGATGCGTCCTCCACCGATGCGGTGGCAATGGCGCCCGAGGAAACCTCTGGGCCACCACCTGCGCCCGAATCGATGGACGCGGACCCGCACACCGCACCAGCGCCGCCGACGCCGCCATTGGAGGGTGGACCGGAGGATTTGTTGCCACAGCAACAGCCGCGACCACCTTCTTCCCTGGAAATGGCGCCCCCGGGGTGTGAAAGTTCGGAGACCGCACAGCTACCGCCTCCTTCTCCTCCTCCAGCTGAAAC…
c196183.graph_c0_seq14 len=3314 path=[235602455:0-257 235675355:258-274 235657984:275-363 235658366:364-432 235604598:433-461 235604741:462-492 235604863:493-576 235642600:577-596 235675556:597-606 235605285:607-659 235605471:660-871 235606335:872-889 235675673:890-897 235606439:898-970 235606744:971-1011 235636532:1012-1229 235607840:1230-1241 235607910:1242-1267 235608021:1268-1295 235608133:12…	GGTGACCGCCGACGGCGCCTAGCCTGGCGAGTTCGCCGGAAACGGCCCCGCCACTGGGAGACACAGCCATGGGTTCATCACCACCACCATCTTCTCCTCCTCATCATTCTGAAGAAAGCCTCTTCTTGACCACTGCCGCTCCACCGGAGCCAGCCCCACCCGATCATGCCACCCCACCGCCGCCTCCAGAACAGGCCACCGTGAAGTTGCCGGAGGCGGACGAATCCCCGCCGCCGCCGATCGACGGGACCCCCAACTGGGCGGGCCCGCCGCCTGCGCTCTCTCCCCCGGCGGTGGCCCCCGCCGCGACCTCGGAGGAGCCCACTTCGCCTTCGCCGCTGCATACGGCCGAGGCGGTAGAGGTCTCCCCCGAGGCGACGGCCGCGGCGGCATCGCTTC…
c28603.graph_c1_seq1 len=476 path=[17542830:0-475]	GTGGCGTCATTAGTGGGCAATGTTACATTTGACTATTCACCTCGGTTGGATAAATTGTAACCTTTGGTACTAGGATATCACTTGGAGCTAGAAAGCGTACGCTGTGTGCGTACACTTCCTTTGTAACAACACTTGTCAATTGTGGTGCGCAATTTTTCTGCAAAGGTGCAGGGTTTGCTTTGGATCGGCTGCTGGCTGGTTTAGAAGGCAAGTGCTTTGCATTAGTGTTGAATGCTGACCACTACTCGACTCCTGCCTATCGAGGTTGCTGTGCCTAGCCTTGGTTCAATCGGTTTTATTTTGTTAAAACTAATGTTTGATTTAGGGGAGTTTAAGCATGCACTTGGTGGGCATTTATTAGCTATATCCATACCTGCCTTGTAGTAAGCAGTATGACTC…
c167920.graph_c0_seq1 len=613 path=[114597077:0-20 114597167:21-612]	GTTGTCCCATCGTGTCTGCATCTCCTCCGTGATGTCCTACCCACAACAACCGCAGATGCCGCAACAAGATTCATACATGAGCGACAAGGGCGGCTTCACCTCTCAGCAACCTGGCCCGACGCCAATGATGACTCCTGTTGCTGGAGGTAACAAGAACGTCAAAGGGTTACCGTACAATGCGAACGGCGAACGCGAGTGGAGCAATGGCCTGTGCGATTGTTTCGGAGACTGCGCTACCTGTGTCGTCGCCTGGTTCTGCCCTTGTATTGTCTACTCACAGAATAAGTCGCGTCTCGAGCATCTCCAAAACAAGGGTTACCCTCATCCCGAAGGTGGCGAGTCGTTCGGATCGGACTGCTTCCTCCATTGCTGTCTCCAAGGTTGTCTTGGCGCCGGCTT…
c194439.graph_c0_seq1 len=617 path=[215600481:0-121 215600890:122-139 215600933:140-149 215600975:150-236 215611295:237-249 215601428:250-457 215602397:458-481 215627441:482-536 215602756:537-616]	CATCGAGGTGGAGATCCATGACGGTCCTTACAATGTCATCAAGAATTGGAATTACACTGGCGTGTTGGAAGCGTTCCATAATGGCGAGGGAAAGTGCTATACGACAAAGGTTCGAACTGAAGTGGAACTGAAGAAGGCAATTGAGTCAGCTATGGGACCCAATAAGGATTGCTTGTGCTTTATAGAGGTCATTGTTCACAAGGATGACACTAGTAAGGAGCTTCTTGAATGGGGCTCCAGGGTTTCGGCTGCAAATAGCCGCCCACCAAATCCTCAGTGAATACATCAGGTCACCTCACATGCACGGCAAATCGGCCCTCCTCCAGTTTGATGTCCATATATGAAAGTTTTGAGTAGGACAAGTCATTGATCTCTGAATAAATTATCCATGTAATTAAC…
c194439.graph_c1_seq1 len=1599 path=[215594063:0-26 215606559:27-75 215594380:76-93 215594471:94-134 215609012:135-153 215632436:154-260 215608028:261-324 215595488:325-348 215632590:349-388 215632687:389-406 215595833:407-439 215595966:440-476 215596144:477-515 215596317:516-518 215596329:519-600 215632778:601-647 215596843:648-664 215596927:665-689 215597053:690-708 215597137:709-872 215632894:…	GATCTCCACCTCGATGGTGTACCCTCCGTTGTTTATGAGAAAGATGATGCTGTTCTGCCCCCACCGGAGCATTGTCGACACTTCTTGTGCCGTCACCTGAAAGCTGCCATCTCCAATGCAGGCAATGACACGCTTATCCTTAGCAGCCTGCGCGTATCCCAGAGTTGCACCCACTGACCAACCAATTGATCCATATTGCATCTGAAATTCGTACCCACAGCCTTCTGGTAGCTTCAGCTTCTGGCAGTTAAACCATGAGTCCCCAGTCTCTGCAATGACAGCCGAGTTGCCTGACAACATTTTCTGAATATGCTTGAAAAGTACATTCACTCTCAATGGCTCTCCAGGCCCAGACGACGGAGGTTGACCCTGAGGCACAAAAATCCGACAATAGTTCTC…
c194439.graph_c1_seq2 len=431 path=[215594063:0-26 215606559:27-75 215594380:76-93 215594471:94-134 215609012:135-153 215632436:154-260 215608028:261-324 215595488:325-348 215632590:349-388 215632687:389-406 215616860:407-430]	GATCTCCACCTCGATGGTGTACCCTCCGTTGTTTATGAGAAAGATGATGCTGTTCTGCCCCCACCGGAGCATTGTCGACACTTCTTGTGCCGTCACCTGAAAGCTGCCATCTCCAATGCAGGCAATGACACGCTTATCCTTAGCAGCCTGCGCGTATCCCAGAGTTGCACCCACTGACCAACCAATTGATCCATATTGCATCTGAAATTCGTACCCACAGCCTTCTGGTAGCTTCAGCTTCTGGCAGTTAAACCATGAGTCCCCAGTCTCTGCAATGACAGCCGAGTTGCCTGACAACATTTTCTGAATATGCTTGAAAAGTACATTCACTCTCAATGGCTCTCCAGGCCCAGACGACGGAGGTTGACCCTGAGGCACAAAAATCCGACAATAGTTCTC…
c194439.graph_c1_seq3 len=1664 path=[215606559:0-48 215627770:49-158 215594471:159-199 215609012:200-218 215632436:219-325 215608028:326-389 215595488:390-413 215632590:414-453 215632687:454-471 215595833:472-504 215595966:505-541 215610082:542-665 215632778:666-712 215611951:713-729 215596927:730-754 215612370:755-773 215597137:774-937 215632916:938-956 215616254:957-980 215612694:981-986 215598…	GTTGTTTATGAGAAAGATGATGCTGTTCTGCCCCCACCGGAGCATTGTCGACACTTCTTGTGCCGTCACCTGTGCTCCGGTCCAATTAAATTCTTCTTTGCTGCATATTTTGATAGAACTTTTAAACATAAAACATTTTGTCAGTTTTGAATTTTTACTACCTGAAAGCTGCCATCTCCAATGCAGGCAATGACACGCTTATCCTTAGCAGCCTGCGCGTATCCCAGAGTTGCACCCACTGACCAACCAATTGATCCATATTGCATCTGAAATTCGTACCCACAGCCTTCTGGTAGCTTCAGCTTCTGGCAGTTAAACCATGAGTCCCCAGTCTCTGCAATGACAGCCGAGTTGCCTGACAACATTTTCTGAATATGCTTGAAAAGTACATTCACTCTC…
c194439.graph_c1_seq4 len=1658 path=[215606559:0-48 215627770:49-158 215594471:159-199 215609012:200-218 215632436:219-325 215595232:326-389 215595488:390-413 215608379:414-441 215632637:442-448 215632644:449-463 215608654:464-470 215608696:471-504 215595966:505-541 215596144:542-580 215596317:581-583 215596329:584-665 215632778:666-712 215596843:713-729 215596927:730-754 215597053:755-773 215597…	GTTGTTTATGAGAAAGATGATGCTGTTCTGCCCCCACCGGAGCATTGTCGACACTTCTTGTGCCGTCACCTGTGCTCCGGTCCAATTAAATTCTTCTTTGCTGCATATTTTGATAGAACTTTTAAACATAAAACATTTTGTCAGTTTTGAATTTTTACTACCTGAAAGCTGCCATCTCCAATGCAGGCAATGACACGCTTATCCTTAGCAGCCTGCGCGTATCCCAGAGTTGCACCCACTGACCAACCAATTGATCCATATTGCATCTGAAATTCGTACCCACAGCCTTCTGGTAGCTTCAGCTTCTGGCAGTTAAACCATGAGTCGCCAGTCTCTGCAATGACAGCTGAGTTGCCCGACAACATTTCCTGGATATGCTTGAAAAGTACGTTCACTCTC…
c194439.graph_c1_seq5 len=1398 path=[215594063:0-26 215594177:27-75 215594380:76-93 215594471:94-134 215594665:135-153 215632436:154-260 215595232:261-324 215595488:325-348 215608379:349-376 215632637:377-383 215621968:384-388 215632687:389-406 215595833:407-439 215595966:440-476 215610082:477-600 215632778:601-647 215611951:648-664 215596927:665-689 215612370:690-708 215597137:709-872 215632916:…	GATCTCCACCTCGATGGTGTACCCTCCATTGTTTATGAGAAAGATTATGCTGTTCTGCCCCCACCGCAGCATTGTTGACACTTCTTGTGCCGTCACCTGAAAGCTGCCATCTCCAATGCAGGCAATGACACGCTTGTCCTTAGCAGCCTGTGCATATCCCAGAGTTGCACCCACTGACCAACCAATTGATCCATATTGCATCTGAAATTCGTACCCACAGCCTTCTGGTAGCTTCAGCTTCTGGCAGTTAAACCATGAGTCGCCAGTCTCTGCAATGACAGCTGAGTTGCCCGACAACATTTCCTGGATATGCTTGAAAAGTACGTTCACTCTCAATGGCTCTCCAGGCTTGGACGAAGGTGGTTCACCCTGAGGCACATAAATTCGATAATAGTTCTC…
c155964.graph_c0_seq1 len=280 path=[101652803:0-23 101651704:24-48 101651849:49-233 101652681:234-279]	ATTGTATCGCAAGGAACATAATAGCACCATCTATAAACTAATAGGCTCCTTTTTTTGTTTGCTAATGTCAAACTTCCTTGGTCAATATATCAAGACCATTTGTGACCCCTGTTCAATTGGAGTTCTAGGACCAACAGGCTTATCCTGTTCTATTCTTTGATTCCATGAACGCCTAAAGAAGCTTAAATCAGAGCATGGAAAGGTCCAAGTGGGAAATATCACTGTGGACATGGTATGCACTGCATTAACTATGGACTTCTCACTCTATTAAGTCAACAAC
c162254.graph_c0_seq1 len=353 path=[108228221:0-77 108225445:78-104 108225570:105-352]	GGATGTTTATAATGTAATATCAATAATCAGCCTTCTTTAAACTATCAAATATTAGCAGATATGTCTTCTTTTGCGTCATTAGTCTTTGATCTGATTTCTTTTTGTGCTTCATGCTGCTGTGTCGTGTTTAATTTTGCTTTTAATTCTTCAATTTCTTTATGTAAACGTGCATTTTCTTCAAGTTTCAAAGCATTTAAGCCTAACTTGGTATTCAACTCATCAATTTCTTTATTAAGTCGACTGTTTTCTTCTTCAAGGCGTGTGACTTTTTCTTCGAGGTCAGCAACATATGCTTTTTTCTTACGACGGCATTCTTTAGCAGCGACTCGATTACGCAAAAGTCTACGTTGTCG
c182349.graph_c0_seq1 len=1651 path=[139110503:0-258 139111741:259-275 139111824:276-499 139112796:500-548 139113026:549-719 139113842:720-732 139113879:733-827 139114354:828-901 139114696:902-907 139114731:908-1351 139120934:1352-1358 139116735:1359-1494 139121534:1495-1516 139117499:1517-1650]	AGAGCTTTGTGCCGCGGGGGGCAGTGAGCGTCAGGCGAAAAAAAATAGAAGAGGGGATGTGTGCGAATAAAAGGGAAGGGCGTGAGATACATGAAAATAGCGATCATCGATACCACAGCACGAGCGAGGGGCACAGTCTGGGAATAGATGTCCGTTGATGTGAAGTAGTAACCGTGAGCCAGCGGGCGGGTGTCATCAAGACGTGAGAGCGTTCAAAAACATGAAAAAGAAAGCGCGACGAAAACGCGTCAAGTAGGGGGATAGAGGAGGATAGGAGGGTGAGAGGAGGGTATGAGCCGTCTGACTCTGATCCTTTAGCACGAAGTGCGCGCGTTGAAGTCGAACTTCGGAGTGCCACCACGGGTGATGCCCCATCCAGGAAGGCCTTGGTCATCCCAG…
c185125.graph_c0_seq5 len=717 path=[147983132:0-70 147993241:71-79 147983487:80-239 147984292:240-578 147993362:579-579 147985879:580-716]	ACTCTGTAAGGAGGCCCGGCTGAAGGAGGCAATGGAGGTTTTGGACCGTATGCGTCTCCAGGGGAGGAAGCCTGATGCTGGGTTGTTCGGGAAGCTAATTGTGGGGCTGTGTAATTCAGGAAGGGCTGTGGAGGCTGCAAATTACCTGGATGAGATGGTTCTTGCTGGCATTGAACCGAACCGGGTGACTTGGGGCCTGCATGTCAGGATAAACGATGCAGTGGTGACAGCATTATGTGATAAGGGTGAAGTTGGCAGGGCTTTTCGGGTGTACCAGAGCATGCGAACTCGTGGCATTTGTACGGAGCCAAGCACTTTCCATCTCCTGGTTGAGTGTTTCTCCAAAAAGAACAATTTAGAGAAAGCAACTCATGTTGTGCTTGACATGTTGTCAGAGAG…
c241837.graph_c0_seq1 len=223 path=[314789380:0-222]	AGTAGGTAAGTTGTCGTGAAGAGCATCTGAAACGATGCTTGCTGAATATTCGATGATGTCAGTTTTTGGGATGCATGGACTGCTCCACTTGCGGTTCTTGTTGGCGCGTTAGCCAGGTGCCCTAGTTCATGCCACTCGTGCCGAAGCTGCCATCATCCAGGTCAACATAGACAGTGCACATGTTATTTTGGTTCAATTTTTAGCCACAATAATAAAGGATCGT
c144205.graph_c0_seq1 len=426 path=[90715903:0-218 90719334:219-425]	AGACCACCTCTCTTCCAAGGCTACTCCGACCCATCATCGTCTGCTAGCTTAGCACGCTCTTCCAGCCGAGTTATAGGACGAGGCGCGCGCGCGCGGTGTGGTGACCACGGCCGCCCGGGCGGGGCAGGATGAGCTCCGGCGGCTGCTCGACGTGCCTCGAGATCATCTTCTCCGTCGTCCTCCCGCCGCTCGGCGTCTTCTTCCGCTACGGCTGCTGCAGCTCGGAGTTCTTCATCTCCGCGCTGCTGACGATATTAGGCTACGTCCCGGGGATAGTCTACTCCGTCTGGGTCATCCTCAAGACGCCGCCGGAGCCGCCGGGCATCGACGGGGAGCGGCCGTACGACATCCTCGCCTGACAAGCTTGATGATAATAACCGCATAGAGTATTGATTCGTT…
c130419.graph_c0_seq1 len=306 path=[77615063:0-305]	CTGCTCATTCCTCGCCATTACCGTCCAGAATAAGCTGTCACGGCTGTGCCGAACGGGCTGCTTTCTTCTGGAAACGGTCTTCGTCTGCTTCGCGCGGGCTTCTACGCTGGGAGCACCGCAAACGCACTGAAGCACCAGGTCGGCGTAAACGTGGTTGCTGTCAAGCAAGTCTGACGTGGAGAATTGCCAGTTGCGAAGGTCGTTGTCCTTCACGGCGATGGATTTAGCCTGCGCTTCGGCGTTGTTGAGGCCGTCGACGAACTGCCCACCGTAACTAGCGCTGTGAATCGCAGTGGAGTTGTAAAG
c144136.graph_c0_seq1 len=456 path=[90651030:0-455]	TAGGACGACGACTAGTTTAGCTCCACCCTTGCTGACTTAGACGCCATTTTAGGAGTGGAAGAGGAGGAGAAAAAAAAGGAGGAAGAGGAGAAGAAATGGAAAGAGTCAGAGAGTAGTGTGAAGGCGTCTTAGTCAGTGGTGACGTCATCCCCCGAGGCTGTAGCCAAGACGGTTAGGGATAGCCTCGACAAGATGCGGGAAAGCGGAGACGAGAAAGCGTACAGTGAGCGGCTGGAAGAGCTGCAACGTGTGATTGACGAGGCAAAGAAGCTGGGGCAGGACTCCAATGCTGGGAAGGACGGGCAGCTGGACAAGCTGGGCAGTTAGGTGGAGAACTTCGTGGACACGGTGCAGCAGCAGATGGAGCTGTCCAACAAAGTGGACAGGGCGGACTTGAAG…
c224402.graph_c0_seq1 len=636 path=[305583546:0-635]	GGGACATTACTTGATCCAAACATTGTCTTGCTTGTTGGTTGTCATTTTAGGTGACTTGTAGCGTGCAGGTAGCCTCGTGATATTGTGCATATTGATGCGTACGTCGTACATTGTTAGGTGCTCGAGTGGTGGACAATCTGTGAATTCTTAAGGACAGTAGCAGTACTAGTGATGTATTAGTGATGTACAGTAGCAGTACTAGTAATTTATATTGGTGTGGATAGCTATGTGGAAGTTTGAAAGAATGCACAGTGTTAAGCTTCAGATAAATTGGTGGAAGAGCTTTGCTACTAGCATTTGAAGTGTGTTTCTAGGACCTACAAGATTAGGGGCTTGCATGTTCTATTCGCGTTGTTTTGATGGTTGATTATCAAAAGTTTTGAAATGTGTGGAGTCGAA…
c163705.graph_c0_seq1 len=407 path=[109736331:0-222 109733532:223-282 109739530:283-303 109733912:304-406]	AGACCAGTAGTCTGGTAATGAGTATCCTAAAATATGTTAAATATACGGTCAAGGCTAAAAAATGATATTTAAATAGTGATTCAACTGTGTTAATATTCTATCTGTGAGAATTTAACCTTAGAAGTATATCCATTGGTATGCATAAAATATTATGCTCAAATACTTTTCCGAGTTTCTGTTTTCTCTTATACTGAACCAATCGGTAACTTATGCTTGAGTAACTATCCCCAGCTGATCTTCTATCCCTACTTAATGTAACACATGATGTCCTTGGCCAACAATACAAGGTTTCTTGCTTTGCCAGATGGTACTCTTCAACCGTTCACCGCAACTACGGTATCCTTGTGAAAACATTAAAATCATCTTTTTCTACTTTCAAACAGAAAACTAGAATTTATG…
c163705.graph_c0_seq2 len=243 path=[109732739:0-167 109738875:168-242]	TAACATCAAGACTCAAGAATGAAAATCAAAAAATGATTCGACTGTGTTACAGTGTTAGTACTCTGAGAACTTAACGTTAGAATTATATCCATTGGTATGCATCTAATATTATGTTTGAATACTTATCTGAGTTTCTGTTCTCTCTTACACTGAACCAATCAGTAACTTCTTGAGTAGAAGTTCAGCTATTCCTGGTCAACAAAACCATTAGTTGATATTCTTTTTGTGTGTGTGTGTGTGTGA
c212675.graph_c0_seq1 len=202 path=[298990000:0-201]	TTATTCGATATCGATCTTCGTGGAATTGACGGTGCTTCGATTTCGGAGAAATGGGCCAATGGCGTCTTTACATATCTTGGAATGACTGCAGCCAATTTCCCGAATATGTTCTTCCCATATAGTGTCCAGGCGCCTACCGCTTTCACAAATGCACTCTCATGTATTGAAGCCCAAGGAAATTGGATCATTCAGTGTATCAAGG
c175972.graph_c0_seq1 len=482 path=[125631991:0-79 125632323:80-104 125636631:105-133 125632557:134-177 125634840:178-254 125633144:255-299 125633346:300-323 125633478:324-372 125633704:373-481]	AAGATCTTCTCAAATAAGGCAGTGGTAATCCTGATATAGGTTCGGATGATATATTACTCAAATATGGTGACCTTGATCGCTCTTTGGTGGCTACCTGAGGGGTCAATGTATCTACCAAACGTGAACCACCATTTCTTGTGCTAGTAATGCTGGGGAGGGATGAATCCAACAATGCAGAATTCTGCAAAGATAGGTGATTCGAAGCAGGTGCAGCAAGTGGGATAGGAGGATCACGAGAGGACGGAGGATCAACTCCAAGATCCAAGCTTGTTGAGCGCCCAGCTGAGAAATTTTGCCTGTCTGACATGCCTACACCTTTCAATAAACTTTCAATGGCCGAAACCTTTTGTTTACTTGAACTAAGCACACTCTGTATGCTTCTTTCAGCACTTCTACCAA…
c214092.graph_c0_seq1 len=237 path=[299777173:0-236]	GTGAATTTGGCCTTGATTGCAACAGGGGAGTAATTGATCTTGAAGGAGCCCGCGACGGTGGAACGGATGGCGGTCCGAAAAAAAGCTGAACGCTTGCCCACATCGAAGGCTGAGAGATGACAATATTTCGCCAATAACGACAAACGGAACTAAGGACGAATTGGGGCTGAATAAAGTTGCGATTCACTTCCATGTTTGCATAGTCGTTCATGACCAGGGAAAGTATTTGCTCCAGGA
c133470.graph_c0_seq1 len=563 path=[80304981:0-562]	GGTCGACGTGCCGTCGATGGAGGGTTGGTTGGTACGGGTGGATTGAGCAATCTTGTAGCTGGAGCCATCGACAGTGACGGTACCCAGGTTCTGGGACTGGGAGGAGGGATCATAGGTGCCGAAGTTCTCAACGACGTAGTACTCAACCAATGGGTTGCGGGTCCAGCCGTAGATGGCAAGGTAGGAGTTGCCGTTGGGGTTGTACTGACCGGAGTAAGTGATTTTGCGGGCAGATCCTGGGTTCCATCCCTTTCCACCAACAAAGTTGCCACCGCTCGACCACTGGACGCTGTAGCTACCGCCAGCACCGTTGGTGTAGGTGACGCGGGAGCCACCGTCAGTCCACCAGGAGTAGTAGCATCCGTTGTGGGTGCCGGTGGAGGAAGGAGTGCTCTGACG…
c210038.graph_c0_seq1 len=319 path=[297393130:0-318]	CGCATTACTAAAAATTATAAGGTTTTCAAGTGCATTTTCTATGACAGGTTGTTGCAGATAAGACAGAATCGATTGATCAACAGTCATCTAACCAAGGAAATTGTCTTGTACATTTTTACAACTTAGCTATAAGTGAGCCAAGGGGACATTCAGAACCCTGTCACAGTAAGTGAGCCAAGGCAATGATCTTTGAAGTTTAAGAGGAAATGGCTTACGAGTCTTTCAGTACGTTTCATCTCGGAAATACCAGATAGTAGATTGTCTATATAACCCCAAGTTTGGCGAGTCAAACAGGTTCAGCGGCTCTACATATGCATAG
c169383.graph_c1_seq1 len=258 path=[116391115:0-40 116391258:41-41 116386954:42-52 116387019:53-83 116392907:84-103 116387251:104-257]	TGTTCGTCAAGAACTACAGCTACTGATTAAGCAGATGATACCACTACCGCAAGATCGATCGAGCAGCGTTGCCAATATATATACACAAGCTGGGATGGAAACAACTTGATATGGTTACTGTATTTACATGCATGTTGATCTAGATCCTTTGTTACTGGTTTGTTTGCCTCTCTGTACAATGCTTCGGAAGATCGTTACAGCAAAATTTTGCACGTACTTACGAACGCACATTAATTAATAATGGTTAATATGTCGGGT
c136515.graph_c1_seq1 len=593 path=[83118586:0-592]	GATCGTCCTCCATTATCACATCAGTGGGTATTGAGCATCTCTCCAACAGTGGCGATAGAGAACGATGTGTCGGAGGGGACCATTGCGTCTCATCGAGGGGTGTAAGAACATGATCCTGGATGGGAAGTCCGCCGATGCTATTTAGAAAGTCTTCGACATTTGAAACGGAAGACAGTGGTTGAGACAACTTTTCGCCTTCGGGTAATTGCGCGGCCATGATGCTCGCCTTCGGTTTACGCGTAGCGAGAGCTGCTTTGCGGGCCTTAAGTTCTTGTCTGCGCTGTTCTTCGATTTCCTGCAGGTTATGGCCAGAAGTGTTTGGCATGTGGTACTTCACTACGGAAGTCGTAGGAAGGACACCCGAGGCTGGAGGAATAAGCGATGAAACAGCTGTAGGTT…
c120942.graph_c0_seq1 len=344 path=[70303282:0-343]	TTTGCAGGTGGTGATGCTCAGGGAAGCCAGAATATGGCTGATATGGCGGCAACTGCTGTTGCGAACTGCCCCAGTACGAAGATAGTTCTTTCTGGCTATAGTCAAGGCGCCCAGCTCGTTCACAAGGCGTCGGCCCTCATTTCAGCCGCTACGGCTAGTCATGTCGCCGCCGTAGTTGTTTTCGGCGACCCAGACAAAGGTCAAGCGTTTGGAAATAGTCTAACCTCAAAATCTATCACCTTCTGCCGAGATGGAGACAATATCTGTGATGGTGGATTTTTGACTTTGCCTGTTCACTTTGAGTATGGTTCTGATACTCCTGCAGCGGCTAAGTTTATCGCCGG
c212130.graph_c0_seq1 len=262 path=[298684923:0-261]	GTGGATTCCTAGGTTTTTTAAGCTGCTAGTAATTGTTATTTTGGAGTAAATTTTGGGTGGTCTGGCTTTACGGCCGGGCCGCATCACGCATGGGCGCATGGCACGGTGCGGCCGGGCACCCAACCGCTTTTAGTACGAAGAAGAATTACAACTGTGTTTCTGACAGGTGGGCCCGACCATCCCGGCGACCAAACAGTTTGGAAAACCCTGGCACCGCTTGCCGGTTTTTCGTTGCCTGTTTTGATGGATTTTTTGAGCCGAG
c21524.graph_c0_seq1 len=546 path=[12720471:0-332 12716759:333-545]	TGGCTATTTTATTATTCATTTGTATTATTCATTGTTTAGCACTTGTCGTTGCTAATAACGCCTGGTACCAAGTAAAATACAATCGGTGTATCCACATAATTTGATCACTGTACTAGCTTCTCCTGTTACAATATCTTCTGCTGCATTTCTTCCCAATTTTGTGTTGCAACTATGTCAAAAATAAATTATGAGCTTGGGCCCTATGCGCCCATAAACTGTCGTAAAGGTGAACTACTCTGCTTAAATATTGTCAAATTTGCTCTGTTTAACTGCGTGAGCCTTCTATCTTCATTTGCTTATCTGTGTGGGGTGTTTACGTTTCTCGGATGATAAATTACATGTGGGTGGTTATGTTGTTTCGGGCCCTGTTGAATAACAACCATGGTTCTCGTCATTTCA…
c194502.graph_c0_seq2 len=995 path=[216313211:0-42 216278311:43-76 216278431:77-102 216278538:103-127 216299672:128-147 216324846:148-167 216290706:168-183 216290769:184-188 216278900:189-245 216324952:246-248 216300318:249-270 216279247:271-276 216324969:277-301 216324994:302-369 216325043:370-370 216325044:371-380 216325054:381-387 216306382:388-402 216325079:403-419 216325096:420-467 216280106…	CCTGCCTGAGTTGGTTGTCAGATCGAAATGCTTTATGGGAGGATGAACGCCTGAGTTGGTTGTCAGATCAAAATGCTATATGGGAGGTTGAAATCCTCAAGAACCTCAAGACAATATAACCAGTCCAATATATATTGATGCACAGAGGAAGATAAATGAGATGAAGCCCCATATAACACCCCATCCAAAACCATTGCAAGGACAAGGGCAGATTTCAGCAAATTTCTCAGCATCACTTGAATGAACTCTCCGGGATATCAAGTCATCATAGATATCATAAACTGAAAATAAGCTATTCATCACACCTATGAATAGAATCACATACTTCAGAATATGGAAAGTTGTAAATTCTTGTATAACCCAAACAACACCAATGAATACGATGAATCCAATGCAGAG…
c194502.graph_c0_seq3 len=1220 path=[216289038:0-39 216289202:40-133 216289640:134-225 216290028:226-251 216290165:252-368 216278674:369-374 216324846:375-394 216324866:395-396 216299345:397-410 216290769:411-415 216278900:416-472 216324952:473-475 216324955:476-487 216279220:488-497 216279247:498-503 216324969:504-528 216324994:529-596 216325061:597-597 216325044:598-607 216325054:608-614 216306…	CCACTGTAGTCCTATAGGACTGCACTGTCGAATAGGTTTCAATTGGTCGATGAATAATAATTCATAGAATAGTACCTACAGCGAAATCTATCAGCTATAAACACAAATGGTAAAGCAAAATGCCATCTACAGGAGCAATAAAAGGAAGAATCGCATGAATAACCCCTATCCAAACAACTGCATTTAACAGACACCGATTGCCCTTTGTATGAATTTTGTACAACCCATGAGATCGATACAAGCTGGAACCAATATCCGGAGCAACGGAAACACCGAAGAATCCCGCCAGAGTTGGTTGTCAGATCAAAATGGTATATGAGAGGTTGGAATCCTCAAGATAATATAACCAGTCCAAGATATATCGACGCACAGAGAAAGATAAATGAGATGAAGCCCCAT…
c194502.graph_c0_seq13 len=1224 path=[216289038:0-39 216289202:40-133 216289640:134-225 216290028:226-251 216290165:252-368 216278674:369-374 216324846:375-394 216324866:395-396 216299345:397-410 216290769:411-415 216278900:416-472 216324952:473-475 216324955:476-487 216294270:488-503 216324969:504-528 216324994:529-596 216325061:597-597 216325062:598-607 216279715:608-629 216325079:630-646 21632…	CCACTGTAGTCCTATAGGACTGCACTGTCGAATAGGTTTCAATTGGTCGATGAATAATAATTCATAGAATAGTACCTACAGCGAAATCTATCAGCTATAAACACAAATGGTAAAGCAAAATGCCATCTACAGGAGCAATAAAAGGAAGAATCGCATGAATAACCCCTATCCAAACAACTGCATTTAACAGACACCGATTGCCCTTTGTATGAATTTTGTACAACCCATGAGATCGATACAAGCTGGAACCAATATCCGGAGCAACGGAAACACCGAAGAATCCCGCCAGAGTTGGTTGTCAGATCAAAATGGTATATGAGAGGTTGGAATCCTCAAGATAATATAACCAGTCCAAGATATATCGACGCACAGAGAAAGATAAATGAGATGAAGCCCCAT…
c194502.graph_c0_seq25 len=1397 path=[216313211:0-42 216278311:43-76 216278431:77-102 216278538:103-127 216299672:128-147 216324846:148-167 216290706:168-183 216290769:184-188 216278900:189-245 216324952:246-248 216300318:249-270 216279247:271-276 216324969:277-301 216324994:302-369 216325043:370-370 216325044:371-380 216325054:381-387 216306382:388-402 216325079:403-419 216325096:420-467 2162801…	CCTGCCTGAGTTGGTTGTCAGATCGAAATGCTTTATGGGAGGATGAACGCCTGAGTTGGTTGTCAGATCAAAATGCTATATGGGAGGTTGAAATCCTCAAGAACCTCAAGACAATATAACCAGTCCAATATATATTGATGCACAGAGGAAGATAAATGAGATGAAGCCCCATATAACACCCCATCCAAAACCATTGCAAGGACAAGGGCAGATTTCAGCAAATTTCTCAGCATCACTTGAATGAACTCTCCGGGATATCAAGTCATCATAGATATCATAAACTGAAAATAAGCTATTCATCACACCTATGAATAGAATCACATACTTCAGAATATGGAAAGTTGTAAATTCTTGTATAACCCAAACAACACCAATGAATACGATGAATCCAATGCAGAG…
c194502.graph_c0_seq26 len=1179 path=[216289038:0-39 216289202:40-133 216293029:134-183 216293246:184-225 216290028:226-251 216298879:252-285 216298984:286-329 216278538:330-354 216278611:355-368 216278674:369-374 216324846:375-394 216278779:395-415 216278900:416-472 216324952:473-475 216324955:476-487 216294270:488-503 216324969:504-528 216324994:529-596 216325061:597-597 216325062:598-607 21627…	CCACTGTAGTCCTATAGGACTGCACTGTCGAATAGGTTTCAATTGGTCGATGAATAATAATTCATAGAATAGTACCTACAGCGAAATCTATCAGCTATAAACACAAATGGTAAAGCAAAATGCCATCTACAGGACCAATAAAAGGAAGAGTCGCATGAATAGCCCCTATCCAATCAACTCCATCTGACACGCACCGATTGCCCTTTGTATGAACTTTGTACAACCAATGAGATCGATACAAGCTGGAACCAACATGCGGAGCAACGGAAACACAGAAGAAGCCCGCCTGAGTTGCTTGTCAGATCAAAATGGTATATGGGATGTTGAAATCCTCAAGACAATATAACCAGTCCAAGATATATTGATGCGCAGAGAAAGATAAATGAGATGAAGCCCCAT…
c221468.graph_c0_seq1 len=221 path=[304070370:0-220]	TGAGAAGTCCGGCCTTCCTCTCATTCTCTTCCAATACCCCGATGTCACCAAAGCCACGTACAACCTTCAAACTCTGCTCGACATTGCCGCACAGCCCGGTGTTATTGCGATGAAGAATGGTGTGCGCAACATGACCCGGTGGGATACCGAGATCCCAGTTATCAAGGCCGCCAACCCAGATCTCACTATCTTGACTTGCCACGACGAGCACTTGCTTCACA
c243492.graph_c0_seq1 len=265 path=[315587869:0-264]	CGGCTGAGGAGCATGCCCCAGGGGCAGCACGTGGTGGCCACGTGGGGGGATTCGGGCACGGTCCGCATTTTCGACCTACAGCAGCAGCTTGCTGACGTGGAGTCTGCCACGTAAGCAGGGATCGGGGGTAACCGCCTTGCACCAGTGAAGCCCCTGCACAGCCACACGCACGGCAAGGAGGGCTTTGCCATGGACTGGTCACATGTCAAGCAAGGCGCCTTCATCACGGGGGATAATAACTCGCGGATTTACACGTGGGAAGGGG
c167785.graph_c0_seq1 len=417 path=[114431331:0-60 114431636:61-139 114432050:140-177 114424508:178-379 114425425:380-416]	CGCGTGTGGTGTGAAAAAATGCATTGATTAATCCTGGAGTAATTCCTTCTGCTTTTATTTGTCATCTTGCTGTTGATGGCAGTTTGAGGCATCATTCTTACAACTATTTAGCTGTCATTGTTCCATTGTTAATTCAGAGCCTTCTGCAGAGCTTCAAGGGCACTAAAACAGCATACACTGTTGCACCTCTATCCCACCTAATTGCAAGTCACCTGGCAATATTGCACATTCCCTATTACTTATCTAGTGAATCTTTGATCTTTGGTGATAATGAATCCTTACACAAGATTGCAGTAGGATCAAATAAAATTGGAACAATAAAATTTCATATGCTGGGTTGGCACTTTTTGTTAAGATTTTGTTCCTCTTTACTTCACTTCCAAGTTAACAATATTTAGT…
c132941.graph_c1_seq1 len=645 path=[79824862:0-644]	GCAGCAACAACAACAACAACAACAGCAAGGTGGCAAACCGGTGGAGAGAGTCATCCCGATTCACATCGAAGGCAGGGATGACCCGGTGATCCCAAGAAATACGACAAGTTCACCGGCCGGTGGTTTCCGTCCTCAAGAGCCGGAAATGATATTCGGCAGACGTCCAGAATTTTATAGACAGTTCGTGCATCAAGACCCGAGGGAAGAATGGCAACCACAGGAGACTTTCAGGCGACAACACGCCCCACAATTTCAAGCAACACCGAGACAACAACAACGCCCGATGCAGCAACCGCAGCAACAACCGCATCCACAGCCGCATCCACAACCGCATCCACAGCAACAACAAAAAGCACCTCCACAACAGCCGCAACAAAAGCAGCCTACTCCTCCACCCGC…
c253782.graph_c0_seq1 len=273 path=[320579110:0-272]	AAAAGATTGGTTGGCCACTATAGATTTATTCTAGAGTAAAGCATGAGTTTTCCATTTTTATTTTTTATTTTTGCATTTGATGAATCCCTTACATTATTATCATTTTATAGCAAAGAAGCATTTTTGGACTAAGTCACATTCTCTTTTAGCACACCAATCTTCATTGGTTTGCTTAGGGTTGATAGTAGCTTCATTAGCTTATCTAATATTTGTCTGCTCTGCTATCCTTGGAGAAAAAGGATATTTGGTGCTAATTAGTAAATGTTCTCTCTG
c234264.graph_c0_seq1 len=573 path=[310982027:0-572]	GGGGAAACCGTGAAATTGAAATAGATAACGTGAATAATCGTAATGCATCGTTACAAGTCGTCATAAGACGAACCAATCCATATCGTGGGACGCAATTATGTGGGCCGCGAGGCAAACAGTGAAAATAGCGAGAACACCCAGAGAGAAAACATGTCCCATGTTGGATCACAACAAGACAGAGCCCATTCCAGCGACGATGCTCAGCAGCGAGACAACGCCAACGAGGGCAGGCACGCCGAGCTGCAGCGACATTGCTTGTTGGGCCGCGTCCGGCTTCGGCGTCGGTGTGATGGGGACCTGGCCGGACGCCTCGCCGTTGTTGTTGACGGGGTGGCCGAGAATGGTACTTGCGATGGCGCAGATGGACCTCAGGCCTGAGATGATCTTGGGCACTTTCTC…
c220760.graph_c0_seq1 len=214 path=[303712554:0-213]	GCTGTTGCCACTCCAAATGCTGCTCCACTCTCTGTACAAATAATTGCGGTGCTGCTGAGTATACTTAATCCGCAGCCATATCTTCTTGTCCACCTCAGGGCTGGGGGGGGATTGCCAAGCTGAGAAGCTCGTATGAATTGAAATGATGGCATTCACCCTTGAATGAGATCGCCCAAGTTACTTGTGAACAGTCTGATGAAAGTCGAAATTTTAA
c49394.graph_c0_seq1 len=439 path=[28927446:0-438]	GCTTCCCCTTGGTGCCGATCATGGTCGACCCCCAAGGCTCCTTCTCTGGCTCTGGCTCCACTCGGCACCGCCACCTACACCTCTGGCCGTTGCCCTGGCTCCGGTCATCAGCTGCCTCACCTCTATGTCACCTCCATGGACTTGATGGCCGCCTCGACTTAGCACTCTGTGGCTTCGACCGTGAATGCCTTGATGCGCCATTGGATCTTCGGGCCGACACCCGAGCTTGGCCTCCTTGGCTTTGGATCTAATGCCCCCTACTCGCCATGGCTTTGCCGGTTCACCACCCCCTACTATTGTTTGTTTTGCTTAATTTCAACTTTATGTTTTACATTGATTTAGTGAGTGGAGGGTGAATGCAGTGTGCAACAAGGCTTGCTACGTGTGACCCAAGGCCTT…
c152044.graph_c1_seq1 len=250 path=[97604218:0-249]	GTTGTTTATTAGAATCAGATTTTTGTTGATCTGATCCTTGATTTTGTGTTGCTACCACGTCAGTTGATGACATGTTAACCTGTATAATTAGTTGATTTGTTTTTGTGTTTGTTTTTTATTTATTTATTTATAAATAAAAGCGCGTTGGTTCACGATAAAGATGTTTTATTATATTCGTTTATGCTGTTGCTGCGCTGGATGTTAAAATTTTAGTTGAAAAACGCTCGGGCGCGTATGATGGTGAATAGGC
c249798.graph_c0_seq1 len=269 path=[318611736:0-268]	GCTGTCCATCCTTGTCGCTCAAAACCTCCCACTCACCGTCGCCGTCCCCCTTCTTACTCGGCGAGCCCTTGCCGATATCGAGGTTGGAGGTCTGGCTGACGAGGCCTTCCATACCGGCGCTTGAGGCTTTCTCGCCAGCTTTCAGCTTGGTGAGGCGCAGTTTGAGAGCGGCGTCGGCGCGGTCGAGGAGGACTTTCATGACGCTGGCGTGGCGGCAGGGGTGGACGGAGGCGGTCTTTATAGGCGGCGAGGCGAATGCGAAGTCTTCG
c165420.graph_c0_seq1 len=206 path=[111621347:0-176 111621522:177-205]	AATGCAAACCTATATCATTTCTTAAGTTAGCCAGCACGCCTCATCCACAAACAAAAAGGAGAAAAGAATTAAACACAAGAAAGTAGTGGGGGACATATAGCAAGCCGTCGCAATTACGATTAACGAATACTATCATGTTCTGGGATGGCTGCCTGATAAATCGAGTTTGCAAGTTGACGACTGAAAGGATGTATGCTTCAGTGGAA
c142805.graph_c0_seq1 len=384 path=[89298050:0-383]	GGAGGCTTGGTGTGTCCAATATCTATTCCTTGGAGGCAGCACTGATTGGAGAAATCAAGTAGCTCTGAGGTCTCTGGGCGGTGGTGGCGGCAGGAGGGAGAAGAGGATGACGGCTTAAGGGGGTAGTGTGCGGCGGATGGCGTCGGTAGGGAGAAGAGGATGATGATGACTAGGACGAGGAAGGAGGCGTCGAGTGGAACAAGACTGCGGCGACTGATAGCGGTGAGTATCGGGATGGGGCACGTGCGACCGGTGGCGGCGTCGGGAGGGCGGTCACGTTGGGTGAGATCGGGAGAAAGGCGGTGGGGCGAGAGAAGGGGCGAATGGGGTGGGGCGAGAGAGGGGCGAAAGTGGGATGAGGCAACTGAGCAACGAAGGGGCTAG
c150029.graph_c0_seq1 len=503 path=[95785031:0-502]	GGGGGGACAAAGGCGGCTGGGAATTACTCACCGGTGCTTCAAGTCCAACTAGCAGCTAAGGCCTAAGGCTACCACGACGTGCTGTACCTTGACGCGCGCACAGACACATACATTGAAGAGGTGTCATCGTGCAACATTTTCACCGTGAAAAATGGCGTCATCCGCACACCACCCCTTGTAGGCACTATCTTACCCGGGGTCACGCGAGAGTCGCTCATTGAGCTTGCGCGGAGTCGGGGGTACGAGGTGAAGGAGGAAAACATAAGTATTGAGGAGGCGCTGCAGGCAGATGAAGTTTTCACGTGTGGCACGGCGGTGGGGGTGAGCGTTGTAGGCAGTTTGACGTACAAGGGTGAGAAGGTTGAGTTTGCCAGCAACGGCCATGGCAGTCCAATAGCC…
c257942.graph_c0_seq1 len=247 path=[322773172:0-246]	CAGAGCTCGGTGAAAGGTTGCTTCTTTCCGCGTTTTGGCGGCGAGGGTGGGATCTTGGCTGCCTCCTGTGCGCTGCATTGGAATCTTACTGAGTTCACGGTGGCATTGCGGGATCAAGAAATATTTGAGGAGAAGGGTTTAATGGGTGCGGCGGAGCTGTGCACCGCGTCCTGAGCGCGTCGCACGCAAGGTGTTTGTCGAAAAGCGTGCGGGGGAAGATGAGGGACTTCTCCTGCTTCGGGGAGAG
c46929.graph_c0_seq1 len=378 path=[27623528:0-377]	GGGTGTCGGCCATTGGCACACAGCTTTTGGAACCCTTAACGGATTTGTCGCGTTCATAGCCATAGTCGCACTCGAAGTCGCGGGATAGGTCGCAGTCGCAGGGGGAGGTGGTTGGCTTGGGGGGTTCCCAATCCCAGTTGGTGACGCACTTAGTGTCAGGCTTTTTTCGGCGGTATGTGTACTTTTGACCCATAAGGCACAGCGCGTTGCCATCTTTATCTTTGGGAGTCCAGTTCTCGTAATCCTTCTATTCACACTGCGGCAGGTCGAGCATCTACTGCAGATTCATCTCGTAGTTGACGGAGTACGCGCCATCCCCGGCCCACTTGCACGTCTCCAAACTTTTAAAGTCATCGCTGCTTTTATGGCAGGGGCGGC
c166853.graph_c0_seq1 len=850 path=[113327371:0-145 113328103:146-849]	CTAAGGAGAACTGTACGGTTCAAAGTGCTGCTACATCGGCTGGTGGTCTCGGAATCCTCTTCGTTTCCGGTGTTCCCGCGATGTACCGTCTTGGCCTTCTGTCCTTCCTTCCCAAGGACGACTTGGGTAAACTGTTCTCCTTGACAGCCTGTACTGCGTTCTTTGGTGTTGCCTTTGTCATTCCATTGAGGAAGTACTATATCATCAAGCAGCGACTCACATTCCCAACACCGACTGCAACCGCTTTCACTATCCGCGCGCTCCACAATTCGGTCACGGGCGAGGAAGCAGCACGCAAGAAGTCCAGGACTTTGATTCTCACTTTCTGCGTCGTCTTCATTTACAAGGTGATGACTGGATACGCACCTGGCGTCATCTACGACTGGCACATCGGCTGGA…
c166853.graph_c1_seq1 len=969 path=[113314118:0-968]	GCGGAATATTCTCTGATCAGCCGCAGAACTCCATCCCTGGACATCCGATAGCAGTACCGAATTTGTCACCCGCAACACCAGCAACCGCTAAGATGGCTTGGAATACACCACCCAACCCTTCACCGGCCAATAAACCGGCACTAAGGGCGAACATGTGCATGTCGTGATGCGCAGGGTTTCGGCGCTGCCAGTACACATTAACAGTAGCACCGACGGCCATTGCGATGGAATAGAAGACTTGAGGCACAACAAACCCGAGGCCAATGGCATTCCAGTTCGGAACATAGTTCCAGTAGCGCTTGGGAATGAAATGATACTTCACCACCACAGTGGCAACTGCGGTCAGACCCAAGGCAATGGCCGTATATCCGGAAGATTTGGGGATGGGTAAGAATGGGT…
c214350.graph_c0_seq1 len=216 path=[299921165:0-215]	GTAGAATTTCCTTTTGGTTTAAAATTCCCCGAGACGGGAAAAACCATACCATCACCGACTTGATTACCAATAATAATATTTGTTTGTGCGGCTACTTGGCGAGCTTTTTCTTCATTTTCATAAATACCAATTAATTGACCATCTGATATTACTACAAAATAATTTGGATCTATATTACGAAAATATTGTTCATTATAAAATGCTCTAAGAAATGCA
c246603.graph_c0_seq1 len=221 path=[317071147:0-220]	GTGCTGAATAATGAACAATAAAGTCATTCTGTGAAGATAGTTGGGGTTGCTTTGGAATGGAATGATCTTTGGGAAAAGTTGTTTTTCAACCCATTGGGATCCCAAAATATCAATAAGGGACTTGACACATCTAACAGCAGCCTCTCTGACACCATAAATTCTATCAGACAACCATTCAATAAGCATTTTAGAGAACTTTTCGTTCAAAAAGTTTTCTCCCA
c175669.graph_c0_seq4 len=380 path=[125168596:0-92 125170273:93-119 125157442:120-214 125157882:215-238 125157979:239-379]	GTTGGTGAAGTGGCACTAGATTCTAAAGGAACTAGTGAGCAATCAGGTGCTTGCATTCCTTCGGTAAGATTTCCAATATTAGCAATATTGTTACGAACATATACTTGAGTTGTATGAAATTCGGGGTCATCTGGATAAAGTTGTGGAGCACGTCGTAATAATTCTACTGCCTCATCTGAATAGCCAAATTCACGAACCAAATCATGTTGCATCTTATCAGTAACATCCATCCAGTCCTTATCAGATGTTGGATCACTTCCAACATCATGATACTGCTTTTGTATTTCAGGTGAAAATCTTCGCCGTTCTTCTTCACGTAGAAGGGTTAATAATTTTTCTTTTGTGGTTGGAAGTATTGGAGAGACGGTAGTAGAAACAGC
c248042.graph_c0_seq1 len=261 path=[317758512:0-260]	GACAATTGTTGATCTTGTAAATGAAGCCAGCGTTTTTTCCAGTGTTTAAAGGCTTTATTGGCATAATAAATATGCAAAAGACCCGATTTTTCCACGAGATATGGCCTGTTTGTGGTCATTGTCGTTATTGGCACTCTAGTGGAATGTTATTGACAGCTGCACTTCGTTTCCAATCGAGCACCGAGACATCGAAGATCAGATTGAGAAAAATCATCATTACCTACTGTCGTTCTTTTCATCGTCAGTCATTCACACTCTTGG
c195606.graph_c0_seq1 len=662 path=[228804379:0-111 228793475:112-160 228742803:161-201 228742952:202-211 228742995:212-223 228743058:224-247 228808550:248-258 228791476:259-292 228808661:293-388 228743603:389-406 228743699:407-480 228786319:481-483 228744017:484-661]	CTAAAAGAATAAACTAGCTGATGCTATGGTCAATTTTTAAATCATGTGATTGTACAACTATGGTACTTGGATCAGTAAGGTGTTGTACGACAAGCATGGAAAAATAATACAAACTTCACCACCCTGTTCTGATTTCTGAAATGACGGGTGTGCGAGTTTACCAGGGAACAAGTAGGCCAGCTCACTACCATGTCCTCTGGGATGAAAACAACTTCAGTGCAGACGAAATGCAGACGTTGACAAACAACCTTTGCTACACTTACGCACGGTGCACGCGTTCGGTTTCTGTTGTCCCACCTGCATACTATGCGCATCTGGCTGCGTTTCGAGCCCGGTTCTACATGGAGCCAGAGATGTCGGAGAACCAGACCTCGAAGAGCTCTAGTGGAGCGAATGGAA…
c195606.graph_c0_seq3 len=2848 path=[228781846:0-169 228766572:170-187 228807516:188-198 228766704:199-208 228807537:209-216 228766781:217-239 228766890:240-327 228758321:328-410 228807631:411-420 228758788:421-456 228758940:457-484 228807691:485-714 228760096:715-721 228760128:722-837 228760682:838-850 228760740:851-1125 228762062:1126-1167 228762253:1168-1258 228807942:1259-1264 228807948:1265-…	CGCGGCTGGCGCCGGCTCCAGGTCCGGCGGCAGCCCCTGCGGCGCGCGCCGTCATTGGGCCGCCGGTGCCGAGCAAGGGGCTTACGTTCTGCCGGCGGCCGGGGTTCGGGACGGTGGGCGCGCGCTGCGTCTTGAAGGCCAACCACTTCCTCGCCGAGCTCCCTGACAAAGACCTCACCCAGTACGACGTGAAGATCACGCCGGAGGTGAGCTCCCGGAGCGTGAACCGGGCCATCATGGCGGAGCTGGTCCGCCTCTACCGCGCGTCCGATCTTGGAATGCGCCTCCCGGCCTACGACGGCCGCAAGAACCTCTACACCGCCGGGAACCTTCCGTTCGACGCGCGCGAGTTCGTCGTGCGCCTCACCGACGACGACGACGGCACCGGCGTCCCCCCAC…
c195606.graph_c0_seq4 len=772 path=[228747164:0-50 228747412:51-60 228747463:61-114 228747743:115-152 228808446:153-172 228748040:173-174 228808468:175-258 228742751:259-270 228742803:271-311 228742952:312-321 228742995:322-333 228743058:334-357 228808550:358-368 228791476:369-402 228808661:403-498 228743603:499-516 228743699:517-590 228786319:591-593 228744017:594-771]	GGATGGTGTTAGTGAAGGCCAATTCTACCAAGTTCTCCTTTATGAGTTAGATGCTATTCGTAAGGCATGTGCATCCCTGGAACCAAATTACCAGCCTCCTGTAACATTTGTGGTGGTTCAAAAGCGTCACCATACAAGACTGTTTGCAAACAATCACAAAGACAGAAGTAGCATGGACAAAAGTGGAAATATTTTGCCTGGAACTGTTGTTGATTCAAAGATATGCCATCCAACGGAGTTTGATTTCTACCTCTGTAGTCATGCTGGAATTCAGGGAACAAGTAGGCCAGCTCACTACCATGTCCTCTGGGATGAAAACAACTTCAGTGCAGACGAAATGCAGACGTTGACAAACAACCTTTGCTACACTTACGCACGGTGCACGCGTTCGGTTTCTGT…
c241646.graph_c0_seq1 len=251 path=[314698840:0-250]	GGTGAGGCGGCGAGGAGGAGCTCACGTTGCCGGCGGGCTACAGCGGAGGGAAGGGTGACGCGGTGCTCGGAAGGGCTCGGCGACGACTTGGTGTTGCTCCCGGCGAAGGGAATTGGGCCGAAGTGCGACGGGCAAGAAACGAGGGCGGTGGCGGCGCAGTTGGCCGGCGGCGGGGAAGAAGGCCGTCCCGGTGAGCGTAGAGCAACGTTTCCCAATTAAACCATGGGGAGTAGCTATGGGGGAAAGGCACC
c181068.graph_c0_seq1 len=1139 path=[135875126:0-361 135886809:362-362 135876764:363-859 135878979:860-915 135879167:916-1138]	CTTGGATCCCCTTCTCCCTTCTCCGTTTACCTCGGTTTCCTGTCTCTTTGAATTTTGCTTCTTAGGATTTAAAGTGCCGTAGTTGTTTGTACAGTTTTTGTCTTGGAACAGGAATGGTTGTGTTTTAGGCTTTTAGCATGTTTCTTGGCTTGTGAGATTTCTCAATTATTGTGGCTCCTCAATTCGAATAGCTTTAGTAGCATTGGTAACTATGGTACAACGGATTCAGTAATGACCTGACGTGTTTGGTTGAATTACATAAGATTACATGTTATAACTCGGAAAGCTTGACCAAGTTATGTTTAAATAAAGAAAAGAAAACTTAAAAATACCATTTTTCTCCTTACCTTTTAACACCACTTAAGAGTCTTAGATTGCACCAATTTCAACTACTGCGCA…
c231987.graph_c0_seq1 len=282 path=[309684306:0-281]	ATTTACAACCTTGATACTGAGCACCACACAATTCAATAAGAATTAAACTTACGATATAATTAACAATATGAAAAAAAATCTACGCCGCCAAGCAGTTACTCCGACAACAGTACAATAACAATTCATTAAATCAAGTGCAGTACGACAAGATCAAAAGCAATGGCATCAGCAATCGTGCCTACGAGGCACTACAATAAGTACCAAACAATCACACAGGCAACCATTCTACCCCCTCACTTAATAAAATCATAGTAAAATGGATTTATTAAACAAACAGTCCGT
c215323.graph_c0_seq1 len=243 path=[300471032:0-242]	TCTGCTGCAAACTGTTCGGAGGCTTCTCTCATCGACTGTGGCGACGGAGAGATTTGTCGATTTCCGAAGATCCAATGGTTCGTGTCTTGTGTGGATTTTAACGGTTGTGTGAGGCGGTTTTGGTGAAATTGTGTGCATTGCGTTGAGAGATTGTGAGAAAGAATCAGGGGATCTGGAGAAAATCATGCATTCAAGAAGATTGGGGTTTAGTGTGCAGTGCAATTTGGTGAATTAGGACGCCGG
c165620.graph_c0_seq1 len=335 path=[111856198:0-49 111856423:50-334]	AACGGAGGAGGAACATTCTCACCCTGAATATTTTTAAGAAACAGGACAGCCTGTGACAAAGCTTTACAGGAAATGAAAAACAGAACATGAAACATTGGTAGACCAGTTCAACTAGAAAAATCAACAGGTGACAGCAGAAGTGTAGAACATGCACTTGTAAACACCAAGAGGGATTTTAAGCTCCTCGTTCTGTCAAATTTACTGAGTTGTACATAAGGCAACAGATCACACTAAAATTATGGACAACTGTAGAACATGGGTTATAAATACAAAGAAGTCCAGCAAACAATTCATCATTTGGGCTTGTGGTATTTCAAAAAGATTGTCTCTACGTA
c118677.graph_c0_seq1 len=392 path=[68537576:0-391]	GGTTCTCAGAAAGCTGAAGTTCAGCAGGGAATGTGAGGATGGAACCATCAGCGCCTCCTCCACCAGCGGCGCCCTTGGACTGGGAGATACCGATGGCGTCATGGAAGGCAATTCGCAGAGATTGGTGAGCGTTTTGACCGCAAATGCCATGGAAGAGGTTCGTTTGCATGTCATCGAGGACGTCGAACCACTTGCAGCACTGAGCGTTGCGAGCAGTTCTGCCTCCAGAGCAACGGGAAGGACGTCCGGAATTCTGCTCAGTCTCTTGGCGAGCGGCAAGACTGGTAGCCGGCGCAGCCATCGCTCCTTTGAGGGAGGCGGCAGCAGCGATGAGAGTAACGAATGTGGTGGAGAACATCCTGAGAGAGAGAAGAGACGATACAGTAAAGGAC
c118677.graph_c1_seq1 len=370 path=[68539363:0-369]	GGGTGTCAAAAGTCGATGGGGTGGTGTCGAAGGGAGCACCAGCAACGTTAGTATCAATAGCGGACTGGGCAGCGACGGAATGGGACATCATAAGGGCGACGAACTCATTGATGCTAAAGCCAGCATCAGCGAGACGGGAGATCATGGTATCAGCACTATCGTTTCCACGGGGAACCGAGAGTTCAGGCGCCTGGGTGGTAGCAGTGGGTCTGTTTGCAAAGAAGGGAATGCGGGGAGCGTTGCCGCAGTTGGTAAGACCAGCAATGGCAGCGAATTGGATGATGTCACCGAAACTGGCGTTGTGTGCAGCAGCAAACGGCTTAAGCTTAGCGGCGATTCCGTTGACACTCAGGTTCTCAGAAAGCTGAAG
c221504.graph_c0_seq1 len=235 path=[304089428:0-234]	ATTATCCCCCCAAAAAAACAAGGTATAGAGGAAGGAGGATTCATACCCAAAGTTTCATCATCCAACTAGGTTTGCAGTATGAGCTGCTATTTTGCACTGTTCACCACTATTCCTTTTCACACATTTAGATGGAGCGGAGAGGAGGGTTTGCACTTTCGTTTTTAAGATAATGGTATCCCAATAAATCAGTGAACTAGGAATCACCTTTTTGCTTAAGCATCGATTTCTTCAAGCA
c164626.graph_c0_seq1 len=1510 path=[110663835:0-907 110668388:908-1509]	CGATCGGTTCTTTGGACCTAATGATACTATTGACGCCCAATGCCAACCTGACAGATTGTTTGAGCGCGTTCGAGGGGCCGAGGGACAAGGACTTACCATTCAAATTACGGTTGACGGAGGCGACGGTGTTGTTGTTGGCTGTTATAGCATTGAAAAGACTCTGCTCTAACTCGGCTCCATGAGACCATGCCGCGAAAATATGTTCTGTTAACGACTCCGCAGAGATCTTCACACGCTTGTTATTGCCAATTAGTGTGTTGTTGCCAGCCTCTCTGTGGGCCTTGGCGGTAAGATCCCCAAGTGTGCGTGCGTTTCGCGGCTTGTTTATCATGAAAGCCTTCAACGAATTAAACAACTCCGGGTGGGTGATGTCCACCACCTTCTCCTTGGTAAGTTTGT…
c227083.graph_c0_seq1 len=227 path=[306979068:0-226]	GGAGAATTGATCATTGACTCGAGCATCTGAGTGGCGGTGATTACGACCTTCCCTGCTCGGTTGGATTTCTCGATAATGAGCTTCTGGTGGATCGGAACCCTCTCCAAAGAGCACTCGAGTCCCAGGTTTCCTCGTGCTACCATCAAGCCATCAGCCACTTCAAGGATCTCATCCAGGGAGTCGATGGCTTGACGTTTCTCGATCTTTGCAATCAACATAGGTTTGCG
c224503.graph_c0_seq1 len=265 path=[305638951:0-264]	TTAAGTGCTTCATTTGATTTGTCAGAGAATGTGAAGGAAAGTTGTATTGCTTAGGAATGGTTCATATATCTTGGAAGTAATTTTAAGCCCAATATTTGTTTGATTTGAATAGTCCTGGAGCAGTTTGTCCTATTAGCTGGGCAGTTAAATCTCATTAAGTTTCAGTGATAAATTCGTTGCAAGCTTGCTGTAATAATGGCAATTAAATTTTGGCTCGGTGTGTCTGTGTTTTATTTTTATCATCGCTAAGCAAGTTTACATCGGG
c203494.graph_c0_seq1 len=201 path=[293114392:0-200]	ATCCATGATTTTAGTGATTTATGGCAGACATTATGCTAATTGTTGCAGTTCAGTGGGTATTCCATAGCTAATTGAGCTATCAGGATAGTGGTGTACTCAGGGAACACTTTGTACCCCATGTTTAAACCTCTTCATTCCTTAAGCACCCCACTTTTGCAGGATTGGTGTTTCAAACTGTTGTCCAGAAGACTCAAATCAAAA
c184067.graph_c0_seq5 len=301 path=[144306077:0-162 144304873:163-188 144305030:189-300]	GCGCCACCGCTAGTCAGGTCACCACGTCCGCCTGCTGCGACATTGCCGAAAGTGGAGAAGCGGCAGGAGGTGCTTGTCATCACTACCGTCATCACTTCTATTACCTCCAGAACTAGCACCGCCACCGATGCCACTCCTGTCCACCACCAACGCTTCGCCAAGAAGGAAGGTTGCCGTTGTCCAGCGGCGATCTTCTCCACATGGCTAGTCGACGATGTGCCTTCAAAGGTACATTGCACAACGGCTGTTACGTCAGGGTCTACAACGCTGTCGCATCTCTCCTACAATAGTTGCAACCCGG
c184067.graph_c1_seq1 len=618 path=[144291936:0-141 144301020:142-184 144292707:185-302 144293186:303-562 144294329:563-566 144294346:567-617]	GCCCTATCTGTCTAAGCAAATAAATAAAAAGCTCGGTAACCGCAGCCTATCTGTCCGAGCGATAGCAGAAATTACAGCATGATTAAAGTTACATGCCTAAGCAATGAGAATTCATAAGTGCCAATCGCATATAACTTTGATGGGTGATTATGTCGCCTTCCTTTCTGCAGACCTCAACATACAACTTTCCGTGCAAAACTCTGATCAAAGAATAGTATCGGCTGGAAAGGATCAGATTAGGATGCAGTAGATGCAAGCTTGGCTTGTTTACGTCTGATCAAATTTTGGACAAAGAGCTCTCCTGCACGATATGAAGACCGAACCAGAGGTCCACTGGCAACATAAAGAAAACCTAAAGATTCTCCATACTCCTTCCAGAAATCAAACTTCTCAGGAGTC…
c136476.graph_c0_seq1 len=427 path=[83073660:0-426]	GCTACTCCGGCAAGACTGCCTCAGAGGGAGGATTCCTGAACAACGCCGTTGCGACTGCGGCGGTGTTGGAGGCGTCCCAGGTGGAGGTAAACGGCAGGCCATATTACAAGCTCAGCGTGCTCACCCGCACAGCCGACGGAGATGAAGGAGGCAAGCATCAGCTGATCGCTGCCACGGTGAAGAACGGCCAGTTGTACTTGTTGAAGGCGCAGGCCGGCGACAAGAGATGGTTCAAGGGTGTGAAGAAGTTCGTCGAGGGCACGTGGAACTCCTTCACCGTCGCCTAGACTTCCGTCACTGCTGTAGCATCAATATTGTCAATACAATTATTGTACCACTTCACTGGACCGGAGCACTGGGGGATGTGTGGATTGTGTTTTGTAGCTGAATGGTCCCTTC…
c204628.graph_c0_seq1 len=250 path=[293918646:0-249]	GTCTCATTTCAGAAAGCACACAAACACTCGCACACACTCCACCTCGGCTTGGCCAGTTGAGCCAGGTGACCAAGAGGGAGAAAGGAACCACCTAGCCCAACCGGTAGCTACCACAGCAACTGACGGCATGTCCTAGAAAGCCATAAGCGCCCTCGAGCAAGGGATCCTAGCTCCCAAGCATGAGACCCCCATGATCGAGTCCCAACAACATGGCCACTAGAACCTCCCAAGAATTGGGTGTGATAAAAAT
c184638.graph_c0_seq1 len=560 path=[146283849:0-150 146276940:151-167 146277027:168-192 146277141:193-201 146277173:202-210 146271787:211-358 146285192:359-364 146280634:365-365 146285205:366-368 146278611:369-369 146278615:370-432 146272807:433-559]	GGAAACAAGGGCCAGGCAAGGGGATTTGAGCACTAGACTAGTGGGCCGGGCCGGGCGCTCGGCATTCTCCGTGTGGGCCGGGCAAAGGCAAGGGGATTCGACCGATACGCGAGAGAGCAGGCAGGCAGCCAAGGCAAGGGGATTCCATCCGTCCTGATTCCGGTGCGAGACCGAGGCGAGCAGAGCGGCGATGGGCGGCGGCGGCGGCGGCACGACGTACAAGGGGTACACCATCCCCCACAACAAGCGCTGGCACACCGTCGCCGGCAAGGGCCTCTGCGCCGTCATGTGGTTTTGGGTTTTCTACAGGGCTAAGCAGGATGGTGCTGTGCTCTTGGGTTTGCGTCATCCTTGGGATGAGCATGGCGATCACTCTCATGGTCATGGACATGAGAACGA…
c184638.graph_c0_seq2 len=585 path=[146271304:0-56 146271580:57-77 146271687:78-98 146271787:99-246 146285198:247-253 146285205:254-256 146285208:257-277 146285229:278-284 146272657:285-299 146272701:300-302 146272712:303-323 146272807:324-450 146273387:451-457 146273421:458-584]	CTCAGATGATCAATACCCACCCGCCGGCGCAGACTCCCAACCCGACGCGGCGACACCGACCGAGAAGAAAGGGACACGGCGGCGATGGGCGGCGGCGGGACGACGTACAAGGGGTACACCATCCCCCACAACAAGCGCTGGCACACCGTCGCCGGCAAGGGCCTCTGCGCCGTCATGTGGTTTTGGGTTTTCTACAGGGCTAAGCAGGATGGTGCTGTGCTCTTGGGTTTGCGTCATCCTTGGGATGGGCATGACGAGCACTCTGATGGACATGAGCATGAGGCGGCGGCGGCGTCATCATCATCATCGTCTCATTAAGTTCATTGCTCAAGGCGGCTGAGGGAGACTCGCTGCTTCACATGTTCCAACTGAAGTGTCAGTTAATAAAGTACACTCTGA…
c184638.graph_c0_seq3 len=700 path=[146283849:0-150 146276940:151-167 146277027:168-192 146277141:193-201 146277173:202-210 146271787:211-358 146285198:359-365 146285205:366-368 146285208:369-389 146282447:390-414 146272701:415-417 146272712:418-438 146272807:439-565 146273387:566-572 146273421:573-699]	GGAAACAAGGGCCAGGCAAGGGGATTTGAGCACTAGACTAGTGGGCCGGGCCGGGCGCTCGGCATTCTCCGTGTGGGCCGGGCAAAGGCAAGGGGATTCGACCGATACGCGAGAGAGCAGGCAGGCAGCCAAGGCAAGGGGATTCCATCCGTCCTGATTCCGGTGCGAGACCGAGGCGAGCAGAGCGGCGATGGGCGGCGGCGGCGGCGGCACGACGTACAAGGGGTACACCATCCCCCACAACAAGCGCTGGCACACCGTCGCCGGCAAGGGCCTCTGCGCCGTCATGTGGTTTTGGGTTTTCTACAGGGCTAAGCAGGATGGTGCTGTGCTCTTGGGTTTGCGTCATCCTTGGGATGGGCATGACGAGCACTCTGATGGACATGAGCACGAGGCGGC…
c177872.graph_c0_seq1 len=547 path=[129130357:0-23 129130433:24-67 129133559:68-206 129134124:207-213 129134158:214-246 129134304:247-254 129134342:255-302 129134584:303-305 129134592:306-546]	ACTGTGTGCTTCAGCTCTGCTAGCGTTACCATTCTGATTGGATGTTGATGAAACTGAAATGCTGCCCTGATAATCAATCAACAAATTAAAGGTGAGGCACAGGAGAGACTAAAAATAATGTGGTGGCTTCAATCATTACAACAACGTGCACTAGCTTGACAGTGAGTTAACCAGTGGAGAGTCAACACAATACGCCGAATTACCCGCGCAATTATGCAGCTAGATTTGGAGATATAGTTGTATTTGCCATACAACTCTAATGCTTTTGATTAAAAATATAGTTACTATATTTGGTATAGTACTTTTAGTCTGTAACATATTACATATATACATGTGATTAATCTACACCATTATAATCTAGGCCCACCAAAATAAACGATGTAGATCTTTTTTTACCCT…
c251967.graph_c0_seq1 len=241 path=[319676152:0-240]	GCATTGTGCTAATTTTACGATCTTGGGGAGTGTTTAGGATAGGCACTACTACTGAGGGAACTCCGAACCCCTTGGTGGCGTTTCTTCGATAGCCGTCGCGATTCGCGCAGACTACCGGAGTGTAGCAGGTCACGAGACATTGCCAGAGTGCGAAGGCGCTTACGAAGAGGTCGTGGGAGAGAATGTGGGCGAAGTAGTGTTCGGTGGCAAGGTGACGATGACTGTATTACTCTGATGGGCG
c113558.graph_c0_seq1 len=242 path=[64642236:0-241]	GGCGAAGAAGGAGCCAAAGAAGCCTCCTCCGTCATTTGGTTCCAGCGACGGCGATATTGATCGTGGGGGAACGGTAGGTGGTAGTGGCTTTCCAGTCTTGGGATCGACTTGTGTTGGTTTAGCCGAGTTGTGTCGCTCGTGAACGATAGCCATAGCGCGAGAACCGTTGATAAAGTCGGGGTGTCCAGTGTTGATGTAGCAAGCCTCCATGGCGACGAGATCCTTGACAAGCTTGTTGTTAG
c168377.graph_c0_seq1 len=262 path=[115163882:0-19 115161897:20-83 115161897:84-147 115162747:148-194 115164310:195-196 115164312:197-198 115162923:199-223 115163023:224-261]	ATTAGCTGTGGTCTTTCCCCCTTGACAAATGAGGTGAAAGGTTGCAACTTTTGTTTGTTGGTTTCTTGGGCTTTCTTGAACAAGCTTGACAAATGAGGTGAAAGGTTGCAACTTTTGTTTGTTGGTTTCTTGGGCTTTCTTGAACAAGCTTGGCAACCTGGGGACTGGAAGGAAGCAGATCCCATCCTGTAGCTCTAGTAACAAGGTGGTTCTGGGGGGAGCCGCCATGACCTACTTTCCTGAGGAGGTGGTGGAGCACATA
c107977.graph_c0_seq1 len=326 path=[61367627:0-325]	GGGAATTTACTGATTTGAAAGATGTTCTTGTTTCAGGACATGGCGTCAAACCAAGATTTATCGAAGTTGCAACACATGACGATAATATTGTTGAAGGTTTCACTGAAGTTCTTGGTTTAAAACCTTATAATAAGACTGCGTATTTTGAAATAAATGCAGAAGCAAGAAATGCTCCGCACGGTGAATATTCTAATGTTTATATGTATTTTCATATGGGAAATGTTAATTTGGAAAAGGTCATGTTGGAGTGGAATCCTCTTGTAAACATAGATTTGACGGTATTGGATCGAAAAATGGACTTTTCTCTGGTTTTGACTACAAGGCGC
c230097.graph_c0_seq1 len=216 path=[308568508:0-215]	GATGAGGGTACAAAAAGGCTAATTAAAAATCCGCATAGCTTTGTGTCTATCATTGCGATAAATCATCTACTATCTCCTATTGTTCTTGTACAGCAAAGCAACAACAGAGGACCAAAACATGCACGTCGATTCAAGATTAATACCACCAGAAAAATCACAGGTTTCTTGCAAGAAAACGGAAATCTTTCCGCGAACACGAGCTGAATTGTTTCGATC
c154745.graph_c0_seq2 len=409 path=[100430672:0-148 100431363:149-237 100431760:238-266 100435116:267-278 100431991:279-310 100432146:311-408]	GAGGGAGGGTGAATGGTGCCTTCAAATTCTTCCCAAGTATTCGCTTAACCATTCTTCTCCAATAGCTACTGAATTATGAAGACTAGGGTTACAAGCTCACTAGAAAACTAAGAAGAGAGACCGAACAGAGCAAGAAAAACTGAGCTGGTAGAAATCTGACAATGTGGTCGAAACTTACCACATGGTCGTAAGTCTCAACAACGTGGTCAATAATTGACCGAGAGATCGCTGTCTGGCTCTCGACAGAGGTACAACAAGGTTGGTAGTTGATAACACCCAAGACTAGAACAGCAGAAAAAGACAACAGAGAATAGACCGTGGTTGGAGACAGAGCTTGTGGTCGTAAACTCGACTATGTGGTCGATACCCGACAACGTGGTCATAAATCGCCCTAGTCGA…
c159821.graph_c0_seq1 len=335 path=[105756617:0-266 105757712:267-334]	TCATCAGATTCTTCCTTCTCTTCTTCCTTCTTCTCTTCGGCCTTCTCTTCGGCAGCGGCACCACCGGCAGCAGCACCACCAGATGGGGCGGCAACAGCGGCTGGTGCACCACCTCCGGATCCGACGTTGGTCAACAATTCCTTAACGTCCTTGCCTTCCAAAGCCTTGGCCAAAAGGGTGGCCCAGATAGGTTCAACTGGGACATTGGCGGCGGCAGTTAGAGCGACGATCTTCTCACTCGAAATTTCTTGGCCTTCGTCAGCCAAGATGAGGGCGGCATAAGTCGAAGCGAGATCAGCTGACATTTTCAAAGTAGTAACGATTTGATGTTTGTG
c185728.graph_c0_seq2 len=1961 path=[150432471:0-162 150433235:163-324 150433966:325-329 150434000:330-349 150462510:350-365 150434187:366-388 150434319:389-737 150436075:738-775 150436236:776-820 150436477:821-1724 150459917:1725-1770 150440942:1771-1960]	CAGGCCACACGAGGTGTGCGTGTCTAGACCACTCCCAGCTCAACCGGCTCGTCTGCGCTCCCCGGTGGTGGCACACGGCGGGAAGCGCGATGCACGTGGTCCACGTGCTCATCCAATAGGGGAAACCGCCAGTCCGAGTCACGACCATCACGCGCCATACCTGAATCTGAATATCTGAAGATCCTCCTTCCTCTTCTCTCCTCCTCTCCCTCTCCTCTTCTCCCCCTCCTCTTCTGATGAGGCGATGGGATCCCGATCTTCCGATAGGATGATAACTATCGATTTCGGTGGAGGTGACTCTTGCGATCCGACTACAACCGTACGACATCGCTTGCGCCTTAGCAATCGCTGAACCACACCCAAGTCATTATCAACCGTGCCAAGAACGTGGTTGACCTG…
c185728.graph_c1_seq2 len=480 path=[150460126:0-144 150454583:145-479]	TCGGCCTGCATATATGTTTCAATTTTGCCATAAATATTTACTGATTTTTAAAAGGTATAAATTTCACCAGACGATTAATTTGTACATTACGGTGAATGAAATTTCTAAACTACAATTTCGTACGCATGCAGATTTCGTACTGATGCTAATTTTCTAAAACTATGTTCCCTAAATTATACATAACTACACGCTTGTACGGCTGTTAATTTTGTAAAACTACATATTTAGTAAATTTAGTATAACAAATATTTAACTATTTCTATGTAGATATACACCTACGGTTCCTTCTTTGTCTCCTCTCCGTTTCTACGCCTGCTAATTTCCCATAATTACGTTAACTAAATTTTCTATACTAAAAATTGTATACTACAAATTTTCTATACAAAAATTTCTATACTG…
c185728.graph_c2_seq1 len=721 path=[150428761:0-720]	GAGACAGCCATTTGCAGTTGAGCCGGTCATCACGAAGAAGAAAAATCCCCAAATCGCATCTCCTGAGGACTCATCCAAACTCCATCCTTCTCCTCCCAGGAAGCCACCTCAAAGATGCCGCCTCTTCCCACTGCCATCACTGGAGACAGGCCGTAGCCGGCGCCGAGCTCCACCTGCAGCACTCCTCCCCTGTTTAGCCATCTCCACCCTTCACCAAACCAATCTACTGCTCAATCACACTACCAAATCTTGGATCTCTGGAGGAGGAAGAAGTCTTGCACCGGATCTGCTACTTCAACTTCATCTTCTCCAGATCTGCAACATGTCCTTCCTCTACGGCTGCTGCTCGCTGGAACTTCATCGTCTCAGAACTCTGTCTTATTACTACTGATGCTTTTC…
c209077.graph_c0_seq1 len=276 path=[296750100:0-275]	TTCTTTAAAAGAATACGTTTCTCGTATGAAAGAAGGACAAGATAAAATTTACTATATTACAGGAGAAAGCAAAGCTGTAGTTGAAAAATCTCCATTTGTTGAAGGTCTTGTCAAAAAAGGTCTTGAAGTTATCTATATGACTGAAGCAATTGATGAATATATGATGCAACAATTAAAAGAATTTGAAGGCAAAAAATTCGTTTGTATTACGAAGTCTGGACTTGATTTAGATAATACTGAAGAAGAAAAAGAAAGAACCAAAAAATTAAAAGAAGA
c93589.graph_c0_seq1 len=223 path=[53563157:0-222]	GGAGATTCGACTGAGAGCTGCACAAGCAGTAGAAGAACGAGTGGCGGAACGTACAGCTGAGATGTTGAAATGGAAAAGCAAAAACCCCACATTGCAATTCCTAGCAATCGGAGGAATGAAAATATCATCAAAGGCTTCATCAGATGCCTGTGAAATACTGATTGAGAAAACCCAGAATTGCTTGACTGGTCCCAGAATAAAATCGTTGTTGTGTACCGTTTGG
c211018.graph_c0_seq1 len=406 path=[298035886:0-405]	GTTCTGAATTTTCTATGATTTTCTGGTATTTTTCTGAATTTTCTACAAATTACTTAACGGTCAAACTTGACCAGATGGAACAGAGGATGGAATGTTATTTTTGAGAAGTGCACTAGCAGACATATGGCATAAATGAGAAGTGGAAATATTAGTGGCATAGTTGAGAATAGACCTTTGCTTAGTGGCAAAAACAAAAATTTCCCTATTAAATGGTGTCAATTTCTTTGAATATACATGATGAATCCAATGGTTCATATGGGTTATTGACCAGCGCTTTGGATAAAAGATGTTAATTTGGAAATCATTCACAAGAGACTAGAGCAGTTCTGTTAAACTTGTAATAGCCCAAGCCTGTGTCTGAGGTCAAGCTAGATTACATCTCTAATTGGAAGTTGGTGT…
c209384.graph_c0_seq1 len=378 path=[296941780:0-377]	ATCGGGGTTGCGAGGAGAGAACTCGGCAGGGTATTTGCAGAGGCGCTGAGCATGGCTGGCGTGAAGAAAGCGCTGGTGGTCTGTGGCATGGAAGATCTAGATGAGATATCATGTGCTGGCCCGACGTTCTGCTGGCAGCTCAAGGAAACCGACGAAGGTATAAATATCGAAGAATTCATGCTAGAGCCGAGCGATTTCGGCTTGAAACCACACCCCCTGAGTACCGTGTCACCAGGGAAGGAGCCGGCAGAGAACGCTGTCATCTTGACGAAGATACTAAAGGGGGAGGTGGCCGATGACGATCCCATACTGGAGTTTGTTCTAATGAATACCGCGGCACTCTTTGTTGTCAGCGGTATCTGCGAGGCGGAAAGTAGT
c97953.graph_c1_seq1 len=279 path=[55859574:0-278]	GTTCCGTACTGATTTCCACACTCTGGGGGCGCGTCAGCTCGTCCAGACCTTCATCAATCGCGTGGTCTTCCAACGCAACAAAATGGAGCATCTCCATCCTGCCGGCCTTCTTCAGCCATTGGTGGTTCTCTCTCAGGTTTGGACATATGTGGCTATGGATTTTATTGAGGGGTTGCCACATGCCGAAGGCAAAACGGCCATCCTGATCATCATCGATCGATTCTCCAAATTTGCACATTTTGTTCCCCTGGCTCACCCATATATCGCAGCTGCGGTTAG
c156724.graph_c0_seq1 len=286 path=[102447000:0-107 102445577:108-136 102447558:137-152 102443588:153-285]	AATTTTTCACTTTTAACTTTCAAAAACCCAGAATTTTTTTTCTTTGCATAATAATTAAAAATGTCTGACCAAGTTAAAGAATTCGTTGAAATGCCAAGACAGTTTCTTAAAGAAGGCACACAGTTTATAAATCGGTGTACAAAACCTGACCGAAAAGAATTCATTAAAATCTCACAAGCTGTCGCCATGGGATTTTTTGTCATGGGATTCATTGGCTTCTTTGTGAAGTTGATTCATATTCCAATTAATAACATTCTTGTTGGCGGTGCTTAAATTTTTTCACGAT
c191168.graph_c0_seq1 len=1261 path=[183879742:0-418 183881720:419-419 183881725:420-479 183882049:480-511 183882160:512-635 183882769:636-673 183957087:674-692 183883009:693-733 183883188:734-749 183905283:750-773 183883387:774-802 183897341:803-860 183897617:861-862 183897627:863-908 183957269:909-931 183957292:932-937 183957298:938-1003 183884458:1004-1017 183957398:1018-1047 183957457:1048-10…	CTCGCCGCCGGCGAGACCGGCCCGTTGGGCGCGGGGCGGAGGCTCTGGAGGCGTGGCCCGGCGCGGAGACCGCTGGCGGCGGTGGGGGCGTCTGGGAGGAGAGGCAAGGATGGTCCCGCCGGTGACGGCGACGGAGATAACGAAGCCAAGAAGAAGGCCTCGTCTTCCGGAAATAGTGATGCATCTGTTCCAACGGGAGATAGCTCTGATGGATTGAACCAACCGCATGATGAATCAAAATCCAGCGAGCCGATTAATATTTCTAACAGCAATTACTGGAGAAATGTCAGAGCAAACCTTGTGCGTCGGGAACAGGAGCTATTGGTAGATCCAAGTAATCCCACAGAGTCGAAGGTATCCTCAGGAGAACCAGTACACCAGCTTCCTCAAAAGTGGGCT…
c191168.graph_c1_seq5 len=1014 path=[183892363:0-370 183956903:371-372 183956905:373-375 183894154:376-395 183957922:396-410 183957937:411-454 183931974:455-461 183932016:462-463 183894605:464-580 183895205:581-932 183958091:933-939 183958098:940-954 183902761:955-960 183902797:961-1013]	AAAATAAGCTAGAAGCTAGAAGCTCAAACCGAACCGATCAGGACTCAGGACTGGCTCATGCACGTGTGCAAGTCTATGAAGTGCAGGCGTCAGCTTGGAGAATAGGCTGAAATAAACTGTATCGCTGGGGTTATCATTTGTCAATGTAATGGGATCTTAAAATTAATAAGCTGTGTATGTCGATATCAATGAGAATGATCTTAAAAGTTCAAACTATAGCGCTGCAGAACATGCTTAATATTACGTACCAATTCGGCCCTGATAGTATCTGGTTTGAAATCCTCCCACTCAATTACAGAAAATGGTCCTTGTGATATTGATTGCAAGTCAAAAAGCTACCACTAGAGTCGACTACTATCATGTAAAATGAAACCACCTTTGCAGAATTGCAGTTCATCT…
c191168.graph_c1_seq7 len=2462 path=[183906327:0-875 183910642:876-904 183956354:905-905 183910773:906-917 183957322:918-937 183938791:938-966 183910899:967-1360 183957653:1361-1363 183957657:1364-1377 183912957:1378-1390 183913013:1391-1426 183913130:1427-1468 183913360:1469-1527 183913642:1528-1593 183913969:1594-1641 183914195:1642-1749 183914679:1750-1768 183914770:1769-1804 183914945:1805-18…	CTGCATTTAATGCCCCTCCCTCCTTCGGTCTCCTCCAACCCCCGTCCTCCCCTCCCGCAGCCAACAGCTGCGGTTGCAATCGCAGGAAGATCAGATCCACGCGCCCTTGTGTTGTGCGTGAGTTATTGATGATTCTTGGTAGGGTCGGCCCGTTCCTCTTGCATTGATCGCATCCTCTGATGCAAGAAGGAAAGAGGGCTCCTGTTTGCGTTTCTTCTTTCTTTCCGCTGGGTTGTTGATTCTTGGGGGTGGCAATGAGGAGGCATGGATGGCAGCTCCCCTACCACCCTCTCCAGGTGGTGGCCGTGTCGGTGTTCTTGGCGCTGGCTTTTGCGTTCTACGTGTTCTTTGCGCCCTTTGTTGGGAGGAAGGTGTTCCAGGATGTGGCCATGGGGCTCT…
c191168.graph_c1_seq9 len=3048 path=[183906327:0-875 183910642:876-904 183956354:905-905 183910773:906-917 183957322:918-937 183910899:938-1331 183957653:1332-1334 183957657:1335-1348 183912957:1349-1361 183913013:1362-1397 183913130:1398-1439 183913360:1440-1498 183913642:1499-1564 183913969:1565-1612 183914195:1613-1720 183914679:1721-1739 183914770:1740-1775 183914945:1776-1777 183914952:1778-…	CTGCATTTAATGCCCCTCCCTCCTTCGGTCTCCTCCAACCCCCGTCCTCCCCTCCCGCAGCCAACAGCTGCGGTTGCAATCGCAGGAAGATCAGATCCACGCGCCCTTGTGTTGTGCGTGAGTTATTGATGATTCTTGGTAGGGTCGGCCCGTTCCTCTTGCATTGATCGCATCCTCTGATGCAAGAAGGAAAGAGGGCTCCTGTTTGCGTTTCTTCTTTCTTTCCGCTGGGTTGTTGATTCTTGGGGGTGGCAATGAGGAGGCATGGATGGCAGCTCCCCTACCACCCTCTCCAGGTGGTGGCCGTGTCGGTGTTCTTGGCGCTGGCTTTTGCGTTCTACGTGTTCTTTGCGCCCTTTGTTGGGAGGAAGGTGTTCCAGGATGTGGCCATGGGGCTCT…
c191168.graph_c1_seq10 len=1989 path=[183956691:0-22 183942091:23-135 183957653:136-138 183957657:139-152 183912957:153-165 183913013:166-201 183913130:202-243 183913360:244-302 183913642:303-368 183951377:369-397 183951501:398-419 183914195:420-527 183914679:528-546 183914770:547-582 183914945:583-584 183914952:585-721 183915616:722-844 183957878:845-873 183916288:874-915 183916797:916-936 18391…	ACAGGTGATCGTCTTTGGGAAGAGCCTCATCATGAGTTTGCATAAATGATTATAAAAGATAGATATGTACGCCTTTTTCCCCATTCAGCATTTTCCCATTAGCTCATAACTGATCTGAAGCTACTCAACCTCCTTCCAGTTCGATGTTATTCCCTCAGAGGCTGGGTCGTCACAGAATTCTGCTACCAAGAGAAAAGAAGATAACGTAAGGAGGAAGAAGGGCTCAGGGGCTGTGAAAATTAGCCCATGGGCACTGGCTCGTCTTAATGCAGAAGAAGTTTCTAGAGTTGCTGCAGAGGCACGAAAGAAGTCCAAAGTTTTAGTACCCATCAGAAAAGATGAGTATTCACTTGGCCATGAAACAGACAGTAGCTACGACGACATGAGCAGTAGGATTGA…
c191168.graph_c1_seq18 len=591 path=[183955702:0-22 183957922:23-37 183957937:38-81 183957961:82-87 183945576:88-88 183932016:89-90 183894605:91-207 183895205:208-559 183896831:560-590]	CGCGAGTCGGCGCATGCGAACACTCTCAAGTGCGCACGTTCTTCTACCAAGCATTTCCCCGCTGTTGCCGGATTCGTACTTGACTCTCAGTCGCTCACTCTGCTGGTAGCTGGAGGAGTTCGCGGATACCTTCACATACCAACTTGATCTGTGCCTTTATTCTTGCGATGAGGTGTGTGTACTCATCTATTTGTCTGGCCAACCTTGCCTCTCTTACAGATATAAACTGCAAAGCTTCTTGCCAACTAAATTCCACATGAAAACCTAGACCAATATCCACAAAAATGTGCCTTGTATCCGGCACTTCTGCCTGCATGTAAACCTCTGAGCCAAGATTGACCATGGATCGCATGTTGGTGACGCCATTCTTCTCCAAATTTTCAATGTTCCTCTTCAAAT…
c164369.graph_c0_seq1 len=404 path=[110403752:0-71 110404091:72-77 110404123:78-238 110404904:239-270 110407149:271-403]	GATCGATCCATCTCAAAGCAGCTCAAACTGATCGATCGAATTTATTCCTCACTCACCCACCGTGCATAGTAAACATAGTTGTTTCGAAGATGTCGCGAGGCGCCAGCAACAATGGCGGTCGTGTGGTGGTCGGTAATGAAATCCATGTGCAGAGGGTGGAGAAGATCGAGGTGACCACCGGCGACGCTGTGCCGGCGCCGGGGGAGGCCAAGAAGGTTCCTGCAGCACCCACCGGCGTTAGCAAGGTGCCAGACGTCAACGAGCTGGCTGATATTTTCATCCAGAGGAACAGGGCGGCGTTCCAGAACAGTTAGATACGCATCCATGCCTTACGCAGCAGCACATCTATACTACGTACCTAGCATGCGTGTTATGATATTTCTCTGTGTGCACGTGTAT…
c43926.graph_c0_seq1 len=303 path=[26028296:0-302]	GTGTGTCAAATCCCGACATTAAGCGGCTGTCGAAGTGCCCAGTTGTCCCCTTGGCGTCATACCCGTTGGAGTGGTGGTAGCTTCCCGGTACTCCGGCCGGGAGTCCGGCTCCGCCAATGCTCGAGGTGGCACCGGGCGGCATACCTGAGCTGTTGCTGCCACCGGGGTAATCATGGGGAAGCGGGGCGTAGTTGCCAAAACCGCCTGGTCCTCCTCCGGGCGCCCCGTTCTGGCTTCCTCGGTGGTCCGGTTGGTAATATCCCGAAGACCGGCCGCGGACAATCATCTTGGCTGACTTTCGAT
c241087.graph_c0_seq1 len=202 path=[314429118:0-201]	GCTGAACTAATGCAAAGGATGGAAGGAAGGAAGAAATGCTATGTTAAGAAGCGTGTGGAGAAGGCATGAGTGAATGCAGGTGAATGAAACAAAGGACCGAGAGAGGCAGTGCCCACGACGTCAGAAGCTGATGTCCATGGCAGCAACATGCTGCTCGGCAAGGATATCATCTAGGAAATCCTCCCGAACGCTGGCGAGCGGC
c233928.graph_c0_seq1 len=238 path=[310786612:0-237]	GCCGTGACCGTCGGCGCCTCGGCCATCGACGACAACCGCGCCTGGTTCTCCAACTGGGGCAAGTGCACCGACATCTTCGCCCCCGGCCTGAGCATCCAGTCCACCTGGATCGGCTCCAAGTACGCCATCAACACCATCTCCGGCACCTCGATGGCCTCCCCCCACATCTGCGGCCTCCTCGCCTACTACCTCTCTCTCCAGCCCGCTGTCGACTCCGAGTACTCGCCGTCGCCCATCA
c204253.graph_c0_seq1 len=295 path=[293674232:0-294]	GCGGGGGCGGGCCCGTCGTCGCATAGAACGTGAACAGGAACGCCGACAAGCAAAGGAGATTGGCAATACCGTCGCCTCGCGACTTCCCAAATTAGCCCCGGAAGATGACGAGCATGACGAGGATACCAAGGTTGCCCTTGGTCAGGATGTCACGCCGTTCTACAAGACGCTTGAAAATGAACTGGAAGATGATGATCCGGAACTCTCAGAATTTGAGGCACTCCCAATTGCCGAGCGACTTCAACAAATACTCGTCTTCTTGCGAGATACGCACAGGTATTGTCTGTATTGCGGC
c140028.graph_c0_seq1 len=247 path=[86554771:0-61 86559075:62-246]	AGTCAGGTGGCAGCGTGGGACCCTTGTTTGGATGAGCTGGCACAGTTACACGCCTGGGAGATGGATCCGGTGCCCTTTCGTTACATGCGCCGCGGCATCCCAATCGCGTCTCGTGTACATCGGGGCCCCACATTTTTGGATTTTTTTGCATTTTTTTATCACCAAACGTTACAGGTTTTCTTTTTTGTTGGTATCACGGAATTCTCGTTGAACATTGGATTGTCCGTGTTGTGCCAGGTTGGGCCGG
c242818.graph_c0_seq1 len=367 path=[315259891:0-366]	GCAAGGCCAAGCTCGTCAGCATGCACGGCAAGAAGAAGTTCTCGGACATGCAGGATAACGAGATCTACACTCTCCAAAACAAGATGCTCGCCCTCCACAAGTCCTTCGTAGCCGAGTCACCCACCGGCCACGGCTTCGAGATCAAGGGCAAATTCAAGCTCATGGGCTCCAAATCCGAAATCCTCTTCAAGAACGCCTCCAACGGCGAAGAAGTCACGCTCGAGCTCGTGGGCGACTGGCTCGACAAGAGCGCCGAGATCAAGCTCAACGGCCAGGTCATCGCGTCCATCAGCCGCAAATTCTTCAACGCGAGAGAGTTTTTCGGAGACAAACAGACGTACTTTGTGGCTGTGGCACCGAACGTCGA
c65656.graph_c0_seq1 len=276 path=[37680447:0-275]	GGGGCCGATACCGTCGTCGTTCGGGAACCTCTCGTTCCTCCGAGACGTCCATCTCTAGCAAAACAACCTCGAGAGCGCCATCCCGGAGGGACTTGCCCAGTTGCGCAACCTCCGCGTGGTCACGCTCGCCGACAACCGCCTGTCCGGCATGCTTCCAGCACAGTTCTTCAACATATCCTCATTGTACCGTCTTGAGGTCTCAGTGAACCAGCTGCGTGGGAGCATACCAGAAGACATTGGCGCGACCGCGCCGAACCTCCAGAACCTTCTCTTAAG
c218603.graph_c0_seq1 len=225 path=[302468745:0-224]	GCATTATTCACATTAATGATATTTTCTCTGTTTTCTGGTTTAATAATATTCTGAACATAAGGCCCAAAAATTTGTTAAACAAGTTTGTACATGCTTTATGCAGTACATTGATGTTCATACTTATTCTGGCAGTAGTGAATGGTCCCTCTTCTTCTAGTATCATTCAGTTGCTGTTTGAACCAATAAGATCAAAAACATAAGCATAGCATTGACTTAATAGGTGGC
c181741.graph_c0_seq2 len=653 path=[137524473:0-49 137524672:50-60 137524710:61-313 137525813:314-316 137525829:317-393 137526228:394-436 137526432:437-457 137526519:458-652]	AATCAAGTGAATCTGATGGAGAAGGTATGAGGTCCTGACTCCTGAGGATTGTGTTTCTAATTGTTGAAGTTGGACTGTTTTCTGCTTTGTTGGGCCCATACAATCTGGTTTGGTTTGCCATTATGGTAGTATCAACTGAAAAGATTTAAGGTTGGTTATAAGATTACCATTCTAATTTGGAAAATCCGTTCATTTAATGTTTTCCATCCATTCTGGTGTCATTTACTTACAGGATTATCATTCCAATTTGAAATAAGAGCAGATTTTCACTGTTACTTGTGAATTTCTCAGTCATGTTCCATTTTGCAACTTAACTGTCACATCTCACATGGCATCTAGCATTAGGATGTAATGATCATAGCAGAAGCTTCCACCAGCTCAGAGTATAGCCAGGTATCT…
c214745.graph_c0_seq1 len=468 path=[300146430:0-467]	GGCTCGAGGGCCAAGCAGAGGCAACGGACGAGTAGATGAGGTCGACGAAGTTCTGGGGCGTCATGGCGGCACTGGTAGAACCAGTGATGGAAGACCAGACGCTAGTGGAGAGAGCAGGTGCGCTGCCTTGGGCAGGGAAGTTGAGACCGGTGCGGCAGGCTCCATAGGCCAAAAGAGGCTGAGGACCGAAGCAAGTTGCAGCAGCAACGCATTTCTTCTGGGACCAGGGGTTGCTGTTCCAGGAAGGGCCAGTAACGCAACCGTTGACAATGTCCGCGCAGGTCGCGTCAGTGGGAGCAACGCAACCAGTAGGAGTAGGCGTCTGGGTCGGGGTGGTGGTGGTCGGGGTGGTAGAAGGTCCACCCGTGACAGTCGCAGGGGTCGACGACCAATGGAACC…
c213102.graph_c0_seq1 len=258 path=[299230670:0-257]	GCGATTAAGTTTCTGCCACGATCTTCCTATATGGAAGTTTATATCATCCTGGAAGAAACGAGTCAACGACCAAACAAGCGAAGGTGTAATCCCAAAATTTGCCATGTCACTAGTTGTTTGGACTAATAAATACTGAGGTTAAGTTAGAGTCTTCGACAAACGTTAGTCTGGCCAGCACTATGGAAGAGTAGTCAGGGCCGTTCCTGTTATTTTGGAGGCCCTAGAGCATGATAAAAGTGAGACCCTTCGTTCTAATAT
c253177.graph_c0_seq1 len=256 path=[320279563:0-255]	ATTTCTTCTCATTTTTTAAATTAATTATTAAGAATCAATTTATTCTATTATTCCTTATCTTCTAACTCTTTATTTTTAAACCTCTTACTATTAATTATCTGAAACATTATCATTATCAGAATCTGAAGATTAATCATTTGATTAAGTTGTTGAAGTTATGCTGTTTGCAGATAATAATTCTTCTTAAAACTTTTATAAGGCTTCTAAAGGTAAAAGGAGTTAATTTCCTATTTATCCATTTCTTCTTTAAGATTAG
c220744.graph_c0_seq1 len=249 path=[303703430:0-248]	GGCATATGGTACATGATATCCCCCATCTAAGTAGTTGTCACAGAAAACCTTCCAGTTACAGTCAATGGTATATTCACGTCGGCAAAGGAAACTCAGAGAAGAATCAATTATTCTGGCACTCAGTATCTCTGATGAACTACCCAGCCATTCATCTCCAACATTGTTGCTCCGGGATTCTTGCTGAGGCAGACTCCCATTCTCAAAGTTGAGAAGTACAAATGGTCCCCAAATTGCCACTCTCAGAGGAAC
c185189.graph_c0_seq1 len=398 path=[148250358:0-107 148245467:108-144 148253255:145-397]	GCAGTGTTTGAGCAGTGAACAAGAAAGAAAACTACCTGTGCGTGTGTTTTTTCTGTTGTGTTCATTATATCCAGAAGTGCGTATTGAGTTTTTTTTCTGAGCTAACAATTGGTATCAGAGCCTGGTGAATGCCCAAAATAATGCCGAGAAGAATGGACATCGTCGACCCGGAGGTGTTAGCATCAGCAAGCGCACCAACGAAGGAGAGTTCCGCGGTGGAGTTTCACTATCCTGTGCTCACAAGGAGCAACTACGCAACGTGGCGATAAATATGAAGGTATTCATGAAGGCCCAAAGCGTATGGGACGCCATCGAGCTCGGCGACGCTGACACACGCAAGGACCAGATGGCGTTGGCGGCCATTTACCAAGGTATTCCTAAAGACACGCTCTTCCTAT
c185189.graph_c0_seq3 len=251 path=[148250358:0-107 148245467:108-144 148245651:145-250]	GCAGTGTTTGAGCAGTGAACAAGAAAGAAAACTACCTGTGCGTGTGTTTTTTCTGTTGTGTTCATTATATCCAGAAGTGCGTATTGAGTTTTTTTTCTGAGCTAACAATTGGTATCAGAGCCTGGTGAATGCCCAAAATAATGCCAAGAAGTATGGAGATCGTCGACCCGGAGACGTCAGCAACAGCAGGCGCACCAACGAAGGAGAGTTCTACGGTGGCGCTTCACTATCCTGTGGTCACAAAGAGCAAC
c177575.graph_c0_seq1 len=675 path=[128627297:0-133 128627783:134-380 128635389:381-427 128631442:428-674]	GCAGAGCAACCTTACAAGAATTTTGAAGTAAAATCTTTCAAATTATAAAAGAAAATGAGCTTAGGACGATAACTTGTTAGGTGACCCTTGGTATCTCATACAAACACTAAACATGGAAGAGATAAAGTCAACAATTTTCCTGAGAATATTGCATAGCCAAATTTGTTATAACCATAGACATTAAGCATAACAGTGGAGCTACTTCATGACATATACTGCCTATCCCTTAAGAATAGGAAGATATGATTTGATTAGATTCCAATCTCTTATAGATGGAATTAGTTATTTGTTCCCAATCTGCTTATGCCGGCTATATAAGGCTAAGCATTTGTCATCTATTTGGATTAAGCAAGAAGATGAATTAGTCTCAAGTCTCAAATTTTTCTCCCTAGTCTAGTT…
c232099.graph_c0_seq1 len=384 path=[309748388:0-383]	GCGGATATTCATGTGCAAGTGCACTTCAGGTAGGCTAGCGCTCTCCTAACAACAAAAATACCATAAGTCTACCACAAATATGGCTACAATTCCAATATACTAGACTGTATACTTGGCTAAATGTCAACTTTACATGTATATTTTGTTACCACGAAGACCTCTGGATTCGAAAAGATAAAATTATGAGTTGAACTGTTTAAACTGAATAAATAAATATAAACTATCATTAAATAAATTGAACAGCTATTTTGGAAAGCGCTTTATTATTAAGAAGGTCATAGATCCAATTTAGTTCATAGAAGCAGTGTTTATTGCTGCGCCAACAAATAAAACAATTCAATTAAAACTATAATAGCTAAAATCTATGCATGCCAGAGAATGGTT
c231201.graph_c0_seq1 len=207 path=[309218427:0-206]	GGCGAACACTCGCTGTGCCACTGAGTGCGACGGCGTTCGGTGCGGTGAGCGGGTTTGTGCGAGGGTCGCGGGCGGCGTCGTTGCGATTTTTAGCCGAGAATGCACATCGGCGGCCGACCACGGTGCAAGGATGGTATCTATACAACAAGACCAAAAACTATCGGGTGCTGCTTGCAGGTGCGCAACGCGCTGGAAAAGATGGACTGG
c51885.graph_c0_seq1 len=407 path=[30319595:0-406]	GGAGAGGGTGCGCAACCACTTCTCTTTAATCCTGTTATATAATGGAGACGACCTGAAAGATGAAACAGTGGCCACTTTTAGAGACAGATGTGTAATCAAACATCAAAACCGTAACACACAGGAAAGACTATTGGTCATCATTGAACTCCTAGGGGATGTAGATGAAGAGACATGGAAGGAGTTGTACTTTTCAGAAAGACGCATGCCGCAAGGAAGCAAAATCATAATCACGAGTAGATCAGATAAGATTGTGAAATTTGGAACAGGACAAGCTCTCAGACTAAAATGCCTGCGTCGTGAAGCTTATTGGTATTTCTTTAAGGTGTTAGTGTTTGGAAGTACAGATCCTAAGGAGTATCTGAAGCTGACATCAATAGCTATGGAGATAGCAACTGAGCT…
c136241.graph_c0_seq1 len=278 path=[82850038:0-94 82850452:95-180 82850819:181-209 82852641:210-277]	GGGGTTGCAGTGAATCTGCTCGTCACGCTCGAGTTCGCGGGCGGCTTGGATACCTTCCCATGTCGAGGCGATTTTGATGAGGACGCGCTCCTTGGAGATGCCGTTCTCTTCGTAGAGCTTGATGAGTTGACGGGCCTTAGCCTTGGTCTTCTCCTTGTCGAAGGAAAGACGGGCGTCGACTTCGGTGGAGACACGACCAGGGATGATCTTCAGGATCGCACTGCCGAATTCAACGAGCAGTCGGTCCATGGCGGTCTCGGTCTGGTCGTCGATGCTGC
c234685.graph_c0_seq1 len=237 path=[311217106:0-236]	AAATATTTGAACGACCCTTAATTTTTTTTTAACCGATTTAATAAAGCAATTTAAAAAACAGTTTTTTACTTCCAACGTTTTGCTTAGGCTTTTTTTACTCTTTACAACTTTCTATTGACAGCAGAAAAAAACACACAACACAAGAAAATGGAAAACGCAAAGAGTTCACAAAAGAAATCCACAAAGAAATTCCTTAAAATCTTCCAAAACCACAGCAGCAAGAAGGCCGTTGTCTCG
c24561.graph_c0_seq1 len=223 path=[14665281:0-222]	TGCATCTTTTGCTAGCATATTTAATCCTGTTAAATGAAATCCAGCTAGAAAAAGGATAAAAGTCTTCATGAAAAAGGAAAAGAAAAAAATGTGATACGCCAACTCAACTTCTGGTTTAGCACCGTTGGACCCCAGGTTGGAGCTGGCATGGTGCAAACCCTTGGAATTGAATAGTAGTACTTTGGTGGTCATGTTCTCAAAAAAGTACAGGTGGTAGTAGAAG
c209647.graph_c0_seq1 len=244 path=[297121908:0-243]	GTTGCATTAGCATTTAACAAACCATTTCCCGTTATGTAGTTGGTAGTATTTGATGACCCTTCAACGGCCGTAACTGGAAAATCATTCATATTAAATAATGGCGTTAAGTCTTTCTCAACAACAGTAGTAGTAACAGTATCTTCAGCGCCAGCATCAATATCAGCATCAGCACCTGAAGCTGTGATCGTCATATCGATCGATGAATTTGGTTGTGATTTAGTTTTATTTGGTTGATCAACTTTTA
c187542.graph_c0_seq1 len=1406 path=[158881732:0-50 158881958:51-81 158882095:82-281 158882848:282-291 158882875:292-359 158883184:360-363 158883198:364-1405]	GAAGGTTTGGAAGGTTGGTGTGCTGACGGGTGTGATCAAGCACATGGCACCGAACTTTGATAAGATCAGAAATCATGTTCGTAAATCCAAGTGCTTGCAGGACAAAATGACTGCAAAAGAGAGCCTAATTTGGCTGGGAGTTTTGCAAAGAGAGGAGAAGTTTGTTCACAGTATTGACAAGGGTGTATCAGAGATTACTCACCATAGTGCTCTAGGGGACAGAAATGAGGACACATATAGCAGCAGTGATGAGTATGATGTCAACTGCTTGGAGGAGCCTCCTCACTCTATGTCATCCAAAGACGATGAGGGAACTCATCAGACAGCTGTGCAGATGAGAGAGGAGCACACCTCAAATAGAGGCAATGGAAGACGTTATGAGAAACACTCCAATCAAGT…
c205805.graph_c0_seq1 len=258 path=[294696110:0-257]	CAGGGAATAGAAGCTTTGCTAGCAGAGCAGATGGAAAAGATAGAAGAAGACAGAAAAAAAATTCTGTCCGGGCAAGGGGAAGCCAAAGATATTTTACGTCAGTTGCAAAGACGAGTCAGTGCTCTGGATCAAAAATCGGAAAAGCGTTGCAAAGAGCATTTGGAAAAATGGCGACACGAGACTTTGGAGAACCAAACAGACTACTTGAGAGGTTTAAACCCAAGGCTCTTTATTACTCTAAAAGGAATGTACTTCGGG
c190749.graph_c1_seq1 len=507 path=[180443581:0-73 180443190:74-315 180467035:316-355 180439979:356-506]	GCCGCTCCACGCTCCACCCTCTGGCCTCCGCCCCGAGCAGGCGAGCAGCGGAGCAGGGAGCAGTCGGAGCAGTCGGCAAGCGCGGCGAGCACAGCAGGGAGAGCAGAGAGTGAGATGAGAGCGGAGAGCTGAATGGGCGAATGGCCGAGGGCCCGAGAGGCGATGCCTGAGTGGAGCGATGAGGCGATGATTTAACCGGATGTCTGGAGATCGGATCGGATGTGAGTTGATAACCGGATGTCTGGAGACCGGATCAGATAGGAGTTGAATAGATGAACACTGGAACCGATTCAACCGACACAAGGAGCGGTGCAGTCTGACGCTAGTTTTGAACTGGATATAGAGCTTTTGGAAGTAGTCCCTCCTGCAGAAAAATGATCATTTTGTTTGCACTGGATG…
c190749.graph_c1_seq2 len=1071 path=[180464717:0-32 180429211:33-54 180429290:55-233 180430043:234-248 180430104:249-310 180430371:311-466 180430931:467-591 180467308:592-679 180467035:680-719 180431873:720-775 180467082:776-778 180445527:779-829 180467108:830-830 180458889:831-855 180445879:856-894 180446038:895-898 180446063:899-956 180446369:957-1070]	GGATATGATGGAGAGGTGGTAGTTGCGCGCGCGCCATTTGGGCTCCTCTCATCCCTCCCCGTCTCCACCGTCCATGGCTTCCTCTGCCCTGCCTTCTAGAACCTTCCACCGCCATTCGCTTCCCTCTTCCGCTCCTCCTCCTTCGAGAGAGGCTTGTACCCCATGCTGCCTCCCCGGCGCCGTCTCCCGGCGGAGTGCAGCCGCGCAGCTCCTCTCGGCCGGTTTCTTGACAGCCGTCTCGCCGCCGCCGCCTTCGCTCGCCGCAAGGAGGGGCCGCAGGACCATACCGCCCGAGGACTACGTATCTGCACCTGATGGCCTGAAGTACTATGATCTTGTTGAAGGGAAGGGTCCAACTGCTGAAAAGGGCTCCACTGTGCTGGTTCATTTTGACTGCAT…
c190749.graph_c1_seq4 len=948 path=[180464717:0-32 180429211:33-54 180429290:55-233 180456407:234-248 180430104:249-310 180430371:311-466 180430931:467-591 180467308:592-679 180467035:680-719 180431873:720-775 180446063:776-833 180446369:834-947]	GGATATGATGGAGAGGTGGTAGTTGCGCGCGCGCCATTTGGGCTCCTCTCATCCCTCCCCGTCTCCACCGTCCATGGCTTCCTCTGCCCTGCCTTCTAGAACCTTCCACCGCCATTCGCTTCCCTCTTCCGCTCCTCCTCCTTCGAGAGAGGCTTGTACCCCATGCTGCCTCCCCGGCGCCGTCTCCCGGCGGAGTGCAGCCGCGCAGCTCCTCTCGGCCGGTTTCTTGACAGCTGTCTCGCCGCCGCGGCCTTCGCTCGCCGCAAGGAGGGGCCGCAGGACCATACCGCCCGAGGACTACGTATCTGCACCTGATGGCCTGAAGTACTATGATCTTGTTGAAGGGAAGGGTCCAACTGCTGAAAAGGGCTCCACTGTGCTGGTTCATTTTGACTGCAT…
c190749.graph_c1_seq5 len=1237 path=[180464717:0-32 180429211:33-54 180429290:55-233 180430043:234-248 180430104:249-310 180430371:311-466 180449042:467-469 180430931:470-594 180467308:595-682 180467035:683-722 180431873:723-778 180467082:779-781 180432176:782-806 180432298:807-883 180432648:884-946 180467170:947-947 180467171:948-968 180467192:969-984 180467208:985-1184 180434102:1185-1236]	GGATATGATGGAGAGGTGGTAGTTGCGCGCGCGCCATTTGGGCTCCTCTCATCCCTCCCCGTCTCCACCGTCCATGGCTTCCTCTGCCCTGCCTTCTAGAACCTTCCACCGCCATTCGCTTCCCTCTTCCGCTCCTCCTCCTTCGAGAGAGGCTTGTACCCCATGCTGCCTCCCCGGCGCCGTCTCCCGGCGGAGTGCAGCCGCGCAGCTCCTCTCGGCCGGTTTCTTGACAGCCGTCTCGCCGCCGCCGCCTTCGCTCGCCGCAAGGAGGGGCCGCAGGACCATACCGCCCGAGGACTACGTATCTGCACCTGATGGCCTGAAGTACTATGATCTTGTTGAAGGGAAGGGTCCAACTGCTGAAAAGGGCTCCACTGTGCTGGTTCATTTTGACTGCAT…
c190749.graph_c2_seq1 len=664 path=[180452730:0-663]	GCGCAAGCATTTTCCAACAAAATATTAGTCTCGGACTCCCGGGCGACCCAAGTATGGAAGCTCAAGGTTACACATCTTCAGGGTCACACGCAACGCATAGTCGGCACGTACGAGTGGACATGCGCGGCCAGATCGCTGTTGCTCACGCTGGCCAGCACCCGCGCTATGCATTGTTGTTTAGTGGTATAATATTAATTGCCAGACATAAGAGGTATATAGTTTAAGTCTAAGTCAAATTAAAGATAGTGCACTCGACTTGTGCACAAACAAAAAAATAATAAGTTCATCATATGTCAAGGATAGTGCATCGGTAAACAGAGAAAATAGATAGCATACGCACCTGAAACTGTGAAAGCCACCGTATGGGGGGCCATGCTTCTGTCGTATTGTGAAGATGTA…
c199659.graph_c0_seq1 len=2576 path=[281972129:0-47 281972329:48-71 281972438:72-73 281972445:74-176 281972877:177-211 281973002:212-266 281973230:267-375 282034485:376-402 281973734:403-429 282034523:430-431 281973816:432-492 281974024:493-510 282034565:511-522 281974097:523-558 282034596:559-590 282034623:591-648 282034656:649-665 282034673:666-666 282026640:667-672 282034680:673-678 282034686:…	ATATACAATGTCTGACTCTTTAAAACGGACAAGACATCAAAAGAAAGTCGAAGGTATAATTTATTTCAACATTAAAAAAAAACCTTTTGTCTAAGTACATGATACAACACAATGGACCATAAGAACCCTACCATTTGCTGAAGCAGGCTGCGCGAAACCAGCCATGTGATTCATGCAGCTAATCAGTGAAGCTGTTACGAGATCCGCACCAATTCCGTGAAGCGTACCAATTCTGCTCTTACCACAATCTCGACATGCTCATTGCTCCTCGGGTTACTTCTTTGAACCACGTGCTGCTGCAAGGTGATCCGAGACAAAATCAAAAGCTTTAGTTTCATCTTTCTTTGAATTGCCCACCACAGCAACATGATTTTGGGGTTGATTACTCGAATTAAAAAT…
c199659.graph_c0_seq2 len=1171 path=[281972129:0-47 281972329:48-71 281972438:72-73 281972445:74-176 282015766:177-211 281973002:212-266 281973230:267-375 282034485:376-402 281973734:403-429 282034523:430-431 281973816:432-492 281974024:493-510 282034565:511-522 281974097:523-558 282034596:559-590 282034623:591-648 282034656:649-665 282034673:666-666 282034674:667-667 282034675:668-672 282034680:…	ATATACAATGTCTGACTCTTTAAAACGGACAAGACATCAAAAGAAAGTCGAAGGTATAATTTATTTCAACATTAAAAAAAAACCTTTTGTCTAAGTACATGATACAACACAATGGACCATAAGAACCCTACCATTTGCTGAAGCAGGCTGCGCGAAACCAGCCATGTGATTCATGCATCTAATCAGTGGAGCTGTCACGAGATCCGCACCATTTCCGTGAAGCGTACCAATTCTGCTCTTACCACAATCTCGACATGCTCATTGCTCCTCGGGTTACTTCTTTGAACCACGTGCTGCTGCAAGGTGATCCGAGACAAAATCAAAAGCTTTAGTTTCATCTTTCTTTGAATTGCCCACCACAGCAACATGATTTTGGGGTTGATTACTCGAATTAAAAAT…
c199659.graph_c0_seq3 len=1427 path=[281972129:0-47 281972329:48-71 281972438:72-73 281972445:74-176 281972877:177-211 281973002:212-266 281973230:267-375 282034485:376-402 281973734:403-429 282034523:430-431 281973816:432-492 281974024:493-510 282034565:511-522 281974097:523-558 282034596:559-590 282034623:591-648 282000706:649-665 282001828:666-678 282034686:679-702 282002002:703-750 281974849:…	ATATACAATGTCTGACTCTTTAAAACGGACAAGACATCAAAAGAAAGTCGAAGGTATAATTTATTTCAACATTAAAAAAAAACCTTTTGTCTAAGTACATGATACAACACAATGGACCATAAGAACCCTACCATTTGCTGAAGCAGGCTGCGCGAAACCAGCCATGTGATTCATGCAGCTAATCAGTGAAGCTGTTACGAGATCCGCACCAATTCCGTGAAGCGTACCAATTCTGCTCTTACCACAATCTCGACATGCTCATTGCTCCTCGGGTTACTTCTTTGAACCACGTGCTGCTGCAAGGTGATCCGAGACAAAATCAAAAGCTTTAGTTTCATCTTTCTTTGAATTGCCCACCACAGCAACATGATTTTGGGGTTGATTACTCGAATTAAAAAT…
c137692.graph_c0_seq1 len=366 path=[84266756:0-365]	GGATGCAACAATACCTTTGTATACCCATCTACCCTGCGATCAAACTTGTCATAGGCGTCCACGGCGTCATCCAGAGAAAATTCGTGAGAAACTACAAACGAAGGCTTGGCACGTCCAGAAATGATCAAGTCACGGAGATATCGATTATATGCCTTGACATTGCACTGCCCAGTGCCTACGCTTAGGCCCTTCTCAAAGAGTTTGCCGAATGGGAACGACAAGTATCCCTTTGCAGCATGTTCATCCACGCCGTGCGGATCACTCGGAACGTAGAGTCCAGGGACTCCAATACCGCCCGTCGGCCTCACCACTGCAATGAGTCCTTCCAAGACTGCATTAGGCTGCTCGGTCTTTCCATCAGATTTG
c224953.graph_c0_seq1 len=390 path=[305866088:0-389]	GCCGCTAGTTCCTTATCAAACCCAAGAAACCTAATACTCCATCGCCAGGACGACTGTTGTGAGGTCCGACGTTCGAGTTCAGCTAAGTACCCATTATGCCTCCTGCAGATATCACTGAGTTCGCGGAACTCTCTCTTGTGATGGTTTGTTCCTTGGTCTTTAACCAGATTGCGAATGCCATCGAGTATTTGTATAATGCCATTCAAATCTGAAGCAATAATGGCAATTTTTTCTTTGTTGCTCACTGGAAGCAGCTTCCGCAGAAAAGAATTCCCGGAACCACTGGCAAGATGGGCATCAGTGTCGATTCCAGCTGATACCACCTGGGCAGCAGTAGAGGTAAATGCCAAGCCCGCTGCGAGTGCCATTGTCAAAACAGCTGTAAGCAAG
c233562.graph_c0_seq1 len=250 path=[310580150:0-249]	GGCCAGGCAGCTGGTTGCAGCGCACACGTCGGGCAGGGGATCAGGGCACGCGCCAGGCTCTTGTAAGGGGGGATCTTCTGGCAGCTCCCCCATCTAGTCGTCTTCACCCTGACAGCAGCAGCAGCAGCTTTCAGTCTCACACGTGGAGCACTTGGGTGCGTTGGGGTCGTTCGCAAGGCAGCTGGTTGCAGCGCAAACGTCGGGCAGGGGATCTGGGCAGACGCCAGGCTCATCCAAAGGAGGGTCCTCG
c185362.graph_c0_seq2 len=476 path=[148974647:0-25 148963283:26-50 148963415:51-52 148963427:53-76 148990229:77-143 148990294:144-162 148963932:163-168 148947380:169-395 148948414:396-405 148948465:406-425 148990737:426-429 148990744:430-432 148990747:433-475]	CCGGTGGTGAAGAGGTGGCGGTCGACGTAGGCGGCCGGAGAGGGGATCTGGAGGGGCGGCGCGGTGGAAGGAGAGAAGAGGGGCGGCGTGGATGAAGAAGGAGGCGCGGTGGCGAGCCGGAGGGAGAAGAGATGGCCGAATAGAGGGGGGCGAACGGGAATAAGGAGGTGGCGGCGCTGGACTCGGTGGAGCAGCGAGGCGGCCGAGAGAAGTGACGATGGCGGCGCTTGGTGGCGCGGTGGTGCGAAGAGAAGACGATGCGGGATGCGGACAGCGTGGTGGAGACGGGAGAAGGAGAGCAGGCGGTGGAGATGGGAGGCGCTGGTGGCGGTGAGTAGATGGGTGGAGAAGGGAGGCACACCGGCGAGGTACGGCCCGGAGCTCGCCGGCGGCCGGGCG…
c185362.graph_c0_seq5 len=583 path=[148949379:0-282 148950489:283-379 148950962:380-513 148990724:514-582]	AGGCGGCGCTAGAAGGGAAGCGAGAGTAGCGGGAGACGGAAGTGCTGTGGACAAGGAGAGGCGGCCGGTGAAGAAGTGGCAGGTGGATGGAGTGGTAGCTGGAGCTAGAGAAGAGAGGAGGGGCGGCGGCGTTGAGAGTCGGGAGGCGGCGCCGGGATGGGGCAAGAGGAGAGGCGGCGAGTGGGGAAGATGTAAATGGAGAAGCTGCGGCGGAGAGATGTGAAGACGGGGGCGCTGCGCACGGGAGGAGCTGCGGAGGACCGGAGAAGAGGGGATGGCGGCGCCGTCGGTGGAGAAGAAAAGGGGGCAAGGAGGAGAAGCAAGGGGCGCTTGGGTGGAGAAGGAGGAGCGGCAATGGAGGAAGGTGGTTGGAAGGTGGCGCGAGAGGAGGGAGCAGAT…
c185362.graph_c0_seq8 len=639 path=[148949379:0-282 148969137:283-533 148990759:534-535 148948822:536-543 148990676:544-576 148976064:577-638]	AGGCGGCGCTAGAAGGGAAGCGAGAGTAGCGGGAGACGGAAGTGCTGTGGACAAGGAGAGGCGGCCGGTGAAGAAGTGGCAGGTGGATGGAGTGGTAGCTGGAGCTAGAGAAGAGAGGAGGGGCGGCGGCGTTGAGAGTCGGGAGGCGGCGCCGGGATGGGGCAAGAGGAGAGGCGGCGAGTGGGGAAGATGTAAATGGAGAAGCTGCGGCGGAGAGATGTGAAGACGGGGGCGCTGCGCACGGGAGGAGCTGCGGAGGACCGGAGAAGAGGGGATGGCGGCGGTGCGGCGCTAATGAGGATGAAGATGAGGAAGGAGGAGAAGGAGGCGGCGATGTGGATCTGCAGAGGAGAGAAGAAGGAGCGGCGGTGAAGATAGGCGGAGAGGGGAAATGGGGGC…
c185362.graph_c0_seq10 len=218 path=[148975478:0-99 148975911:100-108 148990676:109-141 148949026:142-217]	GCCGGCGCCGAGAGTGGAGGAGAATCGGGGGAGGAGAAGAAGGCCAGGAGATGACAGAAGAACCGGGCTCAAGGTTCCCAGGCGGCGGCTGATCGAAAAGAAGGAGATGGGGGATTTTCCATTTTGCAGATTAGCCCTCAAACTTTTTAGGGTTTGCAAACAAGTCCCTCTCCCATTGATTTCTTCTGTTCTTGCCCTCCGGAGCTCCGTTTTCAGCG
c185362.graph_c0_seq11 len=409 path=[148946509:0-41 148946693:42-92 148990501:93-93 148956171:94-94 148956173:95-118 148956291:119-163 148956510:164-220 148956815:221-247 148956966:248-295 148957225:296-408]	GCGATGGAGATCGGCGATGTGGACGCGGTTGTTGTCGGTGCGGTGGTGGCCGTAGAGCGTCGACGCACGGGAGGAGGCGGCGCCAGTGAGCTGCTGCCGGATGTGGAAGTAGACGGCGCGGGATCTGGAGTAGCGAGCGGATGAGGAGGAGGAGATCGGCGGTACGGGTGAGAAGAAGGAGAAGGGGAGCTGTGATGGCGGCCGGTGTAGAAGAAGAGGAAGGGCGGCCGGTGTAGAAGAAGAGCAGTGGCTGGCCGGAGGGAGTGAGAAGGAGGAGAGAGGCGGCGGAGAGAGGTAGGGACGGCGAAGCTTGGAGGCACGCCGGGAAGGGAGGCGGTGCTTGGTGGATGTAGAACGGCGGAAGAGGTGGCACGGGTGGCTTAAGGAAGCAGCTGAAGC…
c185362.graph_c0_seq12 len=740 path=[148964036:0-25 148964164:26-83 148964429:84-121 148964635:122-123 148964643:124-278 148946693:279-329 148990501:330-330 148946914:331-432 148947380:433-659 148948414:660-669 148948465:670-689 148990737:690-693 148990744:694-696 148990747:697-739]	CAGTGCACAATTAACAGAAATTAGCAATTAACCGAAGCAATCACTGAGCAACAAAAGTCAGTAAAAAGAGTAAAGGAGAAGAGATGGAGATAGACCGAAGAGCAAGAAGTAGTAGCAGAGGAAGTCGTCGGTGTCGGTGGAGAGGAAGCTATCGGAGATGGTGAGGAAGAGGTCGCCGGCGGTGAAGTGGAGGAAGTAGGGGTTGCGGTCGCCGAGGATTGCGTCGGGATGGCTGCGCTGATGGAGATCGGCGACGTGGACGCTGTTGTTGTCGGTGCAGTGGTGGCCGTAGAGCGTCGACGCACGGGAGGAGGCGGCGCCAGTGAGCTGCGGTCGGATGTGGAAGTAGACGACGGCGGTCGGTGGTAGAAGAGCAGGGAGGAAAGGAGCACAAGGAGT…
c116550.graph_c0_seq1 len=428 path=[66852418:0-427]	GCTCCCTCAAACTAACTCGCTGATTTCTCTATCAGAGATGCTGCTGATTCCTTCACGATTACAATTTGTCGATGAAGTTGTCCAATCCCGGAATACCTTCCTTGAGGTTCTTTCTCTTTCTGATTTCAGCAACAATTTGTCCGCATTTGGAGTCGGCTTGGTATGGATCACCAGTGACTTGAGCCCAATGATGGAAGACGCATTGTGGGAAAGCTTGACCGGCAGTGTTGGCTCTCAAGTGAGCAGTGAAACCGAAGGATTCAGCGACTGGGAGGTAAGCCTTGACCTGATTCAATGGGGTACCAGGGACTGGTTCTTCTTCGACGATGATACCTCTTCTCTGATTCAAACATTGATAGACACCACCCATAGCATCAGCTGGGGCAGTAATTTCAGCCA…
c172208.graph_c0_seq1 len=1443 path=[119960593:0-1442]	CGCCTCGTGACGTGTTTGCGTGGACCGCTGTCATGTCGGGCTACGCAAGGGGCGCGAATGAGCAGTGTTGCAGGGCGCTGGAGCTGTTTGTGCGGATGCTGGCCGATGATGGCGTGATGCCGAATGAGTTCACTTATGACAGTGTTTTGAGGGCTTGTGTGAAGCTGGAAGCGTTGGATTTTGGGAGATCGGTTCATGGATGCTTGATTCGAAGTGGATTTGAGTCTGAGCAGTTAATCACCAGTGCTCTTGTGGATCTTTACTGCAGTTCTGATGCTGTGGATGATGCCTTGCTGGTTTACAACGACTTGGAAATGCCATCCTTGATAACATCCAATACACTGATTGGAGGGCTTATATCGATGTGCAGGACAGAGGATGCTAAGATGGTTTTTTCGC…
c176677.graph_c0_seq1 len=975 path=[126903731:0-35 126914729:36-42 126914736:43-766 126907189:767-803 126907382:804-974]	GCTTAATAGTTTAATAAGTTACACGCTCATTATACCAGCTGTCTTGTAAGCTCTCTTTACGTGCCCTATTTCGTTACAATATCATTTTCATAATGGCTCTTGGATAGGTCATCAACTTCAGGGGTGCGCAAGCCACCAAGAAAGCTGAATGCAGCGTTGCTGCTCCATAGAGGACTAGTGTGCTTGCCAGGGCCTCTGAGCGTCAGCAAATCGTGTCGACATCGGTCACTGGAGCCCTTGCCAGCGCTGCTCTTATCATTCCATCAACCACCTTAGCTGCTGCACCAATCGCTGAAATTGCTGGGACCGGTGGGCAAGTGTTGAAGGCTGTAGTGTATGTGACTGTCCTCTTTTTTGTTTCATTGTTTATTTTCGGATTTCTGTCTAGCGACCCTGCAA…
c147753.graph_c0_seq1 len=298 path=[94036048:0-232 94037112:233-297]	TCCCTCTAACACCGTGAGACTCATGTCATTCATTGAGCTGGTAGTATTTTCTCCTGTTTCTTTGGCTTCGGAGTTCGTTTGTGCAAAATATACAGGTTGTTTTGGGGTTGAAAGTGCTGTAGTTTCGTTCTCCAGCATGAACACAACCGAAGACATGAGTGGCCTATTATTTGGATTGTCTTGCACACACAAGAGTGCTATATGGATACATCGTAGAACTTCAGTTGGTGAACAACTCGCAACAATGGACGAGTCCGTTAAATCCATCGCCTTACCATCTTTCCATAAGCTCCATGCA
c214275.graph_c0_seq1 len=262 path=[299878995:0-261]	TGAATATTCTCAATACTATCAACTTAAGTGTTAAGAAATGGCGTCTCTACCTCCCCGCGGTGCCCCAGGCTCTACTCTCAACCGTTTCGCGAAGCGTGATCCCCAACTTTATCCTTTAGCAGTTATAATGCTTGCTGTTACAGCAGCTGGCGGGTATTTCTTGGCCCAAAAGTCCCAGACGCATGACGCTGCCAAGTCGTTTGGCACTATCACGCCAGCATGGGAAGCACATAAGCCTGGTGACAATGTTAGCGAATGGAAG
c95350.graph_c0_seq1 len=220 path=[54485432:0-219]	AGGAGCGGTTACAAAGACCTATCAAACTGTTTCTGCTTCTACATTTCACATGCTACATACAGAGCATGTTTCTTTAATGTTGTCCTCTGTTGTAAACAGCATTTGATTGCTTGGACTTGGATATCATGATGAATAGTATCAGTACATCAGATGGATAGGTTATCTGGTTCCTGATAACAAAAGAAAAATGACAACAGATCTTGCACAATGTTAATTTCCA
c132865.graph_c0_seq1 len=329 path=[79752659:0-112 79753140:113-328]	GGCCATTTAAATGATTAGCACTGATATCCAAAAACTTCAATGTAAAACGATAAAGTGCCACACAGACTCAATGTATGAATGACAACGGTTGCATGTCAAAATATTAAAAGAGCATCTAATAATTTTCTTTGAAAAAAAAATAAAAAAAGGCCTGAAGAATCCCCTAGTTTGCCCAGTTGCGCTGTCAACTGGCAAAAACAATAAGTTCCAACAAGCGGCCTGCTCATTTGCCACCTGACAATGAAATGATGTATGTCTGTATCAGTTATCAACTAGGAACTAGTATTGATTCATGTCATTGAACAGTGGGAACTGGTCGAGTATGGGAT
c201071.graph_c0_seq1 len=420 path=[291274711:0-419]	CTCGCGCCTCAAATTTACTCAACAGATTATATGGCTCAAATAAGCCTCATGTACACACTAAGTCGACTAACAACTAGTACATATTTTCACACTACTGTCCGAAATCTTCTCCACGATCTGTACGACTAGCACTCTGAGTACCATCTGAAAGACTTTCTCCATCAACCAACGGACTGGAGCAAACACACTGCAACCTGACGAATCTACGACTACACACAGACTTGCCAACCATGGCATGTCAATCATAGTTTTTGACCGCATCTCCAGTAGTACCGCTCACACTGATTCGACCACATAGGTCTTCCGACCACCGACCGATTTCACTGTAGTTTCAACTGTCGACCCACGACTATGACAACTACGGCTACTATAACTACGACCACTGTATCAACTTGGACT…
c234947.graph_c0_seq1 len=270 path=[311361674:0-269]	GCCAGGTCATCCTCAGCAAGTAATTCCTTAACCTCCCATACATTCTGTTTACTTCCGACAGAGAATTCCAAATCTTCCTTTGTAATTGAATCCCAATACTTGTATACCATCATCACAGCCAACAGTGTGCAAATGGTTCCAAAGAACAAACCATCAATATAATGCTTAACTGTATCACAAATTCTGACGGAAAATATGTATATTGTTACTTGTCCAATGACATAGAAACCAACGCCAAAGATGATATCACCCAATGGCCAACGATCATCG
c206149.graph_c0_seq1 len=564 path=[294951938:0-563]	TGAATTTGTTGTAGCCCTTTCTCTATTTGTTGCAAAATCTGCCCTGGTTGTTACAGCCTTTTATTATTTTGTTGTAGATTTATTTTTCCATTGTTGTAACGAGGGGCGGACCTAGGGCCCAGGCTTAGGGGGTTGTAGCCTGGGTTCTGGACTAGTTAAGTCCAAGGGGGTTTACTGTTCATTTGGCCAAATACTTGTGATGCCCTGGCTTTAGCCCCCTGGCACAGTGGTTGCAAGTCAGGTTGCCACTCGTCGACCCTAGCTGCCTCACTCGATTCTGCTGCGCCTGTGCATTGCCCCCAGCCGCCAGCTTCAGCAACGGCCTCCGGCTCTGGCTCCAGCCTCCGCCAACTCCTCCTGCTCGACGGACAAAAGCTGGTCGAGTGCTCGGCTGCTCCG…
c242325.graph_c0_seq1 len=252 path=[315023588:0-251]	GCGGACGCACAGGCATGACGCCGATGGCTCCAGTTTACGGGCGCCGAGTGCGCTGAATGTCAACGGCACAGACAAGGCCAGCGAGAACGGCAGCATTCTTGAGCGGAAGGCGACCAACCTGACGGTGCCGAGCAGAGGCAAGAGCACCGCGTCTTCTGGGCTGAGGAGGCGCGTAAGCAATGCGAGCATGTTGAGCGCACAGCTGCCGTGGGCCCGGGGCGCCGACCGGCGGCCTGCAAGTCGCGATCAACG
c250506.graph_c0_seq1 len=258 path=[318957538:0-257]	GTAGCAGGGGACAGCGAGGTGCGGCCAGAGGAGCGGCGGCGCCAGTGACAGGTCGACGGTGTGTGCGTGGGGAAAGAAGGCAGCAACAGCGTGAGCATAGGGAGAAGCCAAAATGGCCTTTGCCTCCTCCACCTGGCTCTCCCTCTCTCTTATAGGGCAACACGTTACACGTGGGCCGGGCTGGGCCAAATCCGGCTCAGGTATTACAGACATGGCATCTCTCTCCTACAACTAATATGTCTTGTGGTGCCACTGTCG
c253560.graph_c0_seq1 len=268 path=[320470996:0-267]	GCTAGCCAAGCTAAAAGAGCACAAGTGCACGTTCAACAGCGGGCGGCCCACCAAAGACTGGAACACCTGTTTCACGTGCCAGTACATCAACCCCACCTTCGAAAGCAAGCGTGAGGTGTGCAAGCCACTGGGCCTCATCCGCGACACCAACGCGCAGGACAACCCATGCAAGCCCAAGCTCGAAACGTGGATGTACGTCTCGTACGGGCACTATGCGGCGCCGCTGGCGTGGTGGCTCAACTTTTTCCCCCCTGAACGTTTCTTGGTG
c196147.graph_c0_seq1 len=1079 path=[235179967:0-124 235174654:125-148 235180626:149-149 235214808:150-168 235199191:169-169 235180709:170-190 235214871:191-204 235214885:205-242 235175754:243-262 235159119:263-273 235214953:274-291 235159260:292-413 235215134:414-439 235215149:440-482 235168315:483-507 235215230:508-525 235215288:526-536 235160348:537-600 235160640:601-650 235168843:651-666 2352…	GTTGAACTTATCATCATTGCCCAAGAGTCAATACCATGTAGCTGACCATACATTTCCCATTTTGTGTAACATTTCACTCGGGAGTCAGGTCCCTTGTTTAAATTAAAAGCTTGAACAGATGAAACGTCAGCAAAATTTCTGATACTATGCCAACTCGCAGGAAAACAGGAAAAAACACTGGAATGCTCGGATTCACTTGCTTCCGTTAACTGGGAGATAAACGCCCTCTGCTGCCAACCAAATGTTCTCAGCTCGCTTCTCTTGAACACCACAGACCTCTTGCTGCCCACCGCCAAGCCTGTTGTACTTCTTGTTGTGACTGTGCAGATAGCCTCCAGTATCAACATGTCGGAGTCTTACTTTTTGATCCCGTTTCCATACCTTACCACTTCCCTCAAT…
c196147.graph_c0_seq2 len=1217 path=[235173422:0-254 235174654:255-278 235214807:279-279 235214827:280-285 235214833:286-306 235214849:307-324 235214867:325-325 235214868:326-328 235214871:329-342 235214885:343-380 235214921:381-400 235159119:401-411 235159166:412-429 235159260:430-551 235215134:552-577 235215149:578-620 235215203:621-645 235215230:646-663 235215288:664-674 235215299:675-708 2352…	GTTGGATGTTTGTTCTGTTGCTTCAATGAAACCTTTTGGTCTCACTTCCTGGAAACAATATGTCGACCTAGTTGCATTTATCATCACTGTTTAAGAGTCAAAACTACATGGCTGATCAAACTGAACATTAGAATTTCAAGCGGGTGCATGCAACGTTTGTACATTTCTCGTTTTGTGTACATCGTCATCTATATTCAACACAGCACTCAGGAGTCAGGTCCCCTGTTTAAATTAAATGCTTGAACAGATGAAAATGTCAGCAAAATTTCTGATACTATGTTATACCATGTTAACTCGCTGGAAAACAGGAAAACACAGGAATGCTCGATTTCACTTGCTTCCGTTAACTGGGAGATAAACGCCCTCTGCTGCCAACCAAATATTCTCAGCTCGCTTCTC…
c196147.graph_c0_seq3 len=1489 path=[235205866:0-147 235206550:148-221 235196310:222-424 235208539:425-432 235197248:433-486 235205491:487-489 235197511:490-533 235203100:534-546 235197773:547-646 235215878:647-683 235159166:684-701 235159260:702-823 235215134:824-849 235215149:850-892 235168315:893-917 235215230:918-935 235215288:936-946 235160348:947-1010 235160640:1011-1060 235168843:1061-1076…	CACGGACCTGCATGAAAAATGCTTAACTTTCATTCAAAACATCAACCATCAGAATTAGGACCTAGAAAATTTTATTTTTGAATATGGCGCCAAGGGGCGCCCTCCACAATATGCAATTTTACCTTTGTTTCAATGACGTACAAAAAGATAAGCTAGCAAATAAAGGATTTTCTAAAAAAACATATTTCATTGCATTAACTGAAAGCTGGTACCTATCAAGGAAAAATGTCATACTGGCTGAACTTAAAATTAAACCAGTTACTACATACAACCAGTCAAACATTATGCTTTTATTGAAATACTGTAACATCATTACAACAATGTTTTGAAACATCATACTTGCATAATGATCTAGGATTAGCTATTTTCTGGTAATTATTGTGTGGAGTCCTAGTAAGC…
c196147.graph_c1_seq1 len=789 path=[235215167:0-68 235184816:69-79 235184885:80-107 235185025:108-123 235185087:124-252 235187320:253-483 235215728:484-498 235188488:499-517 235215794:518-529 235188635:530-650 235189170:651-730 235189545:731-788]	GTAAAAGTTCACATCCAATCTTCAGGGCGCATACTTAATTTTAGAACATAATGCAAAAGAAACATAGAAAAAGATATAGGATGTTTTCTTCCATGGCAAAGCATCGTCCACATAAGGTTCTCATGATTTTAGTTGAAATAACAAAGCTGGTAATTTACTTCACTATAAGAAAAGTTGAATATATTCAGAACATCCTTAGTCATGTAATGGTCATAGGTAAGTAGGTGACATGTAATGCACGATGATCTGGCCCGCTGGAAGCGACTAGGTTTCACATTAGGAATGCTCAAGCAATTACATGGTATACAAGACAACCTACTACAGGAAAATAGCCAAGTTTCTTTTTTTTCTTTTTGCTTGGTCAGTTGCAAGTGATTCTAGACACTGTTGGCCACTTGA…
c230190.graph_c0_seq1 len=244 path=[308626580:0-243]	GTAGTAGCATATTTTTGGCAACTGTCTACGCATTGGGAAGGGAGTATGTACGTGAGCTTGGCTACCCATCCAGAAATATCTCAGAGTATGCGCAACCTATCAAATAGCACAACGACTTTCCTCCCTGACGATACTAGATTGCCGATACCAGATCGCCGGCAGCCTGGACGCTATTAGCTCGCCGGCGCGTCGTCTTGCCGATTAGTCTTCAGCAGTGAGGAGAAGACTTCACTACAGTCGCTTG
c187680.graph_c0_seq1 len=1049 path=[159595678:0-146 159596334:147-147 159612680:148-184 159612707:185-202 159612725:203-204 159596517:205-207 159596520:208-229 159596616:230-334 159597089:335-349 159597141:350-402 159608372:403-428 159597489:429-526 159597915:527-562 159598101:563-751 159612920:752-774 159612943:775-781 159599054:782-799 159599131:800-807 159599166:808-1048]	TAGTGGGAAAGTACTCAGAGAGAAAAGTACCTCACTTCGGCGAGTCACAACTCATAACTCCAAACACCATGTGGCCTGTATTGTACGCATCGCCATTACGGGTTACGGCACCCGTGTCCCGTGCCCAAATTGACAAGCCTCCTCGTCGTCATCGAAAGAAACCCAAGCAGCCCCTGGTCAGCCAAGCCATGGCGAAGCCTCGCAACGGCAGCGGCGGCGGCCTCCTCGATCTGGAGCGGCACTTCGCCTTCTACGGCGCGTACCACAGCAACCCGGTCAACGTGGCCATCCACGCGCTCTTCGTCTGGCCCATCTTCCTCACCGCCGTCCTGCTCGTCCACCTCACCGCCCCGTTCCCGCACGCCGCCGCGGCCGGCGCCGCGCTCTACGGGGCCTTCT…
c187680.graph_c0_seq2 len=859 path=[159595678:0-146 159612679:147-147 159612680:148-184 159612707:185-202 159612725:203-204 159596517:205-207 159596520:208-229 159596616:230-334 159597089:335-349 159597141:350-402 159612796:403-428 159597489:429-526 159597915:527-562 159598101:563-751 159612950:752-858]	TAGTGGGAAAGTACTCAGAGAGAAAAGTACCTCACTTCGGCGAGTCACAACTCATAACTCCAAACACCATGTGGCCTGTATTGTACGCATCGCCATTACGGGTTACGGCACCCGTGTCCCGTGCCCAAATTGACAAGCCTCCTCGTCCTCATCGAAAGAAACCCAAGCAGCCCCTGGTCAGCCAAGCCATGGCGAAGCCTCGCAACGGCAGCGGCGGCGGCCTCCTCGATCTGGAGCGGCACTTCGCCTTCTACGGCGCGTACCACAGCAACCCGGTCAACGTGGCCATCCACGCGCTCTTCGTCTGGCCCATCTTCCTCACCGCCGTCCTGCTCGTCCACCTCACCGCCCCGTTCCCGCACGCCGCCGCGGCCGGCGCCGCGCTCTACGGGGCCTTCT…
c229526.graph_c0_seq1 len=270 path=[308259350:0-269]	GGCGAATATCGCAAACCGTGGAATCTAGCTCCATCTGACGAGCTTGATGCGGCGTGGGATGAGTTGCTTATCCCGAGAGATATACGAATTTCTCCGGCAGAACTGAGGCAGATGCATGGGAACACTACTAATAGAGTTCGACTTTCGGATGGAGATTATGTTGCAGTGCTAGGACCTTACCACCTTCTTCACTGTATGAATGTCATGCGTCGAGTTATTCATTGGGACTACTATGGTCCTCGCATGACAGAAAAAGAACGAGGTTCTTTT
c211550.graph_c0_seq1 len=344 path=[298362051:0-343]	GTACACATACAGCCTCCTTGATAAATAACACCACTGGTCCCAGCACATTAGCTACCTCACTAGTATCACTTAGAGCCAATGGTAGAGCAGCCCCAACCTAGCTGTCACTATAGGCAATTACGTCAAAAAATAGCATTGCACCCCATCTTTACAACTGTCCAATCTGCGCTCCATACAGCCACAAGTATTAGCATCAAGGTTATAGAAGCAAAAATATACAATATACAACACTATTGCGCATGAACTGCTGCATACGTTTAATAAAATTACAAGAAATGGCTAGCCTGGCTAGCATAGCCACTTGAGTAGTTCAGCCACCGTCCATGCTCAAAAGTATATCAGTG
c112777.graph_c0_seq1 len=346 path=[64167328:0-162 64168102:163-345]	AAGGACGTGTAAGTGATAGAGATGGTTCATGGAGATCAATCCTCATCCATCTAGGCATCAAGTCTTGCAAGTTCTGGAAATTGCCTGATTTTGCTTGGATTTTGACCTTAACATGAAATTTCTTGATCCAAGGGTTTTGGCCTCAAATCTTTGGGAGTTCTTGTTTGCTGTGACATGTGGGAATACATCTAGTGATATCTTGGCCATCCCCCACCCACGAGCAAGTTATATTCTGTGTTTTTCAGTTTCCGTCCGGTTTTGGTGCAACCTTGCTTATTCTTGAGAAAGGTACAAACTTTAACAAGGAATTACACGATCCTTAGATGGGATAGATTCCTGAGACCTT
c252163.graph_c0_seq1 len=260 path=[319772006:0-259]	AATAGTCCAGTGTGTATCGAACAAATATCCAAGGACAACTAGGTATTCGTCTTTATTATTTATTCACGTTGAAATCTGGTATCATATTTCTTATTGTTTCATTTCATATAAAAGATTACACATTGATTCACTCAGTATTAGCTGTATAAACCACGTTCTACCTCTCTTTTCTTTCATTTCCTTTTATTATTGCTTATTCTTTACTGGTCGTTATGAAACACCCTTGAAAATAACTTCGTTCTCTTTGTTTTACATTCGTT
c183815.graph_c0_seq1 len=783 path=[143467347:0-59 143467620:60-83 143480590:84-118 143467849:119-153 143468043:154-162 143480686:163-241 143476802:242-257 143468544:258-460 143469422:461-485 143469510:486-782]	GTATCAGTTCAAATTTTTAGAGCATAATATGAAGCTGGCCTGCACTCACCAGTCTCTGGTCTGCAAACAAAAGGGCGAAACATTCAACAAAAACATGATTAACAACGGAAATCATAAGCTGGTGCACAAAGGAAACAAAACATACAGATCCTTTTGAGGTACCCCAAAATAAATAAACGATCAAAATTCAGAACTTGTCAGGATTGCATCGTTCCAGGGGCCAGCACAGGCATGTGATCGATCATTTGCTAATCAGACTCTTCGTAGACACCCTCGTCATCAGAAAGCTCATCAAAAGAACGAATGTCGAGCTGATAGCGCAAGATGCCACCAATGCCACCAAATCCTCTACAAAACTGTGATCCCTCTTGAGATTTGTTGGTGACAAATTCAAGAGTG…
c183815.graph_c0_seq2 len=769 path=[143467347:0-59 143467620:60-83 143467738:84-104 143467849:105-139 143468043:140-148 143480686:149-227 143468455:228-243 143468544:244-446 143469422:447-471 143469510:472-768]	GTATCAGTTCAAATTTTTAGAGCATAATATGAAGCTGGCCTGCACTCACCAGTCTCTGGTCTGCAAACAAAAGGGCGAAACATTTAACAAAAACATGATTACCAATGGTGCACAAAGGAAACAAAACATACAGATCCTTTTGAGGTACCCCAAAATAAATAAACGATCAAAATTCAGAACTTGTCAGGATTGCATCGTTCCAGGGGCCAGCACAGGCATGTGATCGATTATTTGCTAATCAGAGTCTTCGTAGACACCCTCGTCATCAGAAAGCTCATCAAAAGAACGAATGTCGAGCTGATAGCGCAAGATGCCACCAATGCCACCAAATCCTCTACAAAACTGTGATCCCTCTTGAGATTTGTTGGTGACAAATTCAAGAGTGCAACCGAACTTTTT…
c183815.graph_c1_seq1 len=235 path=[143475785:0-164 143476472:165-177 143476518:178-234]	GTTGAAACCATTCTCACCACCATAGGAAACATCAACCACATTAAGTATTTTGACTTGAAGGCGCTGATCAAACATATCAGATTGGCTCAGTTCTGTTTTAAAATCAGCAGAACCAGCCAATATTAGCCCAGCAACATTGGGCTGACTGGTAGCTGGGTTGATGAAGAACTGTGTAGCAAGTTCAGCTGTCTTTCTGACATAATTATGACGCTTTTCCATCCGAAGCCGAGCAAAA
c186189.graph_c0_seq1 len=1554 path=[152368813:0-278 152369893:279-594 152371395:595-645 152371646:646-843 152386764:844-856 152372599:857-1212 152374249:1213-1229 152374311:1230-1300 152374573:1301-1302 152374584:1303-1443 152375249:1444-1464 152375352:1465-1553]	CTTAAGTCTTCTCTGTCTTACTCAAGTCTCCTCTGCTTTGAGTATGGCGACGACAATATGAATAAACGAGAGATCAAACGAAATTTTTTGGTGGTGCTCAAATTGCCGCACCTTTTCTCTGGTTTTCTTCATTATTTATATCTAGTTTTACAAATTAGACTCAGATGCACAAATCGACTCTGAGATAGACTCGGACTCGATATAGACTCTAAAAGGGATTCGGCAAGATTATTTTTAACAGACCATGGAGATGCCGATGCCCGCCTGCCTGCCTTATTCCAGAAAGAGAAGTAGAGCTGAAGGATGGTTGGATGGAGGTGGCATAATTATTAATTGAAGCGTAGCTAGTTTAAGTAGACGATGACTGATGAGCAATCGAATTTGCGAAAGCCATTCCGT…
c186189.graph_c0_seq2 len=1484 path=[152389294:0-208 152369893:209-524 152384949:525-575 152371646:576-773 152386764:774-786 152372599:787-1142 152374249:1143-1159 152374311:1160-1230 152374573:1231-1232 152374584:1233-1373 152383838:1374-1394 152375352:1395-1483]	GTGGTACTCAAATCGTCGCACCTTTTCCTTGGTTTTCTTTACTATTTATATCAAGCTTTACAAATTAAACTCGGATATACAAACCGACTCTGAAATATAAATTTCTAATTCTAAATAGACTCAGACTCGATATGGACTCTAAAACGAATTCGACAGGATTATTTCCAACAGGCCTTGCAGATGCCGATACCCGCCTGCCTGCCTTATTTCAGAAAGAGAAGTAGAGCTGAAGGATGGTTGGATGGAGGTGGCATAATTATTAATTGAAGCGTAGCTAGTTTAAGTAGACGATGACTGATGAGCAATCGAATTTGCGAAAGCCATTCCGTCGGGCATGACGGCGGTGTGGAACTTGAGGTCAGTGACCGGAGGTGCCTTGCTACCCCCGGAGCCGAGGAT…
c199454.graph_c1_seq1 len=1164 path=[278985289:0-112 278985679:113-460 278987162:461-483 278987268:484-566 278987639:567-600 279058097:601-677 279058145:678-678 279034640:679-690 279058158:691-728 279024404:729-729 279024408:730-769 279058215:770-781 278988558:782-821 279023882:822-858 278988898:859-956 279022138:957-1004 279058350:1005-1005 279058351:1006-1042 279058368:1043-1051 279058377:1052-…	CGGGACCATGGCTAGCCCGGTTATCGTTATGCAAGACGGCAAGAAAAGTATTTACCGTGGACTTTGGGCTCCGTGGACAGAGCGGCGGCGTAGCCACTCCTCCCAGGCCACCACGTGCTCCGGCACGTCCTCCGCCGCTCTGTCGATTCACAACGCCGCGGCCACCGACCGCCAATCCAAGGGCACACACGCGAGAGCACCAAACCCCGTACGCAAAAACACACCAGACGACCCCGATTCCAAGTCTTGGCTCAGCTTCTTCTGTCCAGTAACACCCCCTCACCTCCCGTCGAGCCTTTCGAATCACTCATCTCGGGCGGGGATTCGGCGCGGCCCCGACTCCGATCCGATGCTTGCCAGCGACCAGGACCTCCCCGACGGCATCGGGATGGCGCGGCT…
c199454.graph_c1_seq2 len=3187 path=[278985289:0-112 278985679:113-460 278987162:461-483 278987268:484-566 278987639:567-600 279058097:601-677 279058145:678-678 279058146:679-690 279058158:691-728 279058186:729-769 279058215:770-781 278988558:782-821 278988751:822-858 278988898:859-956 279058303:957-971 278989409:972-975 278989427:976-1003 278989550:1004-1004 279058350:1005-1005 279058351:1006-10…	CGGGACCATGGCTAGCCCGGTTATCGTTATGCAAGACGGCAAGAAAAGTATTTACCGTGGACTTTGGGCTCCGTGGACAGAGCGGCGGCGTAGCCACTCCTCCCAGGCCACCACGTGCTCCGGCACGTCCTCCGCCGCTCTGTCGATTCACAACGCCGCGGCCACCGACCGCCAATCCAAGGGCACACACGCGAGAGCACCAAACCCCGTACGCAAAAACACACCAGACGACCCCGATTCCAAGTCTTGGCTCAGCTTCTTCTGTCCAGTAACACCCCCTCACCTCCCGTCGAGCCTTTCGAATCACTCATCTCGGGCGGGGATTCGGCGCGGCCCCGACTCCGATCCGATGCTTGCCAGCGACCAGGACCTCCCCGACGGCATCGGGATGGCGCGGCT…
c222882.graph_c0_seq1 len=252 path=[304809145:0-251]	GCCGACAACTTGATATTTCCCATAGAAGCACACCAATACTATAAACATCGCTCTTTTGATTCAGAGAGTATGAATCCCTGACGCATTTTTGTGGATCGGTGTAAGCAATTGTACCACTTACACCATCTTGTCGTGATGCACTCGGGTCATCAATCATTTTTGATAATCCAAAATCAGCCAATTTGACGTTATTTTGATGGACAAACACGCTGTTTGAGTGCAAATCACGATGAATAATATTCTCGTCATGTA
c228791.graph_c0_seq1 len=264 path=[307869294:0-263]	GCGGCGGTTTCCGGCCGTAGCCGAGGAAGATGATGGCGTCGGCTAGGTTCGGAGGAAGAAATGCGCTCGGCGAGGCTCGGAATCAGCGGCGGCCATGGTGCTCTGTTTCACGGCGAAGAAGGTCTCGGCGGCGTCGCTTTCGTCGCGGTGCGGACCAGCGGCCTCGTAGAGCCTCCTGCACGTGGCAATCAGCACCATCACCACCGGCCTTGTGTGGTGCGGATCTGCGTGAGGAGGGTCGCAGCCATAGCCATGCTCCTCTGC
c183652.graph_c0_seq1 len=1248 path=[142964490:0-69 142964838:70-247 142965674:248-563 142967198:564-960 142973448:961-1023 142969202:1024-1247]	GGATCCATGCCTTCTACTGGTCCTCTCGCTCGCTAATTATCCGCGCCACGAAAAAAAACCCCGAGACTTGGCATTGATGAAACAGAGCCAAAGCACCACTGCAGCAAGCTAAGAGTCAGTTTGGCCACGATGGCGCCGGGACCACTTCAGCCCGTGACTGTCCTGGAGCAATGCCATGTCTCGCCGTCGCCGGCAGCGGCGGCCGGGCAGCCACGGGCGCTGCCGCTCACGTTCTTCGACCTCGTCTTTTTGGACTTCCCGCCCGTGCAGCGCCTCTTCTTCTACGGCAATGCCGACCTCCTCGACGTCCCCGAGTTCCTCCTCCGCGAGCTGCCCCTGTTGAAGAAGTCCCTGGCCGCCGCGCTGCACCATTTCTACCCCTTGGCCGGGAAGCTTACG…
c193500.graph_c1_seq1 len=219 path=[205766344:0-52 205766637:53-103 205778131:104-122 205766997:123-152 205810659:153-218]	AAAGAAAAGCAGACTTCTTGTAAGCGGTAGCCTACTAGCCTCCACCGCGCCGTCGCAGCGTAGCGACCTCCCTCCCACTCTCCGATGGCGATCTCCCGCCGCCTCCTGAGCCCCATGGCCACTGCGGACAAGCTCTTCCCTGCGCTGAGCATCCCCAAACCACACGCCCCTGCGCCCAATCCCTTCCTGCTCCTCCACCCCCACCGCCGCTTCTCCACG
c193500.graph_c2_seq1 len=4083 path=[205703453:0-570 205706069:571-2034 205712371:2035-2108 205755461:2109-2159 205810005:2160-2172 205810018:2173-2181 205810710:2182-2184 205712984:2185-2222 205713125:2223-2246 205713244:2247-2313 205713536:2314-2780 205715482:2781-2808 205810142:2809-3118 205717148:3119-3279 205810287:3280-3290 205810298:3291-3291 205810300:3292-3293 205718096:3294-3324 2058103…	CTACAACAGCACTGGACAGCAAAATTCGGCTCGCAGCTTTTCCTCTGCCCATCTGCTTGCTTGCCTTGCTTTCTGCTCAGTTCCTCGCCATTCCTCTGCGCCGGCGCCCTCTTGCCTTGTTGTTCCTGCCATGCTGGGTGTAGGCACAAACATGGGATCTCGCGAGTAGGAGCCGGAGATTTCAACCCAGCTCCCCCCAGAGTTCATCACCCTCACGTCGGCGACCACCTCCGCGCGCTCCACTGTGTGCCGACCCCGGCAGGCGGCAGGAGCCCCCTGTCATCCTCAGAGTTCTCTCAGTGGTGCCACACGCAAACACATCAGCGTGAGGATGGAGGTGGCCGTCAGCGCGGCGCGGTGGGTGGTGGGCAAGGCGCTGGGCCCCGTCACAGACGGCCT…
c193500.graph_c2_seq4 len=1968 path=[205779314:0-36 205809982:37-58 205810004:59-59 205810005:60-72 205810018:73-81 205771660:82-122 205713125:123-146 205810073:147-195 205810100:196-212 205765570:213-213 205713536:214-680 205715482:681-708 205810142:709-1018 205810177:1019-1038 205810197:1039-1057 205753984:1058-1059 205753996:1060-1107 205810262:1108-1118 205754285:1119-1136 205754355:1137-1139…	GATAGGACTGGATGTTTTACGTTCATATGGTCAAAATAAAAGAATTGAAGATACAGGACTAAGCTATTTGAATGACTTGGTTGATCATGGTTTTTTTAAAATGGGTGAAAATGAAAACGGGCATCCTTGTTATGTTATCCATGACCTGCTACATGAGTTAGCGTTGAAGGTTTCATCACATGAATGTCTTAGTATATATAGTTCTAATATGAGATCCATACAAATTCCCCCATCTATACGTCACATGTCTATCATCATAGAAAACACAGATGTCGAGGATAGAATGACCTTTGATGACTATAAAAAGGATTTTAGTGCGCTAAGTAAAAGATTAAAAGTTCAAAACTTACGTACTTTGATGCTATTTGGAGATTATCATGGAAGTTTTGTCAAGACTTT…
c193500.graph_c2_seq5 len=638 path=[205780136:0-62 205754285:63-80 205754355:81-83 205754372:84-93 205754428:94-108 205810287:109-119 205810298:120-120 205810300:121-122 205718096:123-153 205810312:154-166 205718316:167-213 205756118:214-304 205756465:305-333 205810469:334-340 205756606:341-345 205756630:346-383 205756806:384-457 205757148:458-464 205810572:465-483 205810591:484-504 205763896:505…	TTGTCTGGATGATATAGCTTGGAAGAAACTTCCAAATCTGGGCGAGATGTGGGTTGTTGACGAGCATGGTGAAGAGTTTCAAGGTTGTATCACAGGCCAAAGCTTTCAGAATTTGAAAAGGCTGGAACTTGTTAAGATACCAAGATTGAAAAAATGGGTTGGAAATGGCGCCTGTCACTTGTTCTCTCACCTAGAAGTACTCATCATTAAGGATTGCTCTGAACTCATGGAGTTGCCATTTTCAAATGCTACTTGCAATCAACCGGAGCAAGAGGCGAACATTAATTGGTTTCCTAGACTCTGGAAGCTCAAGATTGTAGACTGCCCAAAACTGTTGTCATTGCCTCCTATCCCTTGGAAAAGTGGTCCGTGCTCTGCTGACATTGAACGAGCGGGATT…
c193500.graph_c2_seq16 len=860 path=[205810262:0-10 205783898:11-43 205754355:44-46 205754372:47-56 205754428:57-71 205810287:72-82 205810298:83-83 205810300:84-85 205718096:86-116 205810312:117-129 205810325:130-136 205773479:137-150 205810348:151-170 205800738:171-171 205773672:172-175 205760591:176-181 205760623:182-223 205760834:224-255 205810445:256-361 205761561:362-405 205757148:406-412 20…	CTGGGGGAGATATGGGTTGTTAACGAGCATGGTGAAGAGTTTCCAGGTTGTATCACAGGCCAAAGCTTTCAGAATTTGAAAAGGCTGGAACTTGTTAAGATACCAAGATTGAAAAAATGGGTTGGAAATGACACTTGTCACTTGTTCTCTCACCTGGAAGTACTCATCATTGAAGATTGCTCTGAACTCGTGGAGTTGCCATTTTCAAATTCTACTTGCAATCAACCAGAGCAAGAGGCGAACATTAATGGGTTTAGTAGTCTACGGGAGCTCAGCATTGTCGACTGCCCAAAACTGTTATCATTGCCTCCTATCCCTTGGAATAGTGGTCCGTGCTCTGCTAACATAGCACGAGTGGGATTTGGTTTTGAGCAGCTAGATTACTCGGAATTAGAATTG…
c193500.graph_c2_seq20 len=266 path=[205790528:0-64 205810469:65-71 205756606:72-76 205756630:77-114 205775042:115-136 205775169:137-181 205775379:182-265]	AAGAGGCGGACATTAATTGGCTTCCTAGGCTACGGGAACTCAACATTGTACACTGTCCAAAACTATTGTCATTGCCTCCTATCCCTTGGAAAAGTGGTCCGTGCTCTGCTGACATAGAACAAGTGGGATTAGGTTTTGAGCAGCTAGTTTACTCAGAAAATTACAGATCGGAATTACAATTGCAAATCAAGGGTGATGGTGGTCAGGAGAGCGTGTCCTGGAAGATGCTGGCATTTTATAATCTAATTGAACTAAAATCGCTGAAG
c193500.graph_c2_seq22 len=492 path=[205780136:0-62 205754285:63-80 205754355:81-83 205754372:84-93 205754428:94-108 205810287:109-119 205810298:120-120 205810300:121-122 205718096:123-153 205810312:154-166 205810325:167-173 205773479:174-187 205810348:188-207 205800738:208-208 205773672:209-212 205760591:213-218 205760623:219-260 205760834:261-292 205810445:293-398 205785376:399-491]	TTGTCTGGATGATATAGCTTGGAAGAAACTTCCAAATCTGGGCGAGATGTGGGTTGTTGACGAGCATGGTGAAGAGTTTCAAGGTTGTATCACAGGCCAAAGCTTTCAGAATTTGAAAAGGCTGGAACTTGTTAAGATACCAAGATTGAAAAAATGGGTTGGAAATGACACTTGTCACTTGTTCTCTCACCTGGAAGTACTCATCATTGAAGATTGCTCTGAACTCGTGGAGTTGCCATTTTCAAATTCTACTTGCAATCAACCAGAGCAAGAGGCGAACATTAATGGGTTTAGTAGTCTACGGGAGCTCAGCATTGTCGACTGCCCAAAACTGTTATCATTGCCTCCTATCCCTTGGAATAGTGGTCCGTGCTCTGCTAACATAGCACGAGTGGGATT…
c193500.graph_c4_seq1 len=1214 path=[205742086:0-71 205742399:72-93 205742516:94-348 205743768:349-351 205743785:352-587 205744681:588-742 205809859:743-754 205745462:755-772 205745569:773-1213]	AAGAAGAGGAAAGAAGAGGAGAAGGGGAGGGTTGCCACCACCTCGCACGCAGGCGCTCCTGTCGTCGTCTCCTTCCCTCTGCCATCGTCGCCTACCCCTATGCTCTAGGGTTTCAGGCCCCCTCCCAAGCCCCAGCAATGGAGGGTCCCACCGCCTACCACAACCTGCGGGGCCCTTCCCCCATTGTGTGGGCCATGCGCACCCGCCTCGCCCCGCCGCCGCCGCTCGACGATCCACCTCCCCTCCCCGCCGCTCCTCCTCCTCTTCCGCTGCCGCCACCACAGAAGGAGAGGCGGCGCCGGGGGCGCCCCCGCAACTGCGACCGCCTCCTGCCGCCGCCGGGGTTCGTCCTCTCGTCGGCCGCACGGGCGCGGCCGCCGCAAGCGCCGACTCTGGCTG…
c164226.graph_c0_seq1 len=1014 path=[110258330:0-593 110261190:594-944 110262809:945-985 110264076:986-1013]	TTTATTGATAGTGCTGTGGGAGCTATCTCCGATATGATACTTGGAGAAAAAGGAACTAAAGGCGAATGGGAAAAAGAAAACCGCTATAAATCCTTTTCTTCTGAAAGAGAAAATTGTCACGTAAGATGGTATGTCGACGGTAAAGACTATTTTTATGCTGTTTCGGAAGCCCTTATGAGTGCCAAGGAGGAAATTTTCATTGAAGACTGGTGGCTTTCACCTGAATTGTATCTTCGCAGACCTCCTGCCCAGAACGAACAATATCGTCTTGACCGTGTTCTTAAAAAGAAAGCAGAAGAAGGACTGAAAATTTATGTAGTTGTCTATAAAGAAATGACCCAAGCTTTGACTATGGACTCTAAACATAGTAAGGAAGTTTTGGAGAGCTTGCACAAGAAC…
c245539.graph_c0_seq1 len=218 path=[316566650:0-217]	TGCTTTTGTTTCTTCTTCCGACATGGTACTGCTGCTACGCGATGATGATGATGATGTTGATGTGTTTGTTGTTGGTTGCTTGGAGACAATTGTGTGCTGCTACTTCTCTGCTGTTTCTTTTGGCACTATTAGCGCGGAATATAGCTATGGAAGTGTGACAAACCAAGCAAGATCTAAAGAGGCCAAAGAGAGCAACCCAGAGAACAGGAACGATAGCG
c181777.graph_c0_seq1 len=298 path=[137614639:0-80 137618679:81-87 137618497:88-96 137618506:97-100 137612916:101-120 137608273:121-124 137618553:125-140 137608354:141-191 137608583:192-193 137608593:194-297]	GAATGCGGATTTCAAGAGCAAGAGTTTGGAGGAGTTGGAGTCCGGGGTTGCGGATGCTGATGCAGGGAGCAAGAGCTTTGAGGAATCGGAGTTAGGGGGTGCGGATTTAAGGGGCAATAGGTTGGAGGAGTTGGAGTCAGGGGATGTGGATGTGAGGAGTAAGAGTATGGAGGAATTGGAGTTGGTGGATGCGGATGCTGATGCGAGGAGCAAGATATCGGAGGAATTGGAGGTGGCCGATGAGGATGCAAAAGGCACGAGCTTGGATGAATCAGAGGCGGCGGATGAGGATGCGAAG
c190737.graph_c0_seq1 len=1152 path=[180341627:0-87 180342020:88-105 180342101:106-160 180361102:161-163 180342334:164-286 180342761:287-303 180356227:304-327 180361237:328-551 180343723:552-553 180343733:554-695 180344379:696-715 180344472:716-853 180361381:854-871 180358402:872-872 180358407:873-874 180345230:875-1012 180361423:1013-1151]	ACTGAATGAACTTATTGCAAACCATCTATATCGCCAGGCCCTGTTTGACATAGGTGATAACTTTGTTAGTGAAGCCAATTGCCCAGCAGCTTTGAAACTGAAACAGCTATTTCAGGAGATGTATGGAATTCTCGGTGCATTGCAGGCTGGGAAGCCTGAGCCAGCTTTGATTTGGGCCATGAAGAATCATGATACACTACTGCAAAATGGTTCCTGTCTTGAGCTCAAGCTTTACCAGTTGCAGTTTGTTGAGATACTTAAACAAGGGAACAGAGATGAGGCTCTACAGTATGCTAGGGCATACCTTGCTCCATTTGCTACCATACACAAGGCTGAGTTCCAGAGGCTGGTAGCCTCCATATTATGGGCTGGGCGGCTTGACCGGTCACCATATGCAGA…
c190737.graph_c0_seq3 len=458 path=[180351966:0-134 180352612:135-171 180352823:172-203 180361102:204-206 180361105:207-279 180361149:280-291 180353353:292-379 180353789:380-457]	ATGGTTTGCAATAAGTTCATTCAGTAGATGTGGTTCCATTTCTACATTCCTGTAAGCTTTGGAAATATCATGGGTGAAGAATTTCTCTGTGGTATTGACCCACCTGCTGAGAGCATTGTTCATTTCTTTCTGGCAGCTTTCAAGTTGCTTCACTGGGACTATCTCTTTCAGTTTATTCTTCAGATTAAGAAGAACTTCATGGTTCAGGTTTGATGCAGCCTCCCCACCAGTGCTGTTTGCCTGGATAGCTGCAATGGCCTGCTCGATTTCTTTCTCAACTAGGTTCACCACCTCTATAGATTTCGAGGATGTAACCTTCTGCTTTTTAACAACACGATCAAATCCATCCTTCACTGTACCTACTTCCATTCCTGATTATCACAGCACGCCCCAGCTTCC…
c164053.graph_c0_seq1 len=649 path=[110079083:0-35 110079308:36-79 110082831:80-99 110079683:100-129 110082393:130-145 110079976:146-648]	TTCTAAAATACTAATTAAAAGCATTAATCTTAGGACATTTTAACTGGGCATTCTAATAAACATGAAAGCAGGTGAAATAAGTTGACCTAAAACATCATGATATAAATATAGTATTAAAATCTATAACCGGCAACCAAGAGCGATATGATAATAACCAGACAGAATTAGTGACATGATATTAATCAGATAAGTTTTAGTGATATGCTAATAGCCAGTTAACTTAGCGATATGATATTGGCCAAGCGATATGATATTAGTGAGGTACTTTAATGGTATGATATCAGACAGATAATTTAAATGATATGATCTTAGCCAAGCAACCATAAGTGACATGATAATCGTACTCCATGACAAGGTAACAAGTAAATTGGAAACAGGTGATTTACGAAACGAAAAGGT…
c157906.graph_c0_seq1 len=1352 path=[103721216:0-49 103721444:50-69 103721550:70-1312 103734870:1313-1351]	TGTTATTTTAACACACAGTTCTATCTTTCTTAGATATATATTTGCTTTTTTCCCATATTATTTCCCATCTTTTTTCATATGTCGCATTTTTCAATTTTAAGCAGTTTTTTAATCAAGATCATTTGCTGATGATTATGGCTGATGCTAAGGCGCAATAAGAGGCTATTTTGGCTAGCCGTGAGCTTTTTAAGCGATTCAAGGTAACAAAGTTTTTGGGGAAAGGAAGCTATGGAAGTGTTTATCGCGTCAAAAGACTGGAAGATGAAAAAACGTATGCTCTGAAAGAGGCAGACGTTGCATCCATGAATCAACTTGAGAAGGTTGATTCCGTAAATGAGGTTCGACTTATGGCCTCCCTTAGACACCCTAATGTGATCCGTTACAACGAGGCTTTTCTAG…
c247573.graph_c0_seq1 len=252 path=[317533187:0-251]	CGAGCAACAGTTCGTGGCTACCATCCTTCCTGTCCAACCTGTCCACGAAGACGCAAGCCTGGATTTACGGCGCACTGGGCTTGATCGTGGCCTTCTGCTGCGGCCTGGGCGTTTACTTATACCTGGCCCGCCGCCGCAGACTGCGGAACAACCCTCGTGACGACTACGAATTTGAGCTTCTCAACGAAGAGGAGGCCGAGGGCCTCAACAGCGGAGAGAAGGGGTATGCGGGTAAGGGCCGCAAGACTCGGG
c241482.graph_c0_seq1 len=251 path=[314617492:0-250]	ATTGTATTAACTAGACTAACAGACCAGATGAAGTCAACATCTAGAATAGCAATTAACTCGCAATACTGAACAATATATTGTTCTACAGAAATTAAGGCTCCAAAGTACAAATGTAGTGAAGTTGTTAGGTATTAAAAGGCAATTTTGTAAATGGAGGACACTCAGTTCTTAATAAAAAAACCAGAAAATATATTTGACAGAAATTTAGAAAGGGCTCTTCTTTGTTTCGATGGTTGGATTGCACTTTCCTG
c88113.graph_c0_seq1 len=307 path=[50477564:0-306]	ATAATTTAGAGATTGTGTTTTCTCTAATACACATAGTGCTTATAGTTAGAACTTGTTATGCATTTCTGTCCAGTAGTGTTAATTAATTTACTTGAAGAGTTTTATAAATTTTGAAATTTCCTTAGTAAATGGAAAATTTTCACTTTACTCCTCTGAAGTATCGTGTTTGTCCGCTTAACCCCTAAACTTTTTGTTGTCCACTTAACCCACTAGATTTCTAGTACCGGATCACTTTATCCCCTAAGGCCTGTTTTGATAGTGGTTTTGCTACTGTGACCACCACGTAACCACAGTGTCATCACACATG
c255665.graph_c0_seq1 len=243 path=[321566835:0-242]	GCATTGCTTTGGATGGTGTCTAGGGAGAGAAGGTGAATTTGTCACCGGTTGCAGCGTACTACATAGGGATGGCCTTCACGTAGTGGCTTGCCGATAAGATCAATAAGAAACCTTCGGACTTAAGATTATCGATAGGGCGGGATTGTCGGCTCTCGGGTCATAGCCTAACCGCTGCAATTTGCACCGGGGTTGCGTCAGCAGGGGCTGGCATCAGCGACCTGTCCATGGCCACCACCCCTGCAA
c180380.graph_c0_seq2 len=396 path=[134266432:0-248 134274799:249-257 134267611:258-392 134275013:393-395]	GTAATTTTCCCTATAATTTAAATCGGCGTGTATGCAGTACGTCTACTTGAAAGGTTCTTATTTTTATATATTTCTTTGCGTACCACCTTGTTACCTAGTTGTATGGTTTTAGACTAATTTGTCACAGTGGTGATTAAAAAGAATTCGTCACATGGATTATTGGCGTATTTGATCCTGTCTAGAAACTTAATAGTTTATTTTGATACTTATTTTGTGTTGTACAATTGTGTAATTCTACGTCGACTGCTGGTTCTTAATTGGTGCCTCCTAAATTATTAGCACAAATCTTTTGTTTATAAATTTATAAATTTATAATCTTACATATCAAAATTTTTAAATTATTCAAGTGTTTCCTAATTAACTATGAGCTGGCTAGGATGGATGTATTGCCTTGGT
c136206.graph_c0_seq1 len=682 path=[82807496:0-681]	TGAAGGCCGTGTGGGCCTCCAAGTACAACGACAGGGCCTACTACTCGCTCAGAAAGGTGGGTTTGAACTTCAACGACGTGCGCATGGCGGTTCTTGTGCAGCAGGTGGTGCATGCCAAGTACGCGTTCGTCATCCACACCAAGAACCCGCAGAACGACGATGAAAACGAGATCTATTGCGAACTAGTGCGCGGCATGGGTGAGACGCTGGTGAGCGGCATGGTGCCAGGCCAGAGCCTGAGCTTCAAGGCCAGCAAGGACGCCCTGGAGCACCCCCAGATCCTGTCGTACCCCTCCAAAAGCAAGGAGCTCTTTGCACGCGACTCGCTCATCTTCAGGTCGGACTCGAACGGGGAGGATTTGCCCGGCTATGCAGGCGCCGGCCTGTACGAGTCCATCA…
c136206.graph_c1_seq1 len=203 path=[82816209:0-202]	GAGGGCAGTGTAATGCTGTCGGGGATCTTGGCGCGGATGGCTGCCAGGTTCTTGCTCTTGGCCCCCACCACGTTGTCCTTGAACCCGTCCATGGGCACCACCCACTGGCCGGGCCATTGCAGCGTAGGCAGCTTGAAGGACGTCCACTTCTTTAATGACCTGTCCTTGCTGGCGCCGTTCCCGTTGGCGCTCTCCACTTCCTC
c228115.graph_c0_seq1 len=249 path=[307520511:0-248]	GCCAAATATTCCTTTAGCACTTTTTTCCACTTTAAAGTACCACTAGTCTAACCTGTATATGTTAAAATGGAAAGCAACCAGATTGAGAAACACTAATTGAGTACGATAAGATAGTTTAATTATACTGAAACCGAAGGACCATCTGAGAAGGTTTCGTTAATGTTGTGATAAACTATTACAATATTTATGGGGTGGTCAATTGGTTTGCAAAGATTGTATTTGGTTTAGACTGAATTCTAAAAGTCCCAG
c211767.graph_c0_seq1 len=240 path=[298483506:0-239]	GGAACTTTTTTTGGTATAGGTTTTGACACAGGTGGAGGTGTTGTTTTTGGTTTTTCTTCAACTTTTTTTTCTTCTCCCCCACTTTCCTTCTTCTTATTTTTCATTGCATTTCTCATTGCTAACATCTGTGACATCATATCACCTCCTCCGCCACCACCACTTTTCTTAACTTCTGGCTCTTTTCCTGGTAATTTTGGTGAATCATCTGGAGGTTTAACTTTTTTCAAGCCACCTTTATTT
c138745.graph_c0_seq1 len=301 path=[85268522:0-28 85268627:29-52 85270505:53-300]	TCATATTCGTATTTGAGACTATTCTATCATATCCGATCCGTTTCCATCCCTACGTTGTGCGAAAGAGAGGGGAGTTGTTCTGATGGTGAGCTCCAAGCACTGGCAAGCACATGGTTATCAGACTTAGACCGGCCCGATGGTTGGACTAGAAAACCCAGACCCAGAAGCTGCGCCGGGCCAGTCACATTCACAGGACTGCCAATGCAGTTGACCCAAGAAAACCCTGTCAACCCGGCTGGGTTTTAAGTGACCCGATTGACCCGCCCGGTTTTGACCGACCTGGCTGGTTTTGTCTGTGAGC
c254248.graph_c0_seq1 len=275 path=[320815858:0-274]	GTCCATTCGACAGTCAGTCCGTGTACACAAGTTCCTCGGCATGAAGTTGTAGGCATCGCTCAGCGCGAGCCAAGGCATAAAAGACTGCATTTTTCGGCATGGCGTTGGAGAGCGGCAGTGATGGCATGACTCTGGTCACGATAGAACCTGAGCCTGTAACTTGATCATTTGGGAATGGCTTTGATGCTCCCTGTATACCATGTTGGATTCTTTTGTAACATGTTTGGAATTGGAAGCTAGGTAGTGCATTCCGTCAACCAAGGGTTGCCTATCCA
c137126.graph_c0_seq1 len=251 path=[83722793:0-186 83723608:187-210 83723705:211-250]	CCTGAATGTTGATCTGACAGAATTCCAGACCAACCTGGTACCCTACCCTCGCATCCACTTCCCTCTGGCCACTTATGCCCCTGTCATCTCTGCTGAGAAAGCCTACCATGAGCAGCTTACAGTAGCAGAGATCACCAATGCCTGCTTTGAGCCAGCCAACCAGATGGTGAAATGTGACCCTCGCCATGGTAAATACATGGCTTGCTGCCTGCTGTACCGTGGTGATGTGGTTCCCAAAGATGTCAATGCTG
c184271.graph_c0_seq2 len=725 path=[144983344:0-59 144991423:60-67 144983643:68-152 144984010:153-177 144991476:178-178 144991478:179-187 144986329:188-275 144991513:276-281 144979753:282-316 144979926:317-440 144991525:441-457 144987406:458-482 144980734:483-598 144991593:599-641 144988454:642-724]	AATGACTACCGCCGCTTATTCATCGCCCGCGACCGATGCAAGCCCATGCCGCATTACCTGCGCAGCCTCCTCTGCGCCCTCGCCGAGGCCCGCTACCTGAACCGCACCCTCGTTCTCGATCTCAGCCTCTGCCTCGCCGCCTCCTACGCGGCCGGCATGCCCGAGGAGGGCAAGCGCCTGGCCTTCTACATCGACGTCGACCACCTCCAATCCGAGGTGGGGATCGTGGAGCAGAGCCGGTTCTGGGAGGATTGGGACAGGTGGGGAGTGCAGGGGCAGCTTGGGGTCCGCCTCATCGAGGACACCAGGGTCACCTCCATCAACTTCTCCAAGGCCAGGGACACCCTCATCGTCAGGAAATTCGGGGATGTCGAGCCGGGGAATTACTGGTACCATGTG…
c184271.graph_c0_seq3 len=889 path=[144983344:0-59 144991423:60-67 144985758:68-151 144984010:152-176 144991476:177-177 144991477:178-207 144991659:208-247 144979641:248-274 144991513:275-280 144979753:281-315 144979926:316-439 144991525:440-456 144980623:457-480 144980730:481-481 144980734:482-597 144991593:598-640 144991634:641-686 144991593:687-729 144991634:730-775 144981662:776-888]	AATGACTACCGCCGCTTATTCATCGCCCGCGACCGATGCAAGCCCATGCCGCATTACCTGCGCAGCCTTCGATGTGCCCTCGCCAAGGCCCGCTACCTCAACCACACCCTCGGCCTCGATTTCAACCTCTGCCTCGCCGCCTCCACACGGCGGGCATGCCCGAGGAGGGCAAGCGCCTCGCCTTCTACATCGACATCGAGCACCTCCAATCCGAGGTCAAGATCGTGGAATAGAGGCAGTTCTGGGCTGATTAGGACAGGTGGGGAGTGCAGGGCCAGCTTGGGGTCCGCCTCATCGAGGACACCAGGGTCACCTCCATCAACTTCTCCAAGGCCAGGGACACCCTCATCGTCAGGAAATTCGGGGATGTCGAGCCGGGGAATTACTGGTACCATGTGT…
c205479.graph_c0_seq1 len=356 path=[294478604:0-355]	GTGAGAAGTTTGTAGATTGAGCGAGTGATGGCGTAATTAGGGCTTGCATTGCTGTGATAAGCTTCGTAGGAGCATTGATTGCTCCAATGGGTGTTTAGGGTTAAGCACTTAAGCGGGAAGCGAAAAGGTTGGGTTTTTACCAGCGTACGGCTTGTACTGCGGAAAACAAAAGACTCCAAAATTGCTTTGCTAGGTTTTGTTTTTAGCATGTAGTTGTGCTCTTGCAGAGGAGTGGACTAGTTCCTGCCTTTTTTGGGTGAAGAAAGCTAATTTGTAGCAGTTAAGTATCATCAACTTTTCCAGATTAGTTTTTGTTGTAATTTTCTTTCCTAGGGACTCCGCCTATTTGAGGAAGA
c252660.graph_c0_seq1 len=269 path=[320021123:0-268]	GAGGAAAGATGTGCTCTTTTGAAGTTTGTCACCAGCTGTTCAAGAGCGCCACTGCTTGGCTTCAAGCATTTGCAACCAGCCTTCACTATTCACAAGGTAGCATGTGAAGCATCAGTGTGGGCTGTAATTGGCGGACAAGATGTTGATCGTTTACCATCTGCTTCTACGTGTTACAACACCTTGAAGCTTCCTACGTACAAGAGAACAACTACTTTGAGAGAGAAGTTGAGATATGCCATAAAATCAAACACAGGCTTTGAACTCTACTG
c193456.graph_c0_seq1 len=541 path=[205347343:0-17 205347310:18-22 205347315:23-37 205347330:38-50 205347352:51-70 205315237:71-89 205299375:90-157 205347429:158-175 205317997:176-300 205318610:301-309 205318662:310-335 205347538:336-336 205300653:337-337 205300659:338-409 205301002:410-433 205347579:434-489 205301377:490-533 205347640:534-540]	CATAAGGATAGCCTGGTCCAAGAAACCAACCTATCTCCATTGACAGATTCTTCTCACAAGGATAGCTTGATTGAAGAAGTGGACCTATCCCCGTTGACAGCTTCTCACAAAGATAGCTTGATGCAAGAAACTGACCTATCTCGGACAATGTCTTCTCATGAGGATAACTTAAAGCTACAATTTAAGGAAGAAACACAGATTTGTGATATTGATATGCTGCCACAAGACATGGACTTGATTGAATTGTCTGATCAAAGGAAAATCATTGTTGCTGAACTATTTCCTAATGCTGGGGCTGAACCTATCATAAAAATGGAAGAAGAAAAGATGGATCAGTCGAGCTCATTTAAAATATGTGATCCTAACTTGGTTGGTGGTACTAAGGTTGCTGCAATGCAT…
c193456.graph_c0_seq2 len=428 path=[205313715:0-9 205286921:10-33 205346765:34-51 205313972:52-172 205314575:173-191 205346870:192-196 205314676:197-216 205307629:217-315 205307996:316-337 205346987:338-347 205308137:348-348 205308142:349-353 205347001:354-427]	GGCGGCGCTATGAGGGAGGCAACGCCATTGATGGCGAAGGCTGTAGGGGAGTTGCAAATGGAGGATACTAGGTCAAAGGCGGCGAGCTCCAGTGGTGAGTTTAGGAAGGGAGCTGATGCTCTGCTGGAGGTGCAGGGTGAGAATGAGGAGGGTGAGATGGAGGAGGATAGTAAGGTGTCGAGTTCAGAATCAGAGGTTGTGGAGCAAGGGATTGACTCTAATGGTTATGGTAATAACGCTTCTACAAGTGTTGTTATGGAGGCAGAGGTGAATCTTTTGCCAGATGGTAATGTTCCGGATGAGAAATCTGAAGATGATAACAAAGTTTTGGGGGAGGCTGCTTTGGATCGTAACGCTTTGGGTGATGAGGCGACAAATTTGGAAAATGGTTTGCATGAC…
c193456.graph_c0_seq3 len=547 path=[205286468:0-128 205286921:129-152 205346765:153-170 205313972:171-291 205314575:292-310 205346870:311-315 205314676:316-335 205307629:336-434 205346965:435-467 205308142:468-472 205347001:473-546]	GGGGAAGGTCGAGTTCCAATGGGCGGCGCTATGAGGAGGATGAGGATGAGGATGGAGCTCCTGGGTTCTGGAGGGAGCGGCGGAGCAGTGGTGGGAATGATGAGGCAAGGAGTTGTGTGACGGAGGGGGTGAGGGAGGCAACGCCATTGATGGCGAAGGCTGTAGGGGAGTTGCAAATGGAGGATACTAGGTCAAAGGCGGCGAGCTCCAGTGGTGAGTTTAGGAAGGGAGCTGATGCTCTGCTGGAGGTGCAGGGTGAGAATGAGGAGGGTGAGATGGAGGAGGATAGTAAGGTGTCGAGTTCAGAATCAGAGGTTGTGGAGCAAGGGATTGACTCTAATGGTTATGGTAATAACGCTTCTACAAGTGTTGTTATGGAGGCAGAGGTGAATCTTTTGC…
c193456.graph_c0_seq4 len=2536 path=[205286468:0-128 205286921:129-152 205286998:153-297 205287631:298-310 205287679:311-384 205346901:385-426 205288253:427-546 205347054:547-565 205347096:566-586 205288952:587-604 205347144:605-609 205347149:610-683 205289329:684-706 205289413:707-745 205347207:746-752 205347214:753-885 205290145:886-970 205347310:971-975 205347315:976-990 205298820:991-1016 205…	GGGGAAGGTCGAGTTCCAATGGGCGGCGCTATGAGGAGGATGAGGATGAGGATGGAGCTCCTGGGTTCTGGAGGGAGCGGCGGAGCAGTGGTGGGAATGATGAGGCAAGGAGTTGTGTGACGGAGGGGGTGAGGGAGGCAACGCCATTGATGGTGAAGGTTGTAGGGGAGTTGGAAATGGAGGATACTAGGTTGAAGGCACTGAGCTCCAGTGGTGACGTTAGGAAGGGTGCTGATGGTCCGCCAGAGGTGCAGGGTGAGAATGAAGAGGGTGAGATGGCGGAGGAGTGTAAGGTGTTGAGTTCAGAATCGGAGGTGGTGGAGCAAGGGATAGACCCTAATGGTGATGGTAATAATTCATCTATTGGTGCTGTTATGGAGGCAGAGGCGAAGCTTTTGC…
c193456.graph_c0_seq5 len=656 path=[205333803:0-6 205347214:7-139 205290145:140-224 205347310:225-229 205347315:230-244 205298820:245-270 205334478:271-293 205299294:294-301 205299340:302-311 205299375:312-379 205319260:380-423 205347465:424-557 205347538:558-558 205300653:559-559 205311847:560-583 205332817:584-607 205312044:608-631 205336649:632-655]	GGCAGAACCTATAACAAAATAATGGAACCAATACTTCTCCAAGAAAACAAAACATCAGTTGTGACTGAAAATATGAGAGAAGAGAAGAGTAATGCACAACTCCATGTGGTTGAGGAATATAAGGAAGAAACCGATGTATCTCTGTTGATGGCTTCTCAGAAGGATAGCTTAATGCAAGAAGCCGACTTATCTCCATTGACAGCTTCTCTCAAGGATGGCTTGATGCAAGAAACCAACCTATCTCCCTTGACAGATTCTCACAAGGATAGCTATTCTCACGACGATAGCTTGATCGAAGAGGCGGACCTATCTCCGTTGACAGCTTCTCACAAAGATAGCTTGATGCAAGAAACTGACCTATCTCGGACAATGTCTTCTCACGAGGATAGCTTAAAGCTG…
c193456.graph_c0_seq8 len=2434 path=[205313715:0-9 205286921:10-33 205286998:34-178 205287631:179-191 205287679:192-265 205346901:266-307 205288253:308-427 205347054:428-446 205347096:447-467 205288952:468-485 205347144:486-490 205347149:491-564 205289329:565-587 205289413:588-626 205347207:627-633 205347214:634-766 205316025:767-806 205316203:807-853 205347315:854-868 205298820:869-894 205298956…	GGCGGCGCTATGAGGGAGGCAACGCCATTGATGGTGAAGGTTGTAGGGGAGTTGGAAATGGAGGATACTAGGTTGAAGGCACTGAGCTCCAGTGGTGACGTTAGGAAGGGTGCTGATGGTCCGCCAGAGGTGCAGGGTGAGAATGAAGAGGGTGAGATGGCGGAGGAGTGTAAGGTGTTGAGTTCAGAATCGGAGGTGGTGGAGCAAGGGATAGACCCTAATGGTGATGGTAATAATTCATCTATTGGTGCTGTTATGGAGGCAGAGGCGAAGCTTTTGCCAGCTGGTAAGGTTCCGGATGAGAAAGCTGAAGATGATGACAAAGTTTTGGGTGAGGCTGCTTTGGATCGTATCACTTTGAGTGACGAGGCGACAAATTTGGAATATGATTTGCATGAA…
c193456.graph_c0_seq9 len=549 path=[205342723:0-24 205316203:25-71 205347315:72-86 205298820:87-112 205298956:113-186 205299294:187-194 205299340:195-204 205299375:205-272 205319260:273-316 205347465:317-450 205347538:451-451 205300653:452-452 205311847:453-476 205332817:477-500 205312044:501-524 205336649:525-548]	TAAAGATAGGTTGATGCAAGGAACTGACTTATCTCTATTGACGGCTTCTCTCAAGGACGGCTTGATGCAAGGAACCAACCTATCTCCCTTGACAGATTCTCACAAGGATAGCTTGGTCGAAGAAACCAACCTATCTCCGCTAACAGATTCTCACAAAGATAGCTATTCTCACAACGATAGCTTGATTGAAGAGGCGGACCTATCTCCGTTGACAGCTTCTCACAAAGATAGCTTGATGCAAGAAACTGACCTATCTCGGACAATGTCTTCTCACGAGGATAGCTTAAAGCTGCAATTTAAGGAAGGACCTCAGATTGGTGATATTGGTATGCTGCCACAACATGTGGATTTGATTGAGTTATCTGATCAAAGGAAAATCGTTGGTGCTGAACTCTTTCC…
c193456.graph_c0_seq10 len=2386 path=[205313715:0-9 205286921:10-33 205286998:34-178 205287631:179-191 205287679:192-265 205346901:266-307 205288253:308-427 205347054:428-446 205347096:447-467 205288952:468-485 205347144:486-490 205347149:491-564 205289329:565-587 205289413:588-626 205347207:627-633 205347214:634-766 205290145:767-851 205347310:852-856 205347315:857-871 205298820:872-897 20533447…	GGCGGCGCTATGAGGGAGGCAACGCCATTGATGGTGAAGGTTGTAGGGGAGTTGGAAATGGAGGATACTAGGTTGAAGGCACTGAGCTCCAGTGGTGACGTTAGGAAGGGTGCTGATGGTCCGCCAGAGGTGCAGGGTGAGAATGAAGAGGGTGAGATGGCGGAGGAGTGTAAGGTGTTGAGTTCAGAATCGGAGGTGGTGGAGCAAGGGATAGACCCTAATGGTGATGGTAATAATTCATCTATTGGTGCTGTTATGGAGGCAGAGGCGAAGCTTTTGCCAGCTGGTAAGGTTCCGGATGAGAAAGCTGAAGATGATGACAAAGTTTTGGGTGAGGCTGCTTTGGATCGTATCACTTTGAGTGACGAGGCGACAAATTTGGAATATGATTTGCATGAA…
c193456.graph_c0_seq13 len=2419 path=[205313715:0-9 205286921:10-33 205286998:34-178 205287631:179-191 205287679:192-265 205346901:266-307 205288253:308-427 205347054:428-446 205347096:447-467 205288952:468-485 205347144:486-490 205347149:491-564 205289329:565-587 205289413:588-626 205347207:627-633 205347214:634-766 205290145:767-851 205347310:852-856 205347315:857-871 205298820:872-897 20529895…	GGCGGCGCTATGAGGGAGGCAACGCCATTGATGGTGAAGGTTGTAGGGGAGTTGGAAATGGAGGATACTAGGTTGAAGGCACTGAGCTCCAGTGGTGACGTTAGGAAGGGTGCTGATGGTCCGCCAGAGGTGCAGGGTGAGAATGAAGAGGGTGAGATGGCGGAGGAGTGTAAGGTGTTGAGTTCAGAATCGGAGGTGGTGGAGCAAGGGATAGACCCTAATGGTGATGGTAATAATTCATCTATTGGTGCTGTTATGGAGGCAGAGGCGAAGCTTTTGCCAGCTGGTAAGGTTCCGGATGAGAAAGCTGAAGATGATGACAAAGTTTTGGGTGAGGCTGCTTTGGATCGTATCACTTTGAGTGACGAGGCGACAAATTTGGAATATGATTTGCATGAA…
c193456.graph_c1_seq2 len=737 path=[205325515:0-572 205328135:573-736]	ATGGAATCAATCATAGTCCCCTCCTATTCCTGCCTTCCGTTTCTTTTATACTCTCGGAGTCAGTCTCTGCCCACCAAATTAGAGCATGAACCTTTTTTTAATCTATTTTTACTGAATAGCTGTTTGGTATGTCAAAAAAGATTGGTGCATTTGCATTGGAATAGTATCTATCTTCCAATCTTATTAGATTAAGAACCAACAAGAATATACTGGAACAGTATTTTTTAGGGTGCTAGTGAGATGAACGACAAACTCATACTTGATACTCAACACCTAGGCAAATAGATATTCAGGATTACTTGATAAGTAGTCATATTAAATACACTGGTGGAATCTGCTTCAATGGCTTGGTAATTTATGAAAACTGCTGCATGCTTGATTCATACTACACGATCCAAT…
c222597.graph_c0_seq1 len=206 path=[304658726:0-205]	GCCAGCTGTCTCCTCTCCTCCATCTCTCTCACCTCGCGTTGCTGGGACTGGGACGAAGCGACTTTCTCTAGTACCGGGTCGGGTCCGCTCCAATTACCTCTCGAAAATGGCGGTGGTGGGGACGCATCCCCGCGTTCGCTACCGACAATGTTGAGATACAATGGTAAGCCTTCCTCGGTCCCCGCTCGAGACGGTGCGTTTCTGAT
c123809.graph_c0_seq1 len=400 path=[72601941:0-201 72600196:202-399]	GGGGAAGAAAGGGAGAGGGAGCGGCGGATAGGGGTGGGGTTTGGAGTGGCGGAGGGATTGGGGTGGCAGGGCGTGGAGTGGAGGGGTTAGGGATTTGGGGAGCGGAGGAGAGAGGAGTGTGGACGTGGTGGTAGCCATGGCCAGGGCGGCGGAGTGCAGCGAGTTGGGGACGAGGGAACGGACGGGAGGAAATGGAAATCCCGACGCTTATTGGCTTGGCGCGCGAGCCATTATCCGTGGGACGAAAAATATATTTCCAGGTTGTTTAGAACGTAGGCTCGTGCCGCCTCCGTCGCGTGTTACCTGGAGCCTGCGCCGCCATTGCCAGCGAGAGGGAGGGAGTGGAGCCGGGAGCACGAGGCACAAGAGGAGACAACGGGGATGGAGGAGGCGGTGGCTG
c175289.graph_c1_seq2 len=380 path=[124592912:0-97 124593361:98-119 124593440:120-184 124593680:185-271 124593999:272-301 124598547:302-379]	GGAGAATAAGTTGTAGCTTGAGAGAATGGACCACAAACGGATAATATAGGATCAGGTTGTTTAGGAGATTGAGGAGGAACATAATTTTGTACAATATTGGCGGTAGGATGACTTAAAGCTGAAGCGAAATCTTTATCATCTTCAAGCATTTCTAAACCAAATTGTTGTTTTAAATTTAAAATAGCGGTATCATTACCAGAAGTCAAAATAGGATCATATACAAATTTAAAAGCGTCCGAAATATTTTGAGCGCAAGGTAAAGCTTTTCCCACTCTTTGATCAAATTCAAAGAAATCTAATTTTGCTTCTATTGGAGCCGACGAAGCGTAAGCTGCAAATACAAGTTTAGGGAACTTTTTTCTCATCCATGTTGCTAAATT
c195119.graph_c0_seq1 len=1473 path=[223040285:0-409 223041981:410-427 223070819:428-442 223042129:443-443 223042134:444-446 223070838:447-470 223042256:471-471 223070888:472-483 223070900:484-488 223070905:489-496 223042366:497-510 223070914:511-527 223070931:528-533 223070937:534-546 223042626:547-563 223042722:564-633 223070963:634-714 223071039:715-742 223043597:743-766 223043726:767-779 2230…	GAAAAATATTAGGCCCTATCTTTTTCCATTCCCCTCTCACACAGTCTCTCTCTCCTCGCTTTCTCTCTCTCCATCACACCCACAAAGAAGTGAAAGAACCCTAGAGGCGGTCCTCTTCAAGGGATTGGCGATTGGAAGGCAATGGTGGAGATGGGCTGATCAGGACCGCAAAAGGAGCCAGTTTTCTTCGTCCAATCTCGGTTCTTGGAATTGGATTCGTTTGTTGGACTTGCCGAGATGGACGACGACGGCAGCTTAAGCATCCGGAATTGGGGCTTCTACGAGACGGTGAAAGGCAACCTCGGCCTGCAGCTGATGTCATCTGTGGCCGCCGACCGGGACACAAAGCCGCTGCTCCCGAACGGTACCTTCTTGCAGCACCATGGGCACCACAATGCC…
c196691.graph_c0_seq4 len=874 path=[241864897:0-59 241865100:60-66 241865130:67-133 241907068:134-192 241865539:193-255 241922357:256-267 241865884:268-283 241865957:284-307 241922392:308-343 241866217:344-379 241922474:380-380 241922475:381-444 241892148:445-478 241866840:479-509 241866960:510-517 241866994:518-762 241922902:763-766 241868193:767-826 241868474:827-837 241868538:838-873]	ATAATATCTGGACGGACAGAGACAAACTAAACAAGCAGTTTCCTAGTCGTCAGTCAATAGTAGTAGCTAGCAAGGCAGGCAGCTGCTGCCTGCTGCAGGCTGGGTGTGCGTGGTAGAAGCAGCTAGCAATGGCAGTAGCATCCTCCTCTTCCTCCTCTTGCTCTTGCTCTTGCGGTGGCCGCCACCGCTCCCTCCTGCTTCTCCTGCTGCTCGTCGTGTTCACCAGCAGCACCTGGCCGGCGGCGGCGGCGGCCAAGCGGAATGCGATTACGCACGTCAAGGGGTTCCAAGGCCCTCTCCCCTTCTACCTGGAGACAGGGTACGTCGAGGTGGAGGAGCGGCACGGCGTGGAGCTCTTCTACTACTTCATCGAGTCGGAGAGGAACCCGCGGGAGGACC…
c196691.graph_c0_seq5 len=909 path=[241864897:0-59 241865100:60-66 241865130:67-133 241907068:134-192 241865539:193-255 241922357:256-267 241865884:268-283 241865957:284-307 241922403:308-343 241866217:344-379 241922479:380-380 241922475:381-444 241922605:445-454 241866746:455-463 241866776:464-478 241866840:479-509 241866960:510-517 241866994:518-762 241922902:763-766 241898415:767-823 241922972…	ATAATATCTGGACGGACAGAGACAAACTAAACAAGCAGTTTCCTAGTCGTCAGTCAATAGTAGTAGCTAGCAAGGCAGGCAGCTGCTGCCTGCTGCAGGCTGGGTGTGCGTGGTAGAAGCAGCTAGCAATGGCAGTAGCATCCTCCTCTTCCTCCTCTTGCTCTTGCTCTTGCGGTGGCCGCCACCGCTCCCTCCTGCTTCTCCTGCTGCTCGTCGTGTTCACCAGCAGCACCTGGCCGGCGGCGGCGGCGGCCAAGCGGAATGCGATTACGCACGTCAAGGGGTTCCAAGGCCCTCTCCCCTTCTACTTTGAGACAGGGTACGTGGAGGTGGAGGAGAAGCATGGCGTGGAGCTCTTCTACTACTTCATCGAGTCGGAGCGGAACCCGCGGGAGGACC…
c196691.graph_c0_seq6 len=1047 path=[241864897:0-59 241865100:60-66 241865130:67-133 241922217:134-155 241865450:156-165 241865477:166-183 241865539:184-246 241922357:247-258 241865884:259-274 241865957:275-298 241922403:299-334 241866217:335-370 241922479:371-371 241922475:372-435 241922605:436-445 241911753:446-504 241866776:505-519 241866840:520-550 241866960:551-558 241866994:559-803 24192290…	ATAATATCTGGACGGACAGAGACAAACTAAACAAGCAGTTTCCTAGTCGTCAGTCAATAGTAGTAGCTAGCAAGGCAGGCAGCTGCTGCCTGCTGCAGGCTGGGTGTGCGTGGTAGAAGCAGCTAGCAATGGCAATAGCATCCTCCTCCTCCTCCTCCTGCTCTTCCGGTGGCCGTCACCGCTCCCTGCTTCTCCTGCTGCTCGTCGTGTTCACCAGCAGCACCTGGCCGGCGGCGGCGGCGGCCAAGCGGAATGCGATTACGCACGTCAAGGGGTTCCAAGGCCCTCTCCCCTTCTACTTTGAGACAGGGTACGTGGAGGTGGAGGAGAAGCATGGCGTGGAGCTCTTCTACTACTTCATCGAGTCGGAGCGGAACCCGCGGGAGGACCCCCTCATCC…
c196691.graph_c0_seq7 len=915 path=[241864897:0-59 241865100:60-66 241865130:67-133 241922217:134-155 241865450:156-165 241865477:166-183 241865539:184-246 241922357:247-258 241865884:259-274 241865957:275-298 241922403:299-334 241866217:335-370 241922479:371-371 241922475:372-435 241922605:436-445 241911753:446-504 241866776:505-519 241866840:520-550 241866960:551-558 241866994:559-803 241922902…	ATAATATCTGGACGGACAGAGACAAACTAAACAAGCAGTTTCCTAGTCGTCAGTCAATAGTAGTAGCTAGCAAGGCAGGCAGCTGCTGCCTGCTGCAGGCTGGGTGTGCGTGGTAGAAGCAGCTAGCAATGGCAATAGCATCCTCCTCCTCCTCCTCCTGCTCTTCCGGTGGCCGTCACCGCTCCCTGCTTCTCCTGCTGCTCGTCGTGTTCACCAGCAGCACCTGGCCGGCGGCGGCGGCGGCCAAGCGGAATGCGATTACGCACGTCAAGGGGTTCCAAGGCCCTCTCCCCTTCTACTTTGAGACAGGGTACGTGGAGGTGGAGGAGAAGCATGGCGTGGAGCTCTTCTACTACTTCATCGAGTCGGAGCGGAACCCGCGGGAGGACCCCCTCATCC…
[truncated: 79,274 more rows]
