# Supplementary material for: Molecular identification of Bambusa changningensis is the natural bamboo hybrid of B. rigida × Dendrocalamus farinosus
Source: Front Plant Sci. 2023 Sep 1;14:1231940. doi: 10.3389/fpls.2023.1231940 (PMC10505617; doi:10.3389/fpls.2023.1231940)
Supplement: Supplementary file 8 [file DataSheet_7.zip]

Archive with 1 entries (1 files):
- Table S5-2.xls
